# Supplementary material for: Seeing the Forest through the (Phylogenetic) Trees: Functional Characterisation of Grapevine Terpene Synthase (VviTPS) Paralogues and Orthologues
Source: Plants (Basel). 2021 Jul 26;10(8):1520. doi: 10.3390/plants10081520 (PMC8401418; doi:10.3390/plants10081520)
Supplement: Supplementary file 1 [file plants-10-01520-s001.zip]

Archive with 19 entries (15 files):
- plants-1288915-supplementary/
- plants-1288915-supplementary/Figure S1.pdf
- plants-1288915-supplementary/Supplementary File S1.fasta
- plants-1288915-supplementary/Supplementary File S2/
- plants-1288915-supplementary/Supplementary File S2/CB_alleles.txt
- plants-1288915-supplementary/Supplementary File S2/CH_alleles.txt
- plants-1288915-supplementary/Supplementary File S2/CS-1_alleles.txt
- plants-1288915-supplementary/Supplementary File S2/CS-2_alleles.txt
- plants-1288915-supplementary/Supplementary File S2/Read me.txt
- plants-1288915-supplementary/Supplementary File S2/SB_alleles.txt
- plants-1288915-supplementary/Supplementary File S2/Supplementary File S1.txt
- plants-1288915-supplementary/Supplementary File S2/VI_alleles.txt
- plants-1288915-supplementary/Supplementary File S3/
- plants-1288915-supplementary/Supplementary File S3/Read me.txt
- plants-1288915-supplementary/Supplementary File S3/Supplementary File S2.txt
- plants-1288915-supplementary/Supplementary File S4/
- plants-1288915-supplementary/Supplementary File S4/.DS_Store
- plants-1288915-supplementary/Supplementary File S4/Read me.txt
- plants-1288915-supplementary/Supplementary File S4/Supplementary File S3.txt
