# Supplementary material for: Seeing the Forest through the (Phylogenetic) Trees: Functional Characterisation of Grapevine Terpene Synthase (VviTPS) Paralogues and Orthologues
Source: Plants (Basel). 2021 Jul 26;10(8):1520. doi: 10.3390/plants10081520 (PMC8401418; doi:10.3390/plants10081520)
Supplement: Supplementary file 1 [file plants-10-01520-s001.zip › plants-1288915-supplementary/Supplementary File S1.fasta]

>Cabernet_Franc_-_CHTPS046_
ATGGCCTTAATTCTGGCTACCAGCGACATGTCTTCTCCAGCCCCAGTTGCTAATCCAGAGACTAATCGCCRAACTGCAAATTATCAGCCTAGCATTTGGGGCAATAGCTTCATCGTGAGCAACACTCCTGAGGATGAGGTAATTTTCTGATCATGTATGTAGTTTGCATAACAAGACCTAAAGATTTTCTCACTTTTTGTTCTTGCAATTTATTGATACAGATAACTCTGGCCCATAAAGAGCAGCAGTTGGAAGATCTAAAGGAGGAAGTGAGAAGAGAGCTAATGGCTGCAGCTGGTAACCCTTCAAAACAGCTGAAGTTCATCGATGCAGTTCAACGGCTCGGGGTGGCATACCACTTTGAAAAGGAKATAGAAGAAGCATTACAAAATACCTATGATAACTATCATTGCATTGATGACATAAATGATGATCTCTATGATGTTGCACTTCGATTTCGACTACTAAGACAACAAGGCTTCAATATTTCATGTGGTAAGCCTCATGAATATCATGTATAAGGTGCTTGAATATCATCTAGCAAAGCTCACATATAACATTCTATGTTTTGGTGATGATTGCAGATATATTCAAGAGGTACAAAGATGAAAAGGGAAGGTTCAAGGAGTCTTTGATCAATGATCCATGTGGCCTACTAGGCTTGTATGAAGCTGCACATCTCAGGGTGCGGGAAGAAGATATACTAGATGAAGCACTTGCTTTCACCACCGCTCACCTCAAGTCTATGGTAGAACATTTAGCATACCCTCTTGCAGCACAAGWAACTCATGCCCTAGACCRGCCCATTAGGAAAGGCTTGGAGAGGCTAGAGGCAAGGCCTTTCATGTCTATCTACCAAGATGAAGCTTCACATAGTAAAGCTTTACTAACGTTTGCAAAGTTAGATTTCAACCTACTGCAGTCACTGTATAAGAAAGAGCTGAGTAATATATCGAGGTTAGTTCTCAAATCATTCTTGCACTTAAATTCAAATTAAAAATTTACCAGGTCTTTTATGTGGATTAATGTATTTTCTTAGGTGGTGGAAAGACCTAGATTTCTCTTCAAAGCTACCTTTTGCCAGAGATCGATTGGTAGAAGGGTACTTTTGGATAGCAATAAGTTGTTCTGAGCCCCAGTATTCATATGCTCGAAGAATACAGACCAAAGTAGTTGCTCTGATAACAACTGTGGATGATATATTTGATGCATATGGAACATTTGAAGAACTGGAGCTCTTTACAGAGGCAATTGAGAGGTTTGATATATGCGAGATTCAAATTACCTACAACCAATGAATTGATTTCATATTTGAACTTTAAAAGGGAACTTGGTACTTGATTTTCAGGTGGGATATTAACAGCATACATCAGTTTCCTGAATACATGAAGCCATGCTATCAGGCAGTCCTAGATGTCTACAAAGAAATTGAGGAGATGGAAAACACAGAAAGATCATACTGTGTCCACCATACAAAAGATGCAGTAGGATTCGCTGAACTCTATTGTGTTTATGATATCCTATATTGTACTGTAAATAAAATGCTATATATAACACTTGCATGATATATTTACTTGGCTGAATTTTTATCCTAGATTAAAAGCTTGGTCCAAGCTAACTTGGTCCAAGCCAAATGGTT????????????????????CAATAGAAGAGTACATGGGTATCGCAATGGTAACTGTTGGTATCCCCCCGTTAACAATCATGTCTTTTATTGGCATGAGAGAGACTGCAACCAAGGAAGTCTTTGATTGGGTGCAACAAAACCCTAAGATTSTTAGAGCTACCTCCACAGTCATGAGGCTCATGGATGACATGGCTTCCCACAAGGTACAATGAAACAACACTTCCTACTGATACTTGGATATCAATCCCATAAAGATAAAGAAAATCTATTGTATATCAATTTCTTTTTAACACCTTATATTACTATTTCTGCAGTTTGAGCAAGAGAGAGGGCATAATGCATCAAGCATCGAATGTAACATGAAGCAACATGGTGTGTCGGAGCAACAAGCATATGATGAGTTTCACAAGCAAATCGAGAATGCATGGAAGGATATAAATGAAGAGAGCCTCACACCTACTGCAGTTCCAATGCTTCTCCTTAGTCGTCTTCTCAATTTTGCTCGATCAGGAGATGTGATGTACAAGGGCCACAAAGATATGTTCTCACATCCTGAAGAAGTGATGAAAAATAATATTTCAATGCTGCTCGTAGACCCTGTGCCAATATGA
>Cabernet_Franc_-_CHTPS147_
ATGGCCTTAATTCTCGCAACCAGCAACGGGTCTTCTCCAGCCCCAGTTGCTAATTCAGAGACTACTCGCCGAACTGCAAATTATCAGCCTAGCATTTGGGGCAATAGCTTCATCGTGAGCAACACTCCTGAGGATGAGGTAATTTTCTGATCATGTATGTAGTTTGCATAACAAGACCTAAAGATTTTCTCACTTTTTGTTCTTGCAATTTATTGATACAGATAACTCTGGCCCATAAAGAGCAGCAGTTGGAAGATCTAAAGGAGGAAGTTAGAAGAGAGCTGATAGCTGCAGCTAGTAACCCTTCGAAACAGCTGAAGTTTATCGATGCAATTCAACGGCTTGGGGTGGCATACCACTTTGAAAACGAGATAGAACAAGCATTACAAAGCACCTATGATAACTATCATGGCATTGCTGATATAAATGATGATCTCTATGATGTTGCACTTCGATTTCGACTACTAAGACAACAAGGCTTCAATATTTCATGTGGTAAGCCTCATTAATATCATGTATAAGTTGCTTGAATATCATCTAGCAAAGCTCACATATAACATTCTATGTTTTGGTGATGATTGCAGATATATTCAAGAGGTACAAAGATGAAAAGGGGAGGTTCAAGAAGTCTTTGATCAATGATCCATATGGCCTACTAGGCTTGTATGAAGCTGCACATCTCAGGGTGTGGGAAGAAGATATACTAGATGAAGCACTTCCTTTCACCACCACTCACCTCAAGTCTATTGTAGAACATTTAGAATACCCTCTTGCAGCACAAGTAACTCATGCCCTAGAGCGGCCCATTAGGAAAGGCTTGGAGAGGCTAGAGGCAAGGCCTTTCATGTCTATCTACCAAGATGAAGCTTCACATAGTAAAGCTTTACTGAAGCTTGCAAAGTTAGACTTCAACCTACTGCAGTCACTGTATAAGAAAGAGCTGAGCAATATCTCGAGGTTAGTTCTCAAATCATTCTTGCACTTAAATTTAAATTAACAGTTTACCAGGCCTTTTATGTGGATTAATGTATTTTCTCAGGTGGTGGAAAGACCTAGATTTCTCTTCAAAGCTACCTTTTTCCAGAGATAGAGTGGTGGAAACATACTTCTGGATAGCAACATGTTGTTTTGAGCCCCAGTATTCATATGCTAGAAGAATACAGACCAAA????ATGCTCTGATAACAACTATGGATGATATGTTTGATGCATATGGAACATTTGAAGAACTGGAGCTCTTTACAGAGGCAATCGGGAGGTTTGATATATGCTAGATTCAAATTACCCACAACCAATGAATTGATTTTGATATTTGAACTTCAA?????????????ACTTGATTTTCAGGTGGGATATAAACAGCGTACATCAGCTTCCTGAATACATGAAACCATGCTATCAGGCAGTCTTAGATGTCTACAAAGAAATTGAGGAGATGGAAAACACAGAAAGATCATACTGTGTCCACCACACAAAAGATGCAGTAGGATTCTTCGAACTCTTTTGTGTTTATGATATCCTATATTGTACTGTAAATAAAATGCTATATATAACACTTGCATGATATATTTACTTGGCTGAATTTTTGTCCTAGATTAAAAGCTTGGTCCAAGCTTACTTGGTTGAAGCCAAATGGTTGCATGGAAAATAMATACCGACAATAGAAGAGTACATGGGTATCGCAATGGTAACAGTTGGTGTCCCCGTGTTAACAATCATGTCTTTTATTGGCATGAGAGAGACTGCAACCAAGGAAGTCTTTGATTGGCTGCTACAAAACCCTAAGATTGTTAGAGCTACCTACATAATCATTAGGCTCATGGATGACATGGCTTCCCACAAGGTACAATGAAACAACACTTCCTACTGATACTTGGATATCAATCCCATAAAGATAAAGAAAATCTATTGTATATCAATCTCTTTTAACACCTTATATCACCATTTATGCAGTTTGAGCAAGAGAGAGAGCATATTGCATCAAGCATCGAATGTTACATGAAGCAACATGGTGTGTCGGAGCAGCAAGCATATGATGAGTTTCACAAGCAAACCGAGAATGCATGGAAGGATATAAATGAAGAGTGCCTCAGACCTACTACAGTGCCAATGCTTCTCCTTAGTCGTCTTCTCAATTTTGCTCGATCAGGAGATGTGATGTACAAGAGCCACAAAGATATATTCACACATCCTGGAGAAGTGACGAAAAATAATATTTCAATGCTGCTCATAGACCCTGTGCCAATATGA
>Cabernet_Franc_-_CHTPS173_
??????????????????????????????????????????AGGAAGTGAGAAGAGAGCTAATAGCTGCAGCTGGTAACCCTTCACAACAGCTCAAGTTCATCGATGCAGTTCAACGGCTCGGGGTGGCATACCACTTTGAAAAGGATATAGAAGAAGCATTACAAAATACCTATGATAACTATCATTGCATTGATGACATAAATGATGATCTCTATGATGTTGCACTTCGATTTCGACTACTAAGACAACAAGGCTTCAATATTTCATGTGGTAAGCCTCATGAATATCATGTATAAGGTGCTTGAATATCATCTAGCAAAGCTCACATATAACATTCTATGTTTTGGTGATGATTGCAGATATATTCAAGAGGTACAAAGATGAAAAGGGAAGGTTCAAGGAGTCTTTGATCAATGATCCATGTGGCCTACTAGGCTTGTATGAAGCTGCACATCTCAGGGTGCGGGAAGAAGATATACTAGATGAAGCACTTGCTTTCACCACCGCTCACCTCAAGTCTATGGTAGAACATTTAGCATACCCTCTTGCAGCACAAGWAACTCATGCCCTAGACCRGCCCATTAGGAAAGGCTTGGAGAGGCTAGAGGCAAGGCCTTTCATGTCTATCTACCAAGATGAAGCTTCACATAGTAAAGCTTTACTAACGTTTGCAAAGTTAGATTTCAACCTACTGCAGTCACTGTATAAGAAAGAGCTGAGTAATATATCGAGGTTAGTTCTCAAATCATTCTTGCACTTAAATTCAAATTAAAAATTTACTAGGTCTTTTATGTGGATTAATGTATTTTCTTAGGTGGTGGAAAGACCTAGATTTCTCTTCAAAGCTACCTTTTGCCAGAGATCGATTGGTAGAAGGGTACTTTTGGATAGCAATAAGTTGTTCTGAGCCCCAGTATTCATATGCTCGAAGAATACAGACCAAAGTAGTTGCTCTGATAACAACTGTGGATGATATATTTGATGCATATGGAACATTTGAAGAACTGGAGCTCTTTACAGAGGCAATTGAGAGGTTTGATATATGCGAGATTCAAATTACCTACAACCAATGAATTGATTTCATATTTGAACTTTAAAAGGGAACTTGGTACTTGATTTTCAGGTGGGATATTAACAGCATACATCAGTTTCCTGAATACATGAAGCCATGCTATCAGGCAGTCCTAGATGTCTACAAAGAAATTGAGGAGATGGAAAACACAGAAAGATCATACTGTGTCCACCATACAAAAGATGCAGTAGGATTCGCTGAACTCTATTGTGTTTATGATATCCTATATTGTACTGTAAATAAAATGCTATATATAACACTTGCATGATATATTTACTTGGCTGAATTTTTATCCTAGATTAAAAGCTTGGTCCAAGCTAACTTGGTCCAAGCCAAATGGTT????????????????????CAATAGAAGAGTACATGGGTATCGCAATGGTAACTGTTGGTATCCCCCCGTTAACAATCATGTCTTTTATTGGCATGAGAGAGACTGCAACCAAGGAAGTCTTTGATTGGGTGCAACAAAACCCTAAGATTSTTAGAGCTACCTCCACAGTCATGAGGCTCATGGATGACATGGCTTCCCACAAGGTACAATGAAACAACACTTCCTACTGATACTTGGATATCAATCCCATAAAGATAAAGAAAATCTATTGTATATCAATTTCTTTTTAACACCTTATATTACTATTTCTGCAGTTTGAGCAAGAGAGAGGGCATAATGCATCAAGCATCGAATGTAACATGAAGCAACATGGTGTGTCGGAGCAACAAGCATATGATGAGTTTCACAAGCAAATCGAGAATGCATGGAAGGATATAAATGAAGAGAGCCTCACACCTACTGCAGTTCCAATGCTTCTCCTTAGTCGTCTTCTCAATTTTGCTCGATCAGGAGATGTGATGTACAAGGGCCACAAAGATATGTTCTCACATCCTGAAGAAGTGATGAAAAATAATATTTCAATGCTGCTCGTAGACCCTGTGCCAATATGA
>Cabernet_Franc_-_CRTPS019_
ATGGCCTTAATTCTCGCTACCAGCAACGGGTCTTCTCCAGCCCCAGTTGCTAATCCAGAGACTAATCGCCAAACTGCAAATTATCAGCCTAGCATTTGGGGCAATGCCTTCATCGTGAGCAACACTCCTGAGGATGAGGTAATTTTCTGATCATGTATGTAGTTTGCATAACAAGACCTAAAGATTTTCTCGCTTTTTGTTCTTGCAGTTTATTGATACAGATAACTCTGGCCCATAAAGAGCAGCAGTTGGAAGATCTAAAGGAGGAAGTTAGAAGAGAGCTGATGGCTGCAGCTAGTAACCTTTCAAAACAGCTGAAGTTTATCGATGCAGTTCAACGGCTTGGGGTGGCATACCACTTTGAAAAGGATATAGAAGAACCATTACAAAATACATATGATAACTATCATTGCATTGATGACATAAATGATGATCTCTATGATGTTGCACTTCGATTTCGACTACTAAGACAACAAGGCTTCAATATTTCATGTGGTAAGCCTCATGAATTATAAGGTGCTTGAATATCATCTAGCAAAGCTCACATATAACATTCTATGTTTGGGTGATGATTACAGATATATTCAACARGTACAAAGATGAAAAGGGAAGGTTCAAGGAGTCTTTGATCAATGATGCATGTGGCCTACTAGGCTTGTATGAAGCTGCACATTTCAGGGTGTGGGAAGAAGATATACTAGATGAAGCACTTGCTTTCACCACCACTCACCTCAAGTCTATGGTAGAACATTTAGAATACCCTCTTGCAGCACAAGTAAGTATGCCCTATACCGGCCCATTACAAAGGCTTGGAGAGGCTAGAGGCAAGGCCTTTCATATCTATCTACCAAGATGAAGCTTCACATAGTAAAGCTTTACTGAAGCTTGCAAAGTTAGACTTCAACCTACTGCAGTCACTGTATAAAAAAGAGCTAAGCAATATCTTGAGGTTCGTTTTCAAATCATGTATGAACTTATGTTAAAGCAGTTTACGGTATGTGAATTAATGTATTTTCTCAGGTGGTGGAAAGACCTAGATTTTTCTTCAAAGCTACCTTTTGTAAGAGATAGAGTGGTGGAAGGGTACTTTTGGATAGCAATAGCTTGTTTTGAGCCCCAGTATTCATATGCTAGAAGAATACAGACCAAATTACATGCTCTTATGACAACTACGGATGACATATTTGATGCATATGGAACACTTGAAGAACTGGAGCTCTATACAGAGGCAATTGGGAGGTTTGATATATGCAAGATTAAAATTACCCACAACCAATGGATTGATTTCATATTTGAACTTTAAAAGGGAACTTGGTACTTGATTTTCAGGTGGGATATTAATAGCATCCATCAGCTTCCTGAATACATGAAGCAATGCTATCAGGCAGTCTTAGATGTCTTCAAAGAAATTGAGGAGATGCAAAACACAGAAAGATCATACTGTGTCCACCATGCAAAAGATGCAGTAGGGTTCTATGAATTCTATTGTGTTTATGTTATCCTATACTGTATTGTAAATAAAATGTTATATATAACACTTGCATGATATATTTACTTGGCTGAATTTTTATCCTAGATGAAAAACTTTGTCCAAGCTTACTTGGTTGAAGCTAAATGGTTCCATGGAAAATACATACCAACAATAGAAGAGTACATGCGTGTTGCATTGGTTAGTATTGGTGCCACCGTGTTCGCAATCATCTCTTTTATTGTCATGGGAGAGATCGCAACTAAGGAAGTCTTTGATTGGGTGCAACAAAACCCTAAGATTGTTAGAGTTTTATCCACAGTAATGACGCTCATGAATGACATGGCTACGCACAAGGTACAATGAAACAAGTCTTCCTACTGATACTTGGATATCAATCCCATAAAGATAAAGAAAATCTATTGTATATCAATTTCTTTTTGACACCTTATATTACTATTTCTGCAGTTTGAGCAAGAGAGAGAGCATACTGCATCAAGCATCGAATGTTACATGAAGCAACATGGTGTGTCGAGCAACAAGCATATGAGGAGTTTCACAAGCAAATCGAGAATGCATGGAAGGATATAAATGAAGAGTGCCTCAGACCTACTGCAGTTCCAATGCTTCTCCTTAGTCGTCTTCTCAATTTATGTCGGGCAGCAGATGTGGTGTACAAGGGCCAGAAAGATGCATTCACACATCTTGGAGAAGTGATGAAAAATAATATTTCAATGCTGCTCATAGACCCTGTGCCAATATGA
>Cabernet_Franc_-_CRTPS081_
ATGGCCTTAATTCTCGCAACCAGCAACGGGTCTTCTCCAGCCCCAGTTGCTGATCCAGAGACTACTCGCCGAACTGCAAATTATCAGCCTAGCGTTTGGGGCAATAGCTTCATCGTGAGCAACACTCCTGAGGATGAGGTCATTTTCTGATCATGTATGTAGTTTGCATAACAAGACCTAAAGATTTTCTCACTTTTTGTTCTTGCAATTTATTGATGCAGATAACTCTGGCCCATAAAGAGCAGCAGTTGGAAGATCTAAAGGAGGAAGTTAGAAGAGAGCTGATTGCTGCAGCTAGTAACCCTTCGAAACAGCTGAAGTTTATCGATGCAATTCAACGGCTTGGGGTGGCATACCACTTTGAAAACGAGATAGAACAAGCATTACAAAGCACCTATGATAACTATCACGGCATTGCTGATATAAATGATGATCTCTATGATGTTGCACTTCGATTTCGACTACTAAGACAACAAGGCTTCAATATTTCATGTGGTAAGCCTCATTAATATCATGTATAAGTTGCTTGAATATCATCTAGCAAAGCTCACATATAACATTCTATGTTTTGGTGATGATTGCAGATATATTCAAGAGGTACAAAGATGAAAAGGGGAGGTTCAAGAAGTCTTTGATCAATGATCCATATGGCCTACTAGGCTTGTATGAAGCTGCACATCTCAGGGTGTGGGAAGAAGATATACTAGATGAAGCACTTGCTTTCACCACCACTCACCTTAAGTCTATTGTAGAACATTTAGAATACCCTCTTGCAGCACAAGTAACTCATGCCCTAGAGCAGCCCATTAGGAAAGGCTTGGAGAGGCTAGAGGCAAGGCCTTTCATGTCTATCTACCAAGATGAAGCTTCACATAGTAAAGCTTTACTGAAGCTTGCAAAGTTAGAYTTCAACCTACTGCAGTCACTGTATAAGAAAGAGCTGAGTAATATCTCGAGGTTAGTTCTCAAATCATTCTTGCACTTAAATTCAAATTAACAGTTTACCAGGTCTTTTATGTGGATTAATGTATTTTCTCAGGTGGTGGAAAGACCTAGATTTCTCTTCAAAGCTACCTTTTTCCAGAGATCGATGGGTAGAAGGGTACTTTTGGATAGCAACATGTTGTTTTGAGCCCCTATTCATATGCTAGAAGAATACAGACCAAATTACATGCTCTGATAACAACTATGGATGATATATTTGATGCATATGGAACATTTGAAGAACTGGAGCTCTTTACAGAGGCAATCGGGAGGTTTGATATATGCTAGATTCAAATTACCCACAACCAATGAATTGATTTTGATATTTGAACTTTAAAAGGGAACTTGGTACTTGATTTTCAGGTGGGATATAAACAGCGTACATCAGCTTCCTGAATACATGAAACCATGCTATCAGGCAGTCTTAGATGTCTACAAAGAAATTGAGGAGATGGAAAACACAGAACGATCATACTTTGTCCACCACACAAAAGATGCAGTAGGATTCTTTGAACTCTTTTGTGTTTATGATATCCTATATTGTATTGTAAATAAAATGCTATATATAACACTTGCATGATATATTTACTTGGCTGAATTTTTGTCCTAGATTAAAAGCTTGGTCCAAGCTTACTTGGTTGAAGCCAAATGGTTGCATGGAAAATACATACCGACAATAGAAGAGTACATGGGTATCGCAATGGTGACAATTGGTGTCCCCGTGTTAACAATCATGTCTTTTATTGGCATGAGAGAGACTGCAGCCAAGGAAGTCTTTGATTGGCTGCTACAAAACCCTAAGATTGTTAGAGCTACCTACATAATCATTAGGCTCATGGATGACATGGCTTCCCACAAGGTACAATGAAACAACACTTCCTACTGATACTTGGATATCAATCCCATAAAGATAAAGAAAATCTATTATATATCAATTTCTTTTTAACACCTTATATTACTATTTCTGCAGTTTGAGCAAGAGAGAGAGCATATTGCATCAAGCATCGAATGTTACATGAAGCAACATGGTGTGTCGGAGCAGCAAGCATATGATGAGTTTCACAAGCAAATCGAGAATGCATGGAAGGATATAAATGAAGAGTGCCTCAGACCTACTGCAGTTCCAATGCTTCTCCTTAGTCGTCTTCTCAATTTTGCTCGATCAGGAGATGTGATGTACAAGAGCCACAAAGATATATTCACACATCCTGGAGAAGTGACGAAAAATAATATTTCAATGCTGCTCATAGACCCTGTGCCAATATGA
>Cabernet_Franc_-_CRTPS106_
ATGGCCTTAATTCTGGCTACCAGCGACATGTCTTCTCCAGCCCCAGTTGCTAATCCAGAGACTAATCGCCGAACTGCAAATTATCAGCCTAGCATTTGGAGCAATAGCTTCATCGTGAGCAACACTCCTGAGGATGAGGTAATTTTCTGATCATGTATGTAGTTTGCATAACAAGACCTAAAGATTTTCTCACTTTTTGTTCTTGCAATTTATTGATGCAGATAACTCTGGCCCATAAAGAGCAGCAGTTGGAAGATCTAAAGGAGGAAGTTAGAAGAGAGCTGATGGCTGCAGCTAGTAACCCTTCTAAACAGCTGAAGTTTATCGATTTAGTTCAACGGCTTGGGGTGGCATACCACTTTGAAAAGGATATAGAAGAAGCATTACAAAATACCTATGATAACTATCATTGCATTGATGACATAAATGATGATCTCTATGATGTTGCACTTCGATTTCGACTACTAAGACAACAAGGCTTCAATATTTCATGTGGTAAGCCTCATGAATATCATGTATAAGGTGCTTGAATATCATCTAGCAAAGCTCACATATAACATTCTATGTTTTGGTGATGATTGCAGATATATTCAAGAGGTACAAAGATGAAAAGGGAAGGTTCAAGGAGTCTTTGATCAATGATCCATGTGGCCTACTAGGCTTGTATGAAGCTGCACATCTCAGGGTGCGGGAAGAAGATATACTAGATGAAGCACTTGCTTTCACCACCGCTCACCTCAAGTCTATGGTAGAACATTTAGCATACCCTCTTGCAGCACAAGTAACGCATGCCCTAGACCGGCCCATTAGGAAAGGCTTGGAGAGGCTAGAGGCAAGGCCTTTCATGTCTATCTACCAAGATGAAGCTTCACATAGTAAAGCTTTACTAAAGTTTGCAAAGTTAGATTTCAACCTACTGCAGTCACTGTATAAGAAAGAGCTGAGTAATATCTCGAGGTTAGTTCTCAAATCATTCTTGCACTTAAATTCAAATCAACAGTTTACCAGGTCTTTTATGTGGATTAATGTATTTTCTTAGGTGGTGGAAAGACCTAGATTTCTCTTCAAAGCTACCTTTTGCCAGAGATCGATTGGTAGAAGGGTACTTTTGGATAGCAATAAGTTGTTCTGAGCCCCAGTATTCATATGCTAGAAGAATACAGACCAAAGTAGTTGCTCTGATAACAACTGTGGATGATATATTTGATGCATATGGAACATTTGAAGAACTGGAGCTCTTTACAGAGGCAATTGAGAGGTTTGATACATGCGAGATTCAAATTACCTACKACCAATGAATTGATTTCATATTTGAACTTTAAAAGGGGAACTTGGTACTTGATTTTCAGGTGGGATATTAACAGCATAGATCAGTTTCCTGAATACTTGAAGCCGTGCTATCAGGCAGTCCTAGATGTCTACAAAGAAATTGAGGAGATGGAAAACACAGAAAGATCATACTGTGTCCACCATACAAAAGATGCAGTAGGATTCTTTGAACTCTATTGTGTTTATGATATCCTATATTGTACTGTAAATAAAATGCTATATATAACACTTGCATGATATATTTACTTGGCTGAATTTTTATCCTAGATTAAAAGCTTGTTCCAAGCTAACTAGGTCCAAGCCAAATGGTTCCATGGAAAATACATACCAACAATAGAAGAGTACATGGGTATCGCAATGGTAACTGTTGGTATCCCCCCGTTAACAATCATGTCTTTTATTGGCATGAGAGAGACTGCAACCAAGGAAGTCTTTGATTGGGTGCAACAAAACCCTAAGATTGTTAGAGCTGCCTCCACAGTCATGAGGCTCATGGATGACATGGCTTCCCACAAGGTACAATGAAACAACACTTCCTACTGATACTTGGATATCAATCCCATAAAGATAAAGAAAATCTATTGTATATCAATTTCTTTTTTACACCTTATATTACTATTTCTGCAGTTTGAGCAAGAGAGAGGGCATAATGCATCAAGCATCCAATGTTACATGAAGCAACATGGTGTGTCAGAGCAACAAGCATATGATGAGTTTCACAAGCAAATCGAGAATGCATGGAAGGATATAAATGAAGAGTGCCTCAAACCTACTGCAGTTCCGATGCTTCTCCTTAGTCGTCTTCTCAATTTTGCTCGATCAGGAGATGTGATGTACAAGGGCCACAAAGATATGTTCTCACATCCTGAAGAAGTGATGAAAAATGATATTTCAATGCTGCTCATAGACCCTGTGCCAATATGA
>Cabernet_Franc_-_CRTPS151_
ATGGCCTTAATTCTCGCAACCAGCAACGGGTCTTCTCCAGCCCCAGTTGCTAATCCAGAGACTACTCGCCGAACTGTAAATTATCAACCTAGCATTTGGGGCAATAGCTTCATCGTGAGCAACACTCCTGAGGATGAGGTAATTTTCTGATCATGTATGTAGTTCGCATAACAAGACCTAAAGATTTTCTCACTTTTTGTTCTTGCAATTTATTGATGCAGATAACTCTGGCCCATAAAGAGCAGCAGTTGGAAGACCTAAAGGAGGAAGTTAGAAGAGAGCTGATAGCTGCAGCTAGTAACCCTTCAGAACAGCTGAAGTTTATCGATGCAGTTCAACGGCTTGGGGTGGCATACCACTTTGAAAAGGAGATAGAAGAAGCATTACAAAATACCTATAATAATTATCATGGCATTGATGACATAAATGATGATCTCTATGATGTTGCACTTCGATTTCGACTACTAAGACAACAAGGCTTCAATATTTCATGTGGTAAGCCTCATCAATATCATGTATAAGTTGCTTGAATATCATCTAGCAAAGCTCACATATAACATTCTATGTTTTGGTGATGATTGCAGATATATTCAAGAGGTACAAAGATGAAAAGGGGAGGTTCAAGAAGTCTTTGATCAATGATCCATATGGCCTACTAGGCTTGTATGAAGCTGCACATCTCAGGGTGTGGGAAGAAGATATACTAGATGAAGCACTTGCTTTCACCACCACTCACCTCAAGTCTATGGTAGAACATTTAGAATACCCTCTTGCAGCACAAGTAACTCATGCCCTAGAGCGGCCCATTAGGAAAGGCTTGGAGAGGCTAGAGGCAAGGCCTTTCATGTCTATCTACCAAGATGAAGCTTCACATAGTAAAGCTTTACTGAAGTTTGCAAAGTTAGATTTCAACCTACTGCAGTCACTGTATAAGAAAGAGCTGAGTAATATCTCGAGGTTAGTTCTCAAATCATTCTTGCACTTAAATTCAAATTAACAGTTTACCAGGTCTTTTATGTGGATTAATGTATTTTCTCAGGTGGTGGAAAGACCTAGATTTCTCTTCAAAGCTACCTTTTGCCAGAGATCGATTGGTAGAAGGGTACTTTTGGATAGCAGCATGTTGTTTTGAGCCCCAGTATTCATATGCTAGAAGAATACAGACCAAATTACATGCTCTGATAACAACTATGGATGATATATTTGATGCATATGGAACATTTGAAGAACTGGAGCTCTTTACAGAGGCAATCGGGAGGTTTGATATATGCTAGATTCAAATTACCCACAACCAATGAATTGATTTTGATATTTGAACTTTAAAAGGGAACTTGGTACTTGATTTTCAGGTGGGATATAAACAGCGTACATCAGCTTCCTGAATACATGAAACCATGCTATCAGGCAGTCTTAGATGTCTACAAAGAAATTGAGGAGATGGAAAACACAGAAAGATCATACTGTGTCCACCACACAAAAGATGCAGTAGGATTCTTTGAACTCTTTTGTGTTTATGATATCCTATATTGTATTGTAAATAAAATGCTATATATAACACTTGCATGATATATTTACTTGGCTGAATTTTTGTCCTAGATTAAAAGCTTGGTCCAAGCTTACTTGGTTGAAGCCAAATGGTTGCATGGAAAATAAATACCGACAATAGAAGAGTACATGGGTATCGCAATGGTAACAGTTGGTGTCCCCGTGTTAACAATCATGTCTTTTATTGGCATGAGAGAGACTGCAACCAAGGAAGTCTTTGATCGGCTGCTACAAAACCCTAAGATTGTTAGAGCTACCTACATAATCATTAGGCTCATGGATGACATGGCTTCCCACAAGGTACAATGAAACAACACTTCCTACTGATACTTGGATATCAATCCCATAAAGATTAAGAAAATCTATTATATATCAATTTCTTTTTAACACCTTATATTACTATTTCTGCAGTTTGAGCAAGAGAGAGAGCATATTGCATCAAGCATCGAATGTTACATGAAGCAACATGGTGTGTCGGAGCAGCAAGCATATGATGAGTTTCACAAGCAAACCGAGAATGCATGGAAGGATATAAATGAAGAGTGCCTCAGACCTACTACAGTGCCAATGCTTCTCCTTAGTCGTCTTCTCAATTTTGCTCGATCAGGAGATGTGATGTACAAGAGTCACAAAGATATATTCACACATCCTGGAGAAGTGACGAAAAATAATATTTCAATGCTGCTCATAGACCCTGTGCCAATATGA
>Cabernet_Franc_-_CSTPS040_
ATGGCCTTAATTCTCGCAACCAGCAACGGGTCTTCTCCAGCCCCAGTTGCTAATCCAGAGACTACTCGCCGAACTGTAAATTATCAACCTAGCATTTGGGGCAATAGCTTCATCGTGAGCAACACTCCTGAGGATGAGGTAATTTTCTGATCATGTATGTAGTTCGCATAACAAGACCTAAAGATTTTCTCACTTTTTGTTCTTGCAATTTATTGATGCAGATAACTCTGGCCCATAAAGAGCAGCAGTTGGAAGACCTAAAGGAGGAAGTTAGAAGAGAGCTGATAGCTGCAGCTAGTAACCCTTCAGAACAGCTGAAGTTTATCGATGCAGTTCAACGGCTTGGGGTGGCATACCACTTTGAAAAGGAGATAGAAGAAGCATTACAAAATACCTATAATAATTATCATGGCATTGATGACATAAATGATGATCTCTATGATGTTGCACTTCGATTTCGACTACTAAGACAACAAGGCTTCAATATTTCATGTGGTAAGCCTCATCAATATCATGTATAAGTTGCTTGAATATCATCTAGCAAAGCTCACATATAACATTCTATGTTTTGGTGATGATTGCAGATATATTCAAGAGGTACAAAGATGAAAAGGGGAGGTTCAAGAAGTCTTTGATCAATGATCCATATGGCCTACTAGGCTTGTATGAAGCTGCACATCTCAGGGTGTGGGAAGAAGATATACTAGATGAAGCACTTGCTTTCACCACCACTCACCTCAAGTCTATGGTAGAACATTTAGAATACCCTCTTGCAGCACAAGTAACTCATGCCCTAGAGCGGCCCATTAGGAAAGGCTTGGAGAGGCTAGAGGCAAGGCCTTTCATGTCTATCTACCAAGATGAAGCTTCACATAGTAAAGCTTTACTGAAGTTTGCAAAGTTAGATTTCAACCTACTGCAGTCACTGTATAAGAAAGAGCTGAGTAATATCTCGAGGTTAGTTCTCAAATCATTCTTGCACTTAAATTCAAATTAACAGTTTACCAGGTCTTTTATGTGGATTAATGTATTTTCTCAGGTGGTGGAAAGACCTAGATTTCTCTTCAAAGCTACCTTTTGCCAGAGATCGATTGGTAGAAGGGTACTTTTGGATAGCAGCATGTTGTTTTGAGCCCCAGTATTCATATGCTAGAAGAATACAGACCAAATTACATGCTCTGATAACAACTATGGATGATATATTTGATGCATATGGAACATTTGAAGAACTGGAGCTCTTTACAGAGGCAATCGGGAGGTTTGATATATGCTAGATTCAAATTACCCACAACCAATGAATTGATTTTGATATTTGAACTTTAAAAGGGAACTTGGTACTTGATTTTCAGGTGGGATATAAACAGCGTACATCAGCTTCCTGAATACATGAAACCATGCTATCAGGCAGTCTTAGATGTCTACAAAGAAATTGAGGAGATGGAAAACACAGAAAGATCATACTGTGTCCACCACACAAAAGATGCAGTAGGATTCTTTGAACTCTTTTGTGTTTATGATATCCTATATTGTATTGTAAATAAAATGCTATATATAACACTTGCATGATATATTTACTTGGCTGAATTTTTGTCCTAGATTAAAAGCTTGGTCCAAGCTTACTTGGTTGAAGCCAAATGGTTGCATGGAAAATAAATACCGACAATAGAAGAGTACATGGGTATCGCAATGGTAACAGTTGGTGTCCCCGTGTTAACAATCATGTCTTTTATTGGCATGAGAGAGACTGCAACCAAGGAAGTCTTTGATCGGCTGCTACAAAACCCTAAGATTGTTAGAGCTACCTACATAATCATTAGGCTCATGGATGACATGGCTTCCCACAAGGTACAATGAAACAACACTTCCTACTGATACTTGGATATCAATCCCATAAAGATTAAGAAAATCTATTATATATCAATTTCTTTTTAACACCTTATATTACTATTTCTGCAGTTTGAGCAAGAGAGAGAGCATATTGCATCAAGCATCGAATGTTACATGAAGCAACATGGTGTGTCGGAGCAGCAAGCATATGATGAGTTTCACAAGCAAACCGAGAATGCATGGAAGGATATAAATGAAGAGTGCCTCAGACCTACTACAGTGCCAATGCTTCTCCTTAGTCGTCTTCTCAATTTTGCTCGATCAGGAGATGTGATGTACAAGAGTCACAAAGATATATTCACACATCCTGGAGAAGTGACGAAAAATAATATTTCAATGCTGCTCATAGACCCTGTGCCAATATGA
>Cabernet_Sauvignon_-_CHTPS046_
ATGGCCTTAATTCTGGCTACCAGCGACATGTCTTCTCCAGCCCCAGTTGCTAATCCAGAGACTAATCGCCGAACTGCAAATTATCAGCCTAGCATTTGGGGCAATAGCTTCATCGTGAGCAACACTCCTGAGGATGAGGTAATTTTCTGATCATGTATGTAGTTTGCATAACAAGACCTAAAGATTTTCTCACTTTTTGTTCTTGCAATTTATTGATGCAGATAACTCTGGCCCATAAAGAGCAGCAGTTGGAAGATCTAAAGGAGGAAGTTAGAAGAGAGCTGATGGCTGCAGCTAGTAACCCTTCAAAACAGCTGAAGTTTATCGATGCAGTTCAACGGCTTGGGGTGGCATACCACTTTGAAAAGGATATAGAAGAAGCATTACAAAATACCTATGATAACTATCATTGCATTGATGACATAAATGATGATCTCTATGATGTTGCACTTCGATTTCGACTACTAAGACAACAAGGCTTCAATATTTCATGTGGTAAGCCTCATGAATATCATGTATAAGGTGCTTGAATATCATCTAGCAAAGCTCACATATAACATTCTATGTTTTGGTGATGATTGCAGATATATTCAAGAGGTACAAAGATGAAAAGGGAAGGTTCAAGGAGTCTTTGATCAATGATCCATGTGGCCTACTAGGCTTGTATGAAGCTGCACATCTCAGGGTGCGGGAAGAAGATATACTAGATGAAGCACTTGCTTTCACCACCGCTCACCTCAAGTCTATGGTAGAACATTTAGCATACCCTCTTGCAGCACAAGTAACGCATGCCCTAGACCGGCCCATTAGGAAAGGCTTGGAGAGGCTAGAGGCAAGGCCTTTCATGTCTATCTACCAAGATGAAGCTTCACATAGTAAAGCTTTACTAAAGTTTGCAAAGTTAGATTTCAACCTACTGCAGTCACTGTATAAGAAAGAGCTGAGTAATATATCGAGGTTAGTTCTCAAATCATTCTTGCACTTAAATTCAAATCAACAGTTTACCAGGTCTTTTATGTGGATTAATGTATTTTCTTAGGTGGTGGAAAGACCTAGATTTCTCTTCAAAGCTACCTTTTGCCAGAGATCGATTGGTAGAAGGGTACTTTTGGATAGCAATAAGTTGTTCTGAGCCCCAGTATTCATATGCTAGAAGAATACAGACCAAAGTAGTTGCTCTGATAACAACTGTGGATGATATATTTGATGCATATGGAACATTTGAAGAACTGGAGCTCTTTACAGAGGCAATTGAGAGGTTTGATATATGCGAGATTCAAATTACCTACGACCAATGAATTGATTTCATATTTGAACTTTAAAAGGGAACTTGGTACTTGATTTTCAGGTGGGATATTAACAGCATACATCAGTTTCCTGAATACATGAAGCCATGCTATCAGGCAGTCCTAGATGTCTACAAAGAAATTGAGGAGATGGAAAACACAGAAAGATCATACTGTGTCCACCATACGAAAGATGCAGTAGGATTCTTTGAACTCTATTGTGTTTATGATATCCTATATTGTACTGTAAATAAAATGCTATATATAACACTTGCATGATATATTTACTTGGCTGAATTTTTATCCTAGATTAAAAGCTTGTTCCAAGCTAACTTGGTCCAAGCCAAATGGTTCCGTGGAAAATACATACCAACAATAGAAGAGTACATGGGTATCGCAATGGTAACTGTTGGTGTCCCCCCGTTAACAATCATGTCTTTTATTGGCATGAGAGAGACTGCAACCAAGGAAGTCTTTGATTGGGTGCAACAAAACCCTAAGATTGTTAGAGCTACCTCCACAGTCATGAGGCTCATGGATGACATGGCTTCCCACAAGGTACAATGAAACAACACTTCCTACTGATACTTGGATATCAATCCCATAAAGATAAAGAAAATCTATTGTATATCAATTTCTTTTTAACACCTTATATTACTATTTCTGCAGTTTGAGCAAGAGAGAGGGCATAATGCATCAAGCATCGAATGTTACATGAAGCAACATGGTGTGTCGGAGCAACAAGCATATGATGAGCTTCACAAGCAAATCGAGAATGCATGGAAGGATATAAATGAAGAGAGCCTCAGACCTACTGCAGTTCCAATGCTTCTCCTTAGTCGTCTTCTCAATTTTGCTCGATCAGGAGATGTGATGTACAAGGGCCACAAAGATATGTTCTCACATCCTGAAGAAGTGATGAAAAATAATATTTCAATGCTGCTCATAGACCCTGTGCCAATATGA
>Cabernet_Sauvignon_-_CHTPS062_
ATGTTGAGTGCTCGAGTGAGTTTACACATGGCCTTAATTCTCGCTACCAGCAACGGGTCTTCTCCAGCCCCAGTTGCTAATCCAGAGACTAATCGCCGAACTGCAAATTATCAGCCTAGCATTTGGGGCAATACCTTCATCGTGAGCCACACTCCTGAGGATGAGGTGATTTTCTGATCATGTATGTAGTTTGCATAACAAGACCTAAAGATTTTCTCACGTTTTGTTCTTGCAATTTATTGATACAGATAACTCTGGCCCATAAAGAGCAGCAGTTGGAAGATCTAAAGGAGGAAGTTAGAAGAGAGCTAATGGCTGCAGCTAGTAACCCTTCAAAACAGCTGAAGTTTATCGATGCAGTTCAACGGCTTGGGGTGGCATACCACTTTGAAAAGGAGATAGAAGAAGCATTACAAAATACCTATGATAACTATCATTGTATTGATGACATAAATGATGATCTCTATGATGTTGCGCTTCGATTTCGACTACTAAGACAGCAAGGCTTCAATATTTCATGTGGTAAGCCTCATGAATATCATGTATTATAAGGTGCTTGAATATCATCTAGCAAAGCTCACATATAACATTCTATGTTTTGGTGATGACTACAGATATATTCAACAGGTACACAGATGAAAAGGGAAGGTTCAAGGAGTCTTTGATCAATGATGCATGTGGCCTACTAGGCTTGTATGAAGCTGCACATCTCAGGGTGGGGGAAGAAGACATACTAGATGAAGCACTTGCTTTCACCACCACTCACCTCAAGTCTATGGTAGAACATTTAGAATACCCTCTTGCAGCACAAGTAACTCATGCCCTATACAGGCCCTTGAGGAAAGGCTTGGARAGGCTAGAGGCAAGGCCTTTCATGTCTATCTACSAGGATGAAGCGTCACATRGWAAAGCTTTACTGAAGCTTGCAAAGTTAGRCTTCAACC?????????????????AAAAAAGAGCTAAGCAATATCTTGGGTTTAGTTTTCAAATCATGTATGAACTTATGTTAAAGTTGTTTACGGTATGTGAGTTAATGTATTTTCTCAGGTGGTGGAAAGACCTAGATTTTTCTTCGAAACTACCTTTTGKAAGAGATAGATTGGTGGAATGCTACTTTTGGATAGCAACAGCTTGTTTTGAGCCCCAGTATTCATATGCTAGAAGAATACAAACCAAATTACATGCTCTGATCACAACTACGGATGACATATTTGATGCATATGGAACACTCGAAGAACTGGAGCTCTTTACAGAGGCAATTGGGAGGTTTGATATATGCAAGATTAAAATTACCCACAACCAATTAATTGATTTCATACTTGAACTTTAAAAGGGAACTTGGTTTCAGGTGGGATATTGACAGCACACATCAGCTTCCTGAATACATGAAGCCATGCTATCAGGCAGTCTTCGATGCCTACAAAGAAATTGAGGAGATGGAAAACACAGAAAGATCACACTCTGTGCACCAAGCAAAAGATGCAGTAGGATTCTCTGAACTCCATTGTGTTTATGATATCCTATATAGTATTGTAAATAAAATGCCATATATAACACTTGCATGATATATTTACTTGGCTGAATTTTATCCTAGATGAAAAACTTGGTCCAAGCTTACTTGGTTGAAGCCAAATGGTTCCATGGAAAATACATACCAACAATAGAAGAGTACATGCGTGTTGCATTGGTAAGTATTGGTGCCCCCGTGTTAACATTCATCTCTTTTATTGGCATGGGAGAGATTGCAACCAAGGAAGTCTTTGATTGGCTGCAACAAAACCCTAAGATTGTTAGAGCTTCCTCCAAAGTCATTAGGCTCATGGATGACATGGCTACGCACAAGGTACAATGAAACAACACTTCCTACGCACAAGATACTTGGATATCAATCACATAAAAACAAAGGGATCTTAAAGAAAATCTATTATATATATATGCCAATTTCTTTTTAACATCTTATATTACTATGTATGCAGTTTGAGCAAGAGAGAGGGCATATTGCATCAAGTATCGAATGTTACATGAAGCAACATGGTGTCTCCGAGCAACAGGCATACGGGGAATTTCACAAGCAACTCGAGAATGCATGGAAGGATATAAA?????????????????????TGCAGTTCCAATGCTTCTCCTTAGTCGTCTTCTCAATTTTGCTCGAGCAGCAGATGTGATGTACAAGGGGCAGAAAGATGAATTCACACATCTTGGAGAAGTGATGAAAAATAATATTTCAATGCTGCTCATAGACCCTGTGCCAATATGA
>Cabernet_Sauvignon_-_CHTPS147_
ATGGCCTTAATTCTCGCAACCAGCAACGGGTCTTCTCCAGCCCCAGTTGCTAATTCAGAGACTACTCGCCGAACTGCAAATTATCAGCCTAGCATTTGGGGCAATAGCTTCATCGTGAGCAATATCCCTGAGGATGAGGTAATTTTCTGATCATGTATGTAGTTTGCATAACAAGACCTAAAGATTTTCTCACTTTTTGTTCTTGCAATTTATTGATACAGATAACTCTGGCCCATAAAGAGCAGCAGTTGGAAGATCTAAAGGAGGAAGTTAGAAGAGAGCTGATAGCTGCAGCTAGTAACCCTTCGAAACAGCTGAAGTTTATCGATGCAATTCAACGGCTTGGGGTGGCATACCACTTTGAAAACGAGATAGAACAAGCATTACAAAGCACCTATGATAACTATCATGGCATTGCTGATATAAATGATGATCTCTATGATGTTGCACTTCGATTTCGACTACTAAGACAACAAGGCTTCAATATTTCATGTGGTAAGCCTCATKAATATCATGTATAAGTTGCTTGAATATCATCTAGCAAAGCTCACATATAACATTCTATGTTTTGGTGATGATTGTAGATATATTCAAGAGGTACAAAGATGAAAAGGGGAGGTTCAAAAAGTCTTTGATCAATGATCCATATGGCCTACTAGGCTTGTATGAAGCTGCACATCTCAGGGTKTGGGAAGAAGATATACTAGATGAAGCACTTCCTTTCACCACCACTCACCTCAAGTCTATGGTAGAACATTTAGAATACCCTCTTGCAGCACAAGTAACTCATGCCCTAGACCGGCCCATTAGGAAAGGCTTGGAGAGGCTAGAGGCAAGGCCTTTCATGTCTATCTACCAAGATGAAGCTTCACATAGTAAAGCTTTACTGAAGCTTGCAAAGTTAGATTTCAACCTACTGCAGTCACTGTATAAGAAAGAGCTGAGCAATATCTCGAGGTTAGTTCTCAAATCATTCTTGCACTTAAATTTAAATTAACAGTTTACCAGGCCTTTTATGTGGATTAATGTATTTTCTCAGGTGGTGGAAAGACCTAGATTTCTCTTCAAAGCTACCTTTTTCCAGAGATCGATTGGTAGAAGGGTACTTTTGGATAGCAACATGTTGTTTTGAGCCCCAGTATTCATATGCTAGAAGAATACAGACCAAAATACTCGCTCTGATAACAATTATTGACGATATGTTTGATGCATATGGGACACTGGAAGAACTGGAGCTCTTTACAGAGGCAATTGGGAGGTTT??????????????????????????????????????????????????????????????????????TGGTACTTGATTTTCAGGTGGGATATTAACAGCGTACATCAGCTTCCTGAATACATGAAACCATGCTATCAGGCAGTCTTAGATATCTACAACGAAATTGAGGAGATGGAAAACACAGAAAGATCATACTGTGTCCACCACACAAAAGATGCAGTAGGATTCTTTGAACTCTATTGTGTTTATGATATCCTATATTGTACTGTAAATAAAATGCTATATATAACACTTGCATGATATATTTACTTGGCTGAATTTTTCTCCTAAATTAAAAGCTTAGTCCAAGCTTACTTGGTTGAAGCCAAATGGTTGCATGGAAAATACATACCGACAATAGAAGAGTACATGGGTATCGCAATGGTAACAGTTGGTGTCCCCGTGTTAACAATCATGTCTTTTATTGGCATGAGAGAGACTGCAACCAAGGAAGTCTTTGATTGGCTGCTACAAAACCCTAAGATTGTTAGAGCTACCTACATAATCATTAGGCTCATGGATGACATGGCTTCCCACAAGGTACAATGAARCAACACTTCCTACTGATACTTGGATATCAATCCCATAAAGATAAAGAAAATCTATTGTATATCAATCTCTTTTAACACCTTATATCACCATTTATGCAGTTTGAGCAAGAGAGAGGGCATATTGCATCAAGCATCGAATGTTACATGAAGCAACATGGTGTGTCGGAGCAGCAAGCATATGATGAGTTTCACAAGCAAACCGAGAATGCATGGAAGGATATAAATGAAGAGTGCCTCAGACCTACTACAGTGCCAATGCTTCTCCTTAGTCGTCTTCTCAATTTTGCTCGATCAGGAGATGTGATGTACAAGAGCCACAAAGATATATTCACACATCCTGGAGAAGTGACGAAAAATAATATTTCAATGCTGCTCATAGACCCTGTGCCAATATGA
>Cabernet_Sauvignon_-_CHTPS173_
????????GCCCATAAAGAGCAGCAGTTGGAAGATCTAAAGGAGGAAGTTAGAAGAGAGCTGATGGCTGCAGCTAGTAACCCTTCAAAACAGCTGAAGTTTATCGATGCAGTTCAACGGCTTGGGGTGGCATACCACTTTGAAAAGGATATAGAAGAAGCATTACAAAATACCTATGATAACTATCATTGCATTGATGACATAAATGATGATCTCTATGATGTTGCACTTCGATTTCGACTACTAAGACAACAAGGCTTCAATATTTCATGTGGTAAGCCTCATGAATATCATGTATAAGGTGCTTGAATATCATCTAGCAAAGCTCACATATAACATTCTATGTTTTGGTGATGATTGCAGATATATTCAAGAGGTACAAAGATGAAAAGGGAAGGTTCAAGGAGTCTTTGATCAATGATCCATGTGGCCTACTAGGCTTGTATGAAGCTGCACATCTCAGGGTGCGGGAAGAAGATATACTAGATGAAGCACTTGCTTTCACCACCGCTCACCTCAAGTCTATGGTAGAACATTTAGCATACCCTCTTGCAGCACAAGTAACGCATGCCCTAGACCGGCCCATTAGGAAAGGCTTGGAGAGGCTAGAGGCAAGGCCTTTCATGTCTATCTACCAAGATGAAGCTTCACATAGTAAAGCTTTACTAAAGTTTGCAAAGTTAGATTTCAACCTACTGCAGTCACTGTATAAGAAAGAGCTGAGTAATATATCGAGGTTAGTTCTCAAATCATTCTTGCACTTAAATTCAAATCAACAGTTTACCAGGTCTTTTATGTGGATTAATGTATTTTCTTAGGTGGTGGAAAGACCTAGATTTCTCTTCAAAGCTACCTTTTGCCAGAGATCGATTGGTAGAAGGGTACTTTTGGATAGCAATAAGTTGTTCTGAGCCCCAGTATTCATATGCTAGAAGAATACAGACCAAAGTAGTTGCTCTGATAACAACTGTGGATGATATATTTGATGCATATGGAACATTTGAAGAACTGGAGCTCTTTACAGAGGCAATTGAGAGGTTTGATATATGCGAGATTCAAATTACCTACGACCAATGAATTGATTTCATATTTGAACTTTAAAAGGGAACTTGGTACTTGATTTTCAGGTGGGATATTAACAGCATACATCAGTTTCCTGAATACATGAAGCCATGCTATCAGGCAGTCCTAGATGTCTACAAAGAAATTGAGGAGATGGAAAACACAGAAAGATCATACTGTGTCCACCATACGAAAGATGCAGTAGGATTCTTTGAACTCTATTGTGTTTATGATATCCTATATTGTACTGTAAATAAAATGCTATATATAACACTTGCATGATATATTTACTTGGCTGAATTTTTATCCTAGATTAAAAGCTTGTTCCAAGCTAACTTGGTCCAAGCCAAATGGTTCCGTGGAAAATACATACCAACAATAGAAGAGTACATGGGTATCGCAATGGTAACTGTTGGTGTCCCCCCGTTAACAATCATGTCTTTTATTGGCATGAGAGAGACTGCAACCAAGGAAGTCTTTGATTGGGTGCAACAAAACCCTAAGATTGTTAGAGCTACCTCCACAGTCATGAGGCTCATGGATGACATGGCTTCCCACAAGGTACAATGAAACAACACTTCCTACTGATACTTGGATATCAATCCCATAAAGATAAAGAAAATCTATTGTATATCAATTTCTTTTTAACACCTTATATTACTATTTCTGCAGTTTGAGCAAGAGAGAGGGCATAATGCATCAAGCATCGAATGTTACATGAAGCAACATGGTGTGTCGGAGCAACAAGCATATGATGAGCTTCACAAGCAAATCGAGAATGCATGGAAGGATATAAATGAAGAGAGCCTCAGACCTACTGCAGTTCCAATGCTTCTCCTTAGTCGTCTTCTCAATTTTGCTCGATCAGGAGATGTGATGTACAAGGGCCACAAAGATATGTTCTCACATCCTGAAGAAGTGATGAAAAATAATATTTCAATGCTGCTCATAGACCCTGTGCCAATATGA
>Cabernet_Sauvignon_-_CRTPS019_
ATGGCCTTAATTCTCGCTACCAGCAACGGGTCTTCTCCAGCCCCAGTTGCTAATCCAGAGACTAATCGCCAAACTGCAAATTATCAGCCTAGCATTTGGGGCAATACCTTCATCGTGAGCAACACYCYTGAGGATGAGGTAATTTTCTGATCATGTATGTAGTTTGCATAACAAGACCTAAAGATTTTCTCGCTTTTTGTTCTTGCAGTTTATTGATACAGATAACTCTGGCCCATAAAGAGCAGCAGTTGGAAGATCTAAAGGAGGAAGTTAGAAGAGAGCTGATGGCTGCAGCTAGTAACCTTTCAAAACAGCTGAAGTTTATCGATGCAGTTCAACGGCTTGGGGTGGCATACCACTTTGAAAAGGATATAGAAGAACCATTACAAAATACATATGATAACTATCATTGCATTGATGACATAAATGATGATCTCTATGATGTTGCACTTCGATTTCGACTACTAAGACAACAAGGCTTCAATATTTCATGTGGTAAGCCTCATGAATTATAAGGTGCTTGAATATCATCTAGCAAAGCTCACATATAACATTCTATGTTTGGGTGATGATTACAGATATATTCAACAGGTACACAGATGAAAAGGGAAGGTTCAAGGAGTCTTTGATCAATGATGCATGTGGCCTACTAGGCTTGTATGAAGCTGCACATCTCAGGGTGTGGGAAGAAGATATACTAGATGAAGCACTTGCTTTCACCACCACTCACCTCAAGTCTATGGTAGAACATTTAGAATACCCTCTTGCAGCACAAGTAAGTATGCCCTATACCGGCCCATTACAAAGGCTTGGAGAGGCTAGAGGCAAGGCCTTTCATATCTATCTACCAAGATGAAGCTTCACATAGTAAAGCTTTACTGAAGCTTGCAAAGTTAGACTTCAACCTACTGCAGTCACTGTATAAAAAAGAGCTAAGCAATATCTTGAGGTTCGTTTTCAAATCATGTATGAACTTATGTTAAAGCAGTTTACGGTATGTGAATTAATGTATTTTCTCAGGTGGTGGAAAGACCTAGATTTTTCTTCAAAGCTACCTTTTGTAAGAGATAGAGTGGTGGAAGGGTACTTTTGGATAGCAATAGCTTGTTTTGAGCCCCAGTATTCATATGCTAGAAGAATACAGACCAAATTACATGCTCTTATGACAACTACGGATGACATATTTGATGCATATGGAACACTTGAAGAACTGGAGCTCTATACAGAGGCAATTGGGAGGTTTGATATATGCAAGATTAAAATTACCCACAACCAATGGATTGATTTCATATTTGAACTTTAAAAGGGAACTTGGTACTTGATTTTCAGGTGGGATATTAATAGCATCCATCAGCTTCCTGAATACATGAAGCAATGCTATCAGGCAGTCTTAGATGTCTTCAAAGAAATTGAGGAGATGCAAAACACAGAAAGATCATACTGTGTCCACCATGCAAAAGATGCAGTAGGGTTCTATGAATTCTATTGTGTTTATGTTATCCTATACTGTATTGTAAATAAAATGTTATATATAACACTTGCATGATATATTTACTTGGCTGAATTTTTATCCTAGATGAAAAACTTTGTCCAAGCTTACTTGGTTGAAGCTAAATGGTTCCATGGAAAATACATACCAACAATAGAAGAGTACATGCGTGTTGCATTGGTTAGTATTGGTGCCACCGTGTTCGCAATCATCTCTTTTATTGTCATGGGAGAGATCGCAACTAAGGAAGTCTTTGATTGGGTGCAACAAAACCCTAAGATTGTTAGAGTTTTATCCACAGTAATGACGCTCATGAATGACATGGCTACGCACAAGGTACAATGAAACAAGTCTTCCTACTGATACTTGGATATCAATCCCATAAAGATAAAGAAAATCTATTGTATATCAATTTCTTTTTGACACCTTATATTACTATTTCTGCAGTTTGAGCAAGAGAGAGAGCATACTGCATCAAGCATCGAATGTTACATGAAGCAACATGGTGTGTCGAGCAACAAGCATATGAGGAGTTTCACAAGCAAATCGAGAATGCATGGAAGGATATAAATGAAGAGTGCCTCAGACCTACTGCAGTTCCAATGCTTCTCCTTAGTCGTCTTCTCAATTTATGTCGGGCAGCAGATGTGGTGTACAAGGGCCAGAAAGATGCATTCACACATCTTGGAGAAGTGATGAAAAATAATATTTCAATGCTGCTCATAGACCCTGTGCCAATATGA
>Cabernet_Sauvignon_-_CRTPS081_
???????TAATTCTCGCAACCAGCAACGGGTCTTCTCCAGCCCCAGTTGCTGATCCAGAGACTACTCGCCGAACTGCAAATTATCAGCCTAGCGTTTGGGGCAATAGCTTCATCGTGAGCAACACTCCTGAGGATGAGGTCATTTTCTGATCATGTATGTAGTTTGCATAACAAGACCTAAAGATTTTCTCACTTTTTGTTCTTGCAATTTATTGATGCAGATAACTCTGGCCCATAAAGAGCAGCAGTTGGAAGATCTAAAGGAGGAAGTTAGAAGAGAGCTGATTGCTGCAGCTAGTAACCCTTCGAAACAGCTGAAGTTTATCGATGCAATTCAACGGCTTGGGGTGGCATACCACTTTGAAAASGAGATAGAACAAGCATTACAAAGCACCTATGATAACTATCACGGCATTGCTGATATAAATGATGATCTCTATGATGTTGCACTTCGATTTCGACTACTAAGACAACAAGGCTTCAATATTTCATGTGGTAAGCCTCATTAATATCATGTATAAGTTGCTTGAATATCATCTAGCAAAGCTCACATATAACATTCTATGTTTTGGTGATGATTGYAGATATATTCAAGAGGTACAAAGATGAAAAGGGGAGGTTCAAGAAGTCTTTGATCAATGATCCATATGGCCTACTAGGCTTGTATGAAGCTGCACATCTCAGGGTGTGGGAAGAAGATATACTAGATGAAGCACTTGCTTTCACCACCACTCACCTTAAGTCTATTGTAGAACATTTAGAATACCCTCTTGCAGCACAAGTAACTCATGCCCTAGAGCAGCCCATTAGGAAAGGCTTGGAGAGGCTAGAGGCAAGGCCTTTCATGTCTATCTACCAAGATGAAGCTTCACATAGTAAAGCTTTACTGAAGTTTGCAAAGTTAGATTTCAACCTACTGCAGTCACTGTATAAGAAAGAGCTGAGTAATATCTCGAGGTTAGTTCTCAAATCATTCTTGCACTTAAATTCAAATTAACAGTTTACCAGGTCTTTTATGTGGATTAATGTATTTTCTCAGGTGGTGGAAAGACCTAGATTTCTCTTCAAAGCTACCTTTTGCCAGAGATCGATGGGTAGAAGGGTACTTTTGGATAGCAACATGTTGTTTTGAGCCCCTATTCATATGCTAGAAGAATACAGACCAAATTACATGCTCTGATAACAACTATGGATGATATATTTGATGCATATGGAACATTTGAAGAACTGGAGCTCTTTACAGAGGCAATCGGGAGGTTTGATATATGCTAGATTCAAATTACCCACAACCAATGAATTGATTTTGATATTTGAACTTTAAAAGGGAACTTGGTACTTGATTTTCAGGTGGGATATAAACAGCGTACATCAGCTTCCTGAATACATGAAACCATGCTATCAGGCAGTCTTAGATGTCTACAAAGAAATTGAGGAGATGGAAAACACAGAACGATCATACTTTGTCCACCACACAAAAGATGCAGTAGGATTCTTTGAACTCTTTTGTGTTTATGATATCCTATATTGTATTGTAAATAAAATGCTATATATAACACTTGCATGATATATTTACTTGGCTGAATTTTTGTCCTAGATTAAAAGCTTGGTCCAAGCTTACTTGGTTGAAGCCAAATGGTTGCATGGAAAATACATACCGACAATAGAAGAGTACATGGGTATCGCAATGGTGACAATTGGTGTCCCCGTGTTAACAATCATGTCTTTTATTGGCATGAGAGAGACTGCAACCAAGGAAGTCTTTGATTGGCTGCTACAAAACCCTAAGATTGTTAGAGCTACCTACATAATCATTAGGCTCATGGATGACATGGCTTCCCACAAGGTACAATGAAACAACACTTCCTACTGATACTTGGATATCAATCCCATAAAGATAAAGAAAATCTATTATATATCAATTTCTTTTTAACACCTTATATTACTATTTCTGCAGTTTGAGCAAGAGAGAGAGCATATTGCATCAAGCATCGAATGTTACATGAAGCAACATGGTGTGTCGGAGCAGCAAGCATATGATGAGTTTCACAAGCAAATCGAGAATGCATGGAAGGATATAAATGAAGAGTGCCTCAGACCTACTGCAGTTCCAATGCTTCTCCTTAGTCGTCTTCTCAATTTTGCTCGATCAGGAGATGTGATGTACAAGAGCCACAAAGATATATTCACACATCCTGGAGAAGTGACGAAAAATAATATTTCAATGCTGCTCATAGACCCTGTGCCAATATGA
>Cabernet_Sauvignon_-_CRTPS106_
ATGGCCTTAATTCTGGCTACCAGCGACATGTCTTCTCCAGCCCCAGTTGCTAATCCAGAGACTAATCGCCGAACTGCAAATTATCAGCCTAGCATTTGGAGCAATAGCTTCATCGTGAGCAACACTCCTGAGGATGAGGTAATTTTCTGATCATGTATGTAGTTTGCATAACAAGACCTAAAGATTTTCTCACTTTTTGTTCTTGCAATTTATTGATGCAGATAACTCTGGCCCATAAAGAGCAGCAGTTGGAAGATCTAAAGGAGGAAGTTAGAAGAGAGCTGATGGCTGCAGCTAGTAACCCTTCTAAACAGCTGAAGTTTATCGATTTAGTTCAACGGCTTGGGGTGGCATACCACTTTGAAAAGGATATAGAAGAAGCATTACAAAATACCTATGATAACTATCATTGCATTGATGACATAAATGATGATCTCTATGATGTTGCACTTCGATTTCGACTACTAAGACAACAAGGCTTCAATATTTCATGTGGTAAGCCTCATGAATATCATGTATAAGGTGCTTGAATATCATCTAGCAAAGCTCACATATAACATTCTATGTTTTGGTGATGATTGCAGATATATTCAAGAGGTACAAAGATGAAAAGGGAAGGTTCAAGGAGTCTTTGATCAATGATCCATGTGGCCTACTAGGCTTGTATGAAGCTGCACATCTCAGGGTGCGGGAAGAAGATATACTAGATGAAGCACTTGCTTTCACCACCGCTCACCTCAAGTCTATGGTAGAACATTTAGCATACCCTCTTGCAGCACAAGTAACGCATGCCCTAGACCGGCCCATTAGGAAAGGCTTGGAGAGGCTAGAGGCAAGGCCTTTCATGTCTATCTACCAAGATGAAGCTTCACATAGTAAAGCTTTACTAAAGTTTGCAAAGTTAGATTTCAACCTACTGCAGTCACTGTATAAGAAAGAGCTGAGTAATATCTCGAGGTTAGTTCTCAAATCATTCTTGCACTTAAATTCAAATCAACAGTTTACCAGGTCTTTTATGTGGATTAATGTATTTTCTTAGGTGGTGGAAAGACCTAGATTTCTCTTCAAAGCTACCTTTTGCCAGAGATCGATTGGTAGAAGGGTACTTTTGGATAGCAATAAGTTGTTCTGAGCCCCAGTATTCATATGCTAGAAGAATACAGACCAAAGTAGTTGCTCTGATAACAACTGTGGATGATATATTTGATGCATATGGAACATTTGAAGAACTGGAGCTCTTTACAGAGGCAATTGAGAGGTTTGATACATGCGAGATTCAAATTACCTACGACCAATGAATTGATTTCATATTTGAACTTTAAAAGGGGAACTTGGTACTTGATTTTCAGGTGGGATATTAACAGCATAGATCAGTTTCCTGAATACTTGAAGCCGTGCTATCAGGCAGTCCTAGATGTCTACAAAGAAATTGAGGAGATGGAAAACACAGAAAGATCATACTGTGTCCACCATACGAAAGATGCAGTAGGATTCTTTGAACTCTATTGTGTTTATGATATCCTATATTGTACTGTAAATAAAATGCTATATATAACACTTGCATGATATATTTACTTGGCTGAATTTTTATCCTAGATTAAAAGCTTGTTCCAAGCTAACTTGGTCCAAGCCAAATGGTTCCATGGAAAATACATACCAACAATAGAAGAGTACATGGGTATCGCAATGGTAACTGTTGGTGTCCCCCCGTTAACAATCATGTCTTTTATTGGCATGAGAGAGACTGCAACCAAGGAAGTCTTTGATTGGGTGCAACAAAACCCTAAGATTGTTAGAGCTGCCTCCACAGTCATGAGGCTCATGGATGACATGGCTTCCCACAAGGTACAATGAAACAACACTTCCTACTGATACTTGGATATCAATCCCATAAAGATAAAGAAAATCTATTGTATATCAATTTCTTTTTTACACCTTATATTACTATTTCTGCAGTTTGAGCAAGAGAGAGGGCATAATGCATCAAGCATCCAATGTTACATGAAGCAACATGGTGTGTCAGAGCAACAAGCATATGATGAGTTTCACAAGCAAATCGAGAATGCATGGAAGGATATAAATGAAGAGTGCCTCAAACCTACTGCAGTTCCGATGCTTCTCCTTAGTCGTCTTCTCAATTTTGCTCGATCAGGAGATGTGATGTACAAGGGCCACAAAGATATGTTCTCACATCCTGAAGAAGTGATGAAAAATGATATTTCAATGCTGCTCATAGACCCTGTGCCAATATGA
>Cabernet_Sauvignon_-_CRTPS151_
ATGGCCTTAATTCTCGCAACCAGCAACGGGTCTTCTCCAGCCCCAGTTGCTAATCCAGAGACTACTCGCCGAACTGTAAATTATCAACCTAGCATTTGGGGCAATAGCTTCATCGTGAGCAACACTCCTGAGGATGAGGTAATTTTCTGATCATGTATGTAGTTTGCATAACAAGACCTAAAGATTTTCTCACTTTTTGTTCTTGCAATTTATTGATACAGATAACTCTGGCCCATAAAGAGCAGCAGTTGGAAGACCTAAAGGAGGAAGTTAGAAGAGAGCTGATAGCTGCAGCTAGTAACCCTTCAGAACAGCTGAAGTTTATCGATGCAGTTCAACGGCTTGGGGTGGCATACCACTTTGAAAAGGAGATAGAAGAAGCATTACAAAATACCTATAATAATTATCATGGCATTGATGACATAAATGATGATCTCTATGATGTTGCACTTCGATTTCGACTACTAAGACAACAAGGCTTCAATATTTCATGTGGTAAGCCTCATCAATATCATGTATAAGTTGCTTGAATATCATCTAGCAAAGCTCACATATAACATTCTATGTTTTGGTGATGATTGTAGATATATTCAAGAGGTACAAAGATGAAAAGGGGAGGTTCAAAAAGTCTTTGATCAATGATCCATATGGCCTACTAGGCTTGTATGAAGCTGCACATCTCAGGGTGTGGGAAGAAGATATACTAGATGAAGCACTTGCTTTCACCACCACTCACCTCAAGTCTATGGTAGAACATTTAGAATACCCTCTTGCAGCACAAGTAACTCATGCCCTAGACCGGCCCATTAGGAAAGGCTTGGAGAGGCTAGAGGCAAGGCCTTTCATGTCTATCTACCAAGATGAAGCTTCACATAGTAAAGCTTTACTGAAGCTTGCAAAGTTAGATTTCAACCTACTGCAGTCACTGTATAAGAAAGAGCTGAGCAATATCTCGAGGTTAGTTCTCAAATCATTCTTGCACTTAAATTTAAATTAACAGTTTACCAGGCCTTTTATGTGGATTAATGTATTTTCTCAGGTGGTGGAAAGACCTAGATTTCTCTTCAAAGCTACCTTTTTCCAGAGATCGATTGGTAGAAGGGTACTTTTGGATAGCAGCATGTTGTTTTGAGCCCCAGTATTCATATGCTAGAAGAATACAGACCAAATTACATGCTCTGATAACAACTATGGATGATATATTTGATGCATATGGAACATTTGAAGAACTGGAGCTCTTTACAGAGGCAATCGGGAGGTTTGATATATGCTAGATTCAAATTACCCACAACCAATGAATTGATTTTGATATTTGAACTTTAAAAGGGAACTTGGTACTTGATTTTCAGGTGGGATATAAACAGCGTACATCAGCTTCCTGAATACATGAAACCATGCTATCAGGCAGTCTTAGATGTCTACAAAGAAATTGAGGAGATGGAAAACACAGAAAGATCATACTGTGTCCACCACACAAAAGATGCAGTAGGATTCTTCGAACTCTTTTGTGTTTATGATATCCTATATTGTATTGTAAATAAAATGCTATATATAACACTTGCATGATATATTTACTTGGCTGAATTTTTGTCCTAGATTAAAAGCTTGGTCCAAGCTTACTTGGTTGAAGCCAAATGGTTGCATGGAAAATACATACCGACAATAGAAGAGTACATGGGTATCGCAATGGTAACAGTTGGTGTCCCCGTGTTAACAATCATGTCTTTTATTGGCATGAGAGAGACTGCAACCAAGGAAGTCTTTGATTGGCTGCTACAAAACCCTAAGATTGTTAGAGCTACCTACATAATCATTAGGCTCATGGATGACATGGCTTCCCACAAGGTACAATGAAACAACACTTCCTACTGATACTTGGATATCAATCCCATAAAGATAAAGAAAATCTATTATATATCAATTTCTTTTTAACACCTTATATTACTATTTCTGCAGTTTGAGCAAGAGAGAGAGCATATTGCATCAAGCATCGAATGTTACATGAAGCAACATGGTGTGTCGGAGCAGCAAGCATATGATGAGTTTCACAAGCAAACCGAGAATGCATGGAAGGATATAAATGAAGAGTGCCTCAGACCTACTACAGTGCCAATGCTTCTCCTTAGTCGTCTTCTCAATTTTGCTCGATCAGGAGATGTGATGTACAAGAGTCACAAAGATATATTCACACATCCTGGAGAAGTGACGAAAAATAATATTTCAATGCTGCTCATAGACCCTGTGCCAATATGA
>Cabernet_Sauvignon_-_CSTPS036_
ATGGCCTTAATTCTGGCTACCAGCGACATGTCTTCTCCAGCCCCAGTTGCTAATCCAGAGACTAATCGCCGAACTGCAAATTATCAGCCTAGCATTTGGGGCAATAGCTTCATCGTGAGCAACACTCCTGAGGATGAGGTAATTTTCTGATCATGTATGTAGTTTGCATAACAAGACCTAAAGATTTTCTCACTTTTTGTTCTTGCAATTTATTGATGCAGATAACTCTGGCCCATAAAGAGCAGCAGTTGGAAGATCTAAAGGAGGAAGTTAGAAGAGAGCTGATGGCTGCAGCTAGTAACCCTTCAAAACAGCTGAAGTTTATCGATGCAGTTCAACGGCTTGGGGTGGCATACCACTTTGAAAAGGATATAGAAGAAGCATTACAAAATACCTATGATAACTATCATTGCATTGATGACATAAATGATGATCTCTATGATGTTGCACTTCGATTTCGACTACTAAGACAACAAGGCTTCAATATTTCATGTGGTAAGCCTCATGAATATCATGTATAAGGCGCTTGAATATCATCTAGCAAAGCTCACATATAACATTCTATGTTTTGGTGATGATTGCAGATATATTCAAGAGGTACAAAGATGAAAAGGGAAGGTTCAAGGAGTCTTTGATCAATGATCCATGTGGCCTACTAGGCTTGTATGAAGCTGCACATCTCAGGGTGCGGGAAGAAGACATACTAGATGAAGCACTTGCTTTCACCACCGCTCACCTCAAGTCTATGGTAGAACATTTAGCATACCCTCTTGCAGCACAAGTAACGCATGCCCTAGACCGGCCCATTAGGAAAGGCTTGGAGAGGCTAGAGGCAAGGCCTTTCATGTCTATCTACCAAGATGAAGCTTCACATAGTAAAGCTTTACTAAAGTTTGCAAAGTTAGATTTCAACCTACTGCAGTCACTGTATAAGAAAGAGCTGAGTAATATATCGAAGTTAGTTCTCAAATCATTCTTGCACTTAAATTCAAATCAACAGTTTACCAGGTCTTTTATGTGGATTAATGTATTTTCTTAGGTGGTGGAAAGACCTAGATTTCTCTTCAAAGCTACCTTTTGCCAGAGATCGATTGGTAGAAGGGTACTTTTGGATAGCAATAAGTTGTTCTGAGCCCCAGTATTCATATGCTAGAAGAATACAGACCAAAGTAGTTGCTCTGATAACAACTGTCGATGATATATTTGATGCATATGGAACATTTGAAGAACTGGAGCTCTTTACAGAGGCAATTGAGAGGTTTGATAYATGCGAGATTCAAATTACCTACAACCAATGAATTGATTTCATATTTGAACTTTAAAAGGGAACTTGGTACTTGATTTTCAGGTGGGATATTAACAGCATACATCAGTTTCCTGAATACATGAAGCCRTGCTATCAGGCAGTCCTAGATGTCTACAAAGAAATTGAGGAGATGGAAAACACAGAAAGATCATACTGTGTCCACCATACGAAAGATGCAGTAGGATTCTTTGAACTCTATTGTGTTTATGATATCCTATATTGTACTGTAAATAAAATGCTATATATAACACTTGCATGATATATTTACTTGGCTGAATTTTTATCCTAGATTAAAAGCTTGTTCCAAGCTAACTTGGTCCAAGCCAAATGGTTCCATGGAAAATACATACCAACAATAGAAGAGTACATGGGTATCGCAATGGTAACTGTTGGTGTCCCCCCGTTAACAATCATGTCTTTTATTGGCATGAGAGAGACTGCAACCAAGGAAGTCTTTGATTGGGTGCAACAAAACCCTAAGATTGTTAGAGCTGCCTCCACAGTCATGAGGCTCATGGATGACATGGCTTCCCACAAGGTACAATGAAACAACACTTCCTACTGATACTTGGATATCAATTTCTTTTTTACACCTTATATTACTATTTCTGCAGTTTGAGCAAGAGAGAGGGCATAATGCATCAAGCATCGAATGTTACATGAAGCAACATGGTGTGTCGGAGCAACAAGCATATGATGAGCTTCACAAGCAAATCGAGAATGCATGGAAGGATATAAATGAAGAGAGCCTCAGACCTACTGCAGTTCCAATGCTTCTCCTTAGTCGTCTTCTCAATTTTGCTCGATCAGGAGATGTGATGTACAAGGGCCACAAAGATATGTTCTCACATCCTGAAGAAGTGATGAAAAATAATATTTCAATGCTGCTCATAGACCCTGTGCCAATATGA
>Cabernet_Sauvignon_-_CSTPS040_
ATGGCCTTAATTCTCGCAACCAGCAACGGGTCTTCTCCAGCCCCAGTTGCTAATCCAGAGACTACTCGCCGAACTGTAAATTATCAACCTAGCATTTGGGGCAATAGCTTCATCGTGAGCAACACTCCTGAGGATGAGGTAATTTTCTGATCATGTATGTAGTTTGCATAACAAGACCTAAAGATTTTCTCACTTTTTGTTCTTGCAATTTATTGATACAGATAACTCTGGCCCATAAAGAGCAGCAGTTGGAAGACCTAAAGGAGGAAGTTAGAAGAGAGCTGATAGCTGCAGCTAGTAACCCTTCAGAACAGCTGAAGTTTATCGATGCAGTTCAACGGCTTGGGGTGGCATACCACTTTGAAAAGGAGATAGAAGAAGCATTACAAAATACCTATAATAATTATCATGGCATTGATGACATAAATGATGATCTCTATGATGTTGCACTTCGATTTCGACTACTAAGACAACAAGGCTTCAATATTTCATGTGGTAAGCCTCATCAATATCATGTATAAGTTGCTTGAATATCATCTAGCAAAGCTCACATATAACATTCTATGTTTTGGTGATGATTGTAGATATATTCAAGAGGTACAAAGATGAAAAGGGGAGGTTCAAAAAGTCTTTGATCAATGATCCATATGGCCTACTAGGCTTGTATGAAGCTGCACATCTCAGGGTGTGGGAAGAAGATATACTAGATGAAGCACTTGCTTTCACCACCACTCACCTCAAGTCTATGGTAGAACATTTAGAATACCCTCTTGCAGCACAAGTAACTCATGCCCTAGACCGGCCCATTAGGAAAGGCTTGGAGAGGCTAGAGGCAAGGCCTTTCATGTCTATCTACCAAGATGAAGCTTCACATAGTAAAGCTTTACTGAAGCTTGCAAAGTTAGATTTCAACCTACTGCAGTCACTGTATAAGAAAGAGCTGAGCAATATCTCGAGGTTAGTTCTCAAATCATTCTTGCACTTAAATTTAAATTAACAGTTTACCAGGCCTTTTATGTGGATTAATGTATTTTCTCAGGTGGTGGAAAGACCTAGATTTCTCTTCAAAGCTACCTTTTTCCAGAGATCGATTGGTAGAAGGGTACTTTTGGATAGCAGCATGTTGTTTTGAGCCCCAGTATTCATATGCTAGAAGAATACAGACCAAATTACATGCTCTGATAACAACTATGGATGATATATTTGATGCATATGGAACATTTGAAGAACTGGAGCTCTTTACAGAGGCAATCGGGAGGTTTGATATATGCTAGATTCAAATTACCCACAACCAATGAATTGATTTTGATATTTGAACTTTAAAAGGGAACTTGGTACTTGATTTTCAGGTGGGATATAAACAGCGTACATCAGCTTCCTGAATACATGAAACCATGCTATCAGGCAGTCTTAGATGTCTACAAAGAAATTGAGGAGATGGAAAACACAGAAAGATCATACTGTGTCCACCACACAAAAGATGCAGTAGGATTCTTCGAACTCTTTTGTGTTTATGATATCCTATATTGTATTGTAAATAAAATGCTATATATAACACTTGCATGATATATTTACTTGGCTGAATTTTTGTCCTAGATTAAAAGCTTGGTCCAAGCTTACTTGGTTGAAGCCAAATGGTTGCATGGAAAATACATACCGACAATAGAAGAGTACATGGGTATCGCAATGGTAACAGTTGGTGTCCCCGTGTTAACAATCATGTCTTTTATTGGCATGAGAGAGACTGCAACCAAGGAAGTCTTTGATTGGCTGCTACAAAACCCTAAGATTGTTAGAGCTACCTACATAATCATTAGGCTCATGGATGACATGGCTTCCCACAAGGTACAATGAAACAACACTTCCTACTGATACTTGGATATCAATCCCATAAAGATAAAGAAAATCTATTATATATCAATTTCTTTTTAACACCTTATATTACTATTTCTGCAGTTTGAGCAAGAGAGAGAGCATATTGCATCAAGCATCGAATGTTACATGAAGCAACATGGTGTGTCGGAGCAGCAAGCATATGATGAGTTTCACAAGCAAACCGAGAATGCATGGAAGGATATAAATGAAGAGTGCCTCAGACCTACTACAGTGCCAATGCTTCTCCTTAGTCGTCTTCTCAATTTTGCTCGATCAGGAGATGTGATGTACAAGAGTCACAAAGATATATTCACACATCCTGGAGAAGTGACGAAAAATAATATTTCAATGCTGCTCATAGACCCTGTGCCAATATGA
>Cabernet_Sauvignon_-_CSTPS047_
ATATTGAGTACTCGAGTGAGTTACACATGGCCTTAATTCTCGCTACCAGCAACGGGTCTTCTCCAGCCCCAGTTGCTAATCCAGAGACTAATCGCCGAACTGCAAATTATCAGCCTAGCATTTGGGGCAATACCTTCATCGTGAGCCACACTCCTGAGGATGAGGTGATTTTCTGATCATGTTGTAGTTTGCATAACAAGACCTAAAGATTTTCTCACTTTTTGTTCTTGCAATTTATTGATACAGATAACTCTGTCCCATAAAGAGCAGCAGTTGGAAGATCTAAAGGAGGAAGTTAGAAGAGAGCTGATGGCTGCAGCTAGTAACCCTTCAAAACAGCTGAAGTTCATCGATGCAGTTCAACGGATTGGGGTGGCATACCACTTTGAAAAGGAGATAGAAGAAGCATTACAAAATACCTATGATAACTATCATTGCATTGATGACATAAATGATGATCTCTATGATGTTGCGCTTCGATTTCGACTACTAAGACAACAAGGCTTCAATATTTCATGTGGTAAGCCTCATGAATATCATGTATTATAAGGTGCTTGAATATCATCTAGCAAAGCTCACATATAACATTCTATGTTTTGGTGATGATTACAGATATATTCAACAGGTACACAGATGAAAAGGGAAGGTTCAAGGAGTCTTTGATCAATGATGCATGTGGCCTACTAGGCTTGTATGAAGCTGCACATCTCAGGGTGGGGGAAGAAGACATACTAGATGAAGCACTTGATTTCACCACCACTCACCTCAAGTCTATGGTAGAACATTTAGAATACCCTCTTGCAGCACAAGTAACTCATGCCCTATACAGGCCCTTGAAGAAAGGCTTGGAGAGGCTAGAGGCAAGGCCTTTCATGTCTATCTACCAGGATGAAGCGTCACATAGTAAAGCTTTACTGAAGCTTGCAAAGTTAGACTTCAACCAACTGCAGTCACTGTATAAAAAAGAGCTAAGCAATATCTTGGGGTTAGTTTTCAAATCATGTATGAACTTATGTTAAAGCTGTTTACGGTATGTGAATTAATGTGTTTTCTCAGGTGGTGGAAAGGCCTAGATTTTTTTTCAAAGCTACCTTTTGTAAGAGATAGATTGGTGGAAGGGTACTTTTGGATAGCAACAGCTTGTTTTGAGCCCCAGTATTCATATGCTAGAAGAATACAAACCAAATTACATGCTCTGATCACAACTACGGATGACATATTTGATGCATATTTGATGCATATGGAACACTTGAAGAACTGGAGCTCTTTACAGAGGCAATTGGGAGGTTTGATATATGCAAGATTAAAATTACCCACAACCAATGAATTGGTTTCATACTTGAACTTTAAAAGGGAACTTGGTACTTGATTTTCAGGTGGGATATTGACAGAACACATCAGCTTCCTGAATACCTGAAGCCATGCTATCAGGCAGTCTTCGATGCCTACAAAGAAATTGAGGAGATGGAAAACACAGAAAGATCACACTCTGTGCACCAAGCAAAAGATGCAGTAGGATTCTCTGAACTCCATTGTGTTTATGATATCCTATATAGTATTGTAAATAAAATGCCATATATAACACTTGCATGATATATTTACTTGGCTGAATTTTTATCCTAGATGAAAAACTTGGTCCAAGCTTGGTTGAAGCCAAATGGTTCCATGGAAAATACATACCAACAATAGAAGAGTACATGCGTGTTGCATTGGTAAGTATTGGTGCCCCCGTGTTAACATTCATCTCTTTTATTGGCATGGGAGAGATTGCAACCAAGGAAGTCTTTGATTGGCTGCAACAAAACCCTAAGATTGTTAGAGCTTCCTCCAAAGTCATTAGGCTCATGGATGACATGGCTACGCACAAGGTACAATGAAACAACACTTCCTACTGATACTTGGATATCAATCACATAAAGACAAAGGGATCTTAAAGAAAATCTATTATATATATATATACCAATTTCTTTTTAACATCTTATATTACTATGTATGCAGTTTGAGCAAGAGAGAGGGCATATTGCATCAAGYATCGAATGTTACATGAAGCAACATGGTGTCTCCGAGMAACAAGCATATGAGGAGTTTCACAAGCAACTCGAGAATGCATGGAAGGATATAAATGAAGAGAGCCTCAAACCTACTGCAGTTCCAATGCTTCTCCTTAGTCGTCTTCTCAATTTTGCTCGAGCAGCAGATGTGATGTACAATGGGCAGAAAGATGAATTCACACATCTTGGAGAAG??????????????????????????????????????????????????
>Cabernet_Sauvignon_-_CSTPS051_
ATGTTGAGTGCTCGAGTGAGTTTACACATGGCCTTAATTCTCGCTACCAGCAACGGGTCTTCTCCAGCCCCAGTTGCTAATCCAGAGACTAATCGCCGAACTGCAAATTATCAGCCTAGCATTTGGGGCAATACCTTCATCGTGAGCCACACTCCTGAGGATGAGGTGATTTTCTGATCATGTATGTAGTTTGCATAACAAGACCTAAAGATTTTCTCACGTTTTGTTCTTGCAATTTATTGATACAGATAACTCTGGCCCATAAAGAGCAGCAGTTGGAAGATCTAAAGGAGGAAGTTAGAAGAGAGCTAATGGCTGCAGCTAGTAACCCTTCAAAACAGCTGAAGTTTATCGATGCAGTTCAACGGCTTGGGGTGGCATACCACTTTGAAAAGGAGATAGAAGAAGCATTACAAAATACCTATGATAACTATCATTGTATTGATGACATAAATGATGATCTCTATGATGTTGCGCTTCGATTTCGACTACTAAGACAGCAAGGCTTCAATATTTCATGTGGTAAGCCTCATGAATATCATGTATTATAAGGTGCTTGAATATCATCTAGCAAAGCTCACATATAACATTCTATGTTTTGGTGATGACTACAGATATATTCAACAGGTACACAGATGAAAAGGGAAGGTTCAAGGAGTCTTTGATCAATGATGCATGTGGCCTACTAGGCTTGTATGAAGCTGCACATCTCAGGGTGGGGGAAGAAGACATACTAGATGAAGCACTTGCTTTCACCACCACTCACCTCAAGTCTATGGTAGAACATTTAGAATACCCTCTTGCAGCACAAGTAACTCATGCCCTATACAGGCCCTTGAGGAAAGGCTTGGAGAGGCTAGAGGCAAGGCCTTTCATGTCTATCTACGAGGATGAAGCGTCACATAGTAAAGCTTTACTGAAGCTTGCAAAGTTAGACTTCAACCAACTGCAGTCACTGTATAAAAAAGAGCTAAGCAATATCTTGGGGTTAGTTTTCAAATCATGTATGAACTTATGTTAAAGCTGTTTACGGTATGTGAATTAATGTATTTTCTCAGGTGGTGGAAAGACCTAGATTTTTCTTCAAAGCTACCTTTTGTAAGAGATAGATTGGTGGAAGGGTACTTTTGGATAGCAACAGCTTGTTTTGAGCCCCAGTATTCATATGCTAGAAGAATACAAACCAAATTACATGCTCTGATCACAACTACGGATGACATATTTGATGCATATGGAACACTCGAAGAACTGGAGCTCTTTACAGAGGCAATTGGGAGGTTTGATATATGCAAGATTAAAATTACCCACAACCAATTAATTGATTTCATACTTGAACTTTAAAAGGGAACTTGGTTTCAGGTGGGATATTGACAGCACACATCAGCTTCCTGAATACATGAAGCCATGCTATCAGGCAGTCTTCGATGCCTACAAAGAAATTGAGGAGATGGAAAACACAGAAAGATCACACTCTGTGCACCAAGCAAAAGATGCAGTAGGATTCTCTGAACTCCATTGTGTTTATGATATCCTATATAGTATTGTAAATAAAATGCCATATATAACACTTGCATGATATATTTACTTGGCTGAATTTTATCCTAGATGAAAAACTTGGTCCAAGCTTACTTGGTTGAAGCCAAATGGTTCCATGGAAAATACATACCAACAATAGAAGAGTACATGCGTGTTGCATTGGTAAGTATTGGTGCCCCCGTGTTAACATTCATCTCTTTTATTGGCATGGGAGAGATTGCAACCAAGGAAGTCTTTGATTGGCTGCAACAAAACCCTAAGATTGTTAGAGCTTCCTCCAAAGTCATTAGGCTCATGGATGACATGGCTACGCACAAGGTACAATGAAACAACACTTCCTACGCACAAGATACTTGGATATCAATCACATAAAAACAAAGGGATCTTAAAGAAAATCTATTATATATATATGCCAATTTCTTTTTAACATCTTATATTACTATGTATGCAGTTTGAGCAAGAGAGAGGGCATATTGCATCAAGTATCGAATGTTACATGAAGCAACATGGTGTCTCCGAGCAACAGGCATACGGGGAATTTCACAAGCAACTCGAGAATGCATGGAAGGATATAAA?????????????????????TGCAGTTCCAATGCTTCTCCTTAGTCGTCTTCTCAATTTTGCTCGAGCAGCAGATGTGATGTACAAGGGGCAGAAAGATGAATTCACACATCTTGGAGAAGTGATGAAAAATAATATTTCAATGCTGCTCATAGACCCTGTGCCAATATGA
>Cabernet_Sauvignon_-_CSTPS059_
ATGGCCTTAATTCTCGCTACCAGGAACGGGTCTTCTCCAGCCCCAGTTGCTAATCCAGAGACTAATCGCCAAACTGCAAATTATCAGCCTAGCATTTGGGGCAATGCCTTCATCGTGAGCAACACTCCTGAGGATGAGGTAATTTTCTGATCATGTATGTAGTTTGCATAACAAGACCTAAAGATTTTCTCACTTTTTGTTCTTGCAGTTTATTGATACAGATAACTCTGGCCCATAAAGAGCAGCAGTTGGAAGATCTAAAGGAGGAAGTTAGAAGAGAGCTGATGGCTGCAGCTAGTAACCTTTCAAAACAGCTGAAGTTTATCGATGCAGTTCAACGGCTTGGGGTGGCATACCACTTTGAAAAGGATATAGAAGAAGCATTACAAAATACATATGATAACTATCATTGCATTGATGACATAAATGATGATCTCTATGATGTTGCACTTCGATTTCGACTACTAAGACAACAAGGCTTCAATATTTCATGTGGTAAGCCTCATGAATTATAAGGTGCTTGAATATCATCTAGCAAAGCTCACATATAACATTCTATGTTTTGGTGATGATTACAGATATATTCAACAGGTACACAGATGAAAAGGGAAGGTTCAAGGAGTCTTTGATCAATGATGCATGTGGCCTACTAGGCTTGTATGAAGCTGCACATCTCAGGGTGTGGGAAGAAGATATACTAGATGAAGCACTTGCTTTCACCACCACTCACCTCAAGTCTATGGTAGAACATTTAGAATACCCTCTTGCAGCACAAGTAACTCATGCCCTATACCGGCCCATTAGGAAAGGCTTGGAGAGGCTAGAGGCAAGGCCTTTCATGTCTATCTACCAAGATGAAGCTTCACATAGTAAAGCTTTACTGAAGCTTGCAAAGTTAGACTTCAACCTACTGCAGTCACTGTATAAAAAAGAGCTAAGCAATATCTTGAGATTAGTTTTCAAATCATGTATGAACTTATGTTAAAGCAGTTTACGGTATGTGAATTAATGTATTTTCTCAGGTGGTGGAAAGACCTAGATTTTTCTTCAAAGCTACCTTTTGTAAGAGAAGAGTGGTGGAAGGGTACTTTTGGATAGCAATAGCTGTTTTGAGCCCCAGTATTCATATGCTAGAAGAATACAGACCAAATTACATGCTCTGATGACAACTACGGATGACATATTTGATGCATATGGAACACTTGAAGAACTGGAGCTCTATACAGAGGCAATTGGGAGGTTTGATATATGCAAGATTAAAATTACCCATAACCAATGAATTGATTTCATATTTAAACTTTAAAAGGGAACTTGGTACTTGATTTTCAGGTGGGATATTAATAGCATCCATCAGCTTCCTGAATACATGAAGCAATGCTATCAGGCAGTCTTAGATTTCTTCAAAGAAATTGAGGAGATGCAAAACACAGAAAGATCATACTGTTTCCACCATGCAAAAGATGCAGTAGGGTTCTATGAACTCTATTGTGCTTATGATATCCTATACTGTATTGTAAATAAAATGGTATATATAACACTTGCATGATATATTTACTTGGCTGAATTTTTATCCTAGATGAAAAACTTGGTCCAGGCTTTCTTGGTTGAAGCCAAATGGTTCCATGGAAAATACATACCAACAATAGAAGAGTACATGCGTGTTGCATTGGTTAGTAGTGGTGCCAGCGTGTTCACAATCATCTCTTTTATTGTCATGGGAGAGATCGCAACTAAGGAAGTCTTTGATTGGGTGCAACAAAACCCTAAGATTGTTAGAGCTTTCTCCACAGTCATGAGGCTCATGAATGACATGGCTACGCACAAGGTACAATGAAACAACACTTCCTACTGATACTTGGATATCAATCCCATAAAGACAAAGGGATCTTAAACAATATCTATTATATAAATATATATAATCTTTTTAACATCTTATATTACTATGTATGCAGTTTGAGCAAGAGAGAGGGAATATTGCATCAAGCATCGAATGTTACATGAAGCAACATGGTGTCTCGGAGCAACAAGCATATGAGGAGTTTCACAAGCAACTTGAGAATGCATGGAAGGATATAAATGAAGAGTGCCTCAGACCTACTGCAGTTCCAATGCTTCTCCTTAGTCGTCTTCTCAATTTTTCTCGGGCAGCAGATGTGGTGTACAAGGGCCAGAAAGATGCATTCACACATCTTGGAGAAGTGATGAAAAATAATATTTCAATGCTGCTCATAGACCCTGTGCCAATATGAGAGTGGAGATATGTTACCCAAATAAAGATGGTATACTCTAGCTTCTGTTTGCCTCTGTTTGATATTGCTTTTTATTATGTAA
>Cabernet_Sauvignon_-_CSTPS079_
ATGGAGTGCTCCAGTGAGTTACACATGCCCTTAATTCTCGCTACCAGTAACATGTCTTCTCCAGCCCCAGTTGCTAATCCAGAGACTAATCGCCGGACTGCAAATTATCAGCCTAGCATTTGGGCCAATAGTTTCATCGTGAGCAACATTCCTGATGATGAGGTAATTTTCTGATCATATATGCAGTTTACATAACAAKATCTAAAGATTTTCACACTTTTTGTTCTTGCAATTTATTGATACAGATAACTCTGGCCCATAAAGAGCAGCAGTTGGAAGATCTAAAGGAGGAAGTTAGAAGAGAGCTGATTGCTGCAGCTAGTAGCCCTTCGAAACAGCTGAAGTTTATCGATGCAATTCAACGGCTTGGGGTGGCATACCACTTTGAAAACGAGATAGAACAAGCATTACAAAGCACCTATGATAACTATCATGGCATTGCTGATATAAATGATGATCTCTATGATGTTGCACTTCGATTTCGACTACTAAGACAACAAGGCTTCAATATTTCATGTGGTAAGCCTCATTAATATCATGTATAAGTTGCTTGAATATCATCTAGCAAAGCTCACATATAACATTCTATGTTTTGGTGATGATATCAGATATATTCAAGAGGTACAAAGATGAAAAGGGGAGGTTCAAGAAGTCTTTGATCAATGATCCATATGGCCTACTAGGCTTGTATGAAGCTGCACATCTCAGGGTGTGGGAAGAAGATATACTAGATGAAGCACTTGCTTTCACCACCACTCACCTCAAGTCTATTGTAGAACATTTAGAATACCCTCTTGCAGCACAAGTAACTCATGCCCTAGAGCGGCCCATTAGGAAAGGGTTGGAGAGGCTAGAGGCAAGGCCTTTCATGTCTATCTACCAAGATGACGCTTCACATAGTAAAGCTTTACTGAAGCTTGCAAAGTTAGACTTCAACCTACTGCAGTCACTGTATAAGAAAGAGCTGAGTAATATCTCGAGGTTAGTTCTCAAATCATTCTTGCACTTAAATTCAAATTAACAGTTTACCAGGTCTTTTATGTGGATTAATGTATTTTCTCAGGTGGTGGAAAGACCTAGATTTCTCTTCAAAGCTACCTTTTGCCAGAGATCGATTGGTAGAAGGGTACTTTTGGATAGCAACATGTTGTTTTGAGCCCCAGTATTCATATGCTAGAAGAATACAGACCAAATTACATGCTCTGATAACAACTATGGATGATATATTTGATGCATATGGAACATTTGAAGAACTGGAGCTCTTTACAGAGGCAATCGGGAGGTTTGATATATGCTAGATTCAAATTACCCACAACCAATGAATTGATTTTGATATTTGAACTTTAAAAGGGAACTTGGTACTTGATTTTCAGGTGGGATATAAACAGCGTACATCAGCTTCCTGAATACATGAAACCATGCTATCAGGCAGTCTTAGATGTCTACAAAGAAATTGAGGAGATGGAAAACACAGAAAGATCATACTGTGTCCACCACACAAAAGATGCAGTAGGATTCTTCGAACTCTTTTGTGTTTATGATATCCTATATTGTATTGTAAATAAAATGCTATATATAACACTTGCATGATATATTTACTTGGCTGAATTTTTGTCCTAGATTAAAAGCTTGGTCCAAGCTTACTTGGTTGAAGCCAAATGGTTGCATGGAAAATACATACCGACAATAGAAGAGTACATGGGTATCGCAATGGTAACAGTTGGTGTCCCCGTGTTAACAATCATGTCTTTTATTGGCATGAGAGAGACTGCAACCAAGGAAGTCTTTGATTGGCTGCTACAAAACCCTAAGATTGTTAGAGCTACCTACATAATCATTAGGCTCATGGATGACATGGCTTCCCACAAGGTACAATGAAACAACACTTCCTACTGATACTTGGATATCAATCCCATAAAGATAAAGAAAATCTATTATATATCAATTTCTTTTTAACACCTTATATTACTATTTCTGCAGTTTGAGCAAGAGAGAGAGCATATTGCATCAAGCATCGAATGTTACATGAAGCAACATGGTGTGTCGGAGCAGCAAGCATATGATGAGTTTCACAAGCAAATCGAGAATGCATGGAAGGATATAAATGAAGAGTGCCTCAGACCTACTGCAGTTCCAATGCTTCTCCTTAGTCGTCTTCTCAATTTTGCTCGATCAGGAGATGTGATGTACAAGAGTCACAAAGATATATTCACACATCCTGGAGAAGTGATGAAAAATAATATTTCAATGCTGCTCATAGACCCTGTGCCAATATGA
>Cabernet_Sauvignon_-_CSTPS080_
ATGGCCTTAATTCTGGCTACCAGCGACATGTCTTCTCCAGCCCCAGTTGCTAATCCAGAGACTAATCGCCGAACTGCAAATTATCAGCCTAGCATTTGGGGCAATAGCTTCATCGTGAGCAACACTCCTGAGGATGAGGTAATTTTCTGATCATGTATGTAGTTTGCATAACAAGACCTAAAGAGTTTCTCACTTTTTGTTCTTGCAATTTATTGATGCAGATAACTCTGGCCCATAAAGAGCAGCAGTTGGAAGATCTAAAGGAGGAAGTTAGAAGAGAGCTGATGGCTGCAGCTAGTAACCCTTCAAAACAGCTGAAGTTTATCGATGCAGTTCAACGGCTTGGGGTGGCATACCACTTTGAAAAGGATATAGAAGAAGCATTACAAAATACCTATGATAACTATCATTGCATTGATGACATAAATGATGATCTCTATGATGTTGCACTTCGATTTCGACTACTAAGACAACAAGGCTTCAATATTTCATGTGGTAAGCCTCATGAATATCATGTATAAGGTGCTTGAATATCATCTAGCAAAGCTCACATATAACATTCTATGTTTTGGTGATGATTGCAGATATATTCAAGAGGTACAAAGATGAAAAGGGAAGGTTCAAGGAGTCTTTGATCAATGATCCATGTGGCCTACTAGGCTTGTATGAAGCTGCACATCTCAGGGTGCGGGAAGAAGATATACTAGATGAAGCACTTGCTTTCACCACCGCTCACCTCAAGTCTATGGTAGAACATTTAGCATACCCTCTTGCAGCACAAGTAACGCATGCCCTAGACCGGCCCATTAGGAAAGGCTTGGAGAGGCTAGAGGCAAGGCCTTTCATGTCTATCTACCAAGATGAAGCTTCACATAGTAAAGCTTTACTAAAGTTTGCAAAGTTAGATTTCAACCTACTGCAGTCACTGTATAAGAAAGAGCTGAGTAATATATCGAGGTTAGTTCTCAAATCATTCTTGCACTTAAATTCAAATCAACAGTTTACCAGGTCTTTTATGTGGATTAATGTATTTTCTTAGGTGGTGGAAAGACCTAGATTTCTCTTCAAAGCTACCTTTTGCCAGAGATCGATTGGTAGAAGGGTACTTTTGGATAGCAATAAGTTGTTCTGAGCCCCAGTATTCATATGCTAGAAGAATACAGACCAAAGTAGTTGCTCTGATAACAACTGTGGATGATATATTTGATGCATATGGAACATTTGAAGAACTGGAGCTCTTTACAGAGGCAATTGAGAGGTTTGATATATGCGAGATTCAAATTACCTACGACCAATGAATTGATTTCATATTTGAACTTTAAAAGGGAACTTGGTACTTGATTTTCAGGTGGGATATTAACAGCATACATCAGTTTCCTGAATACATGAAGCCATGCTATCAGGCAGTCCTAGATGTCTACAAAGAAATTGAGGAGATGGAAAACACAGAAAGATCATACTGTGTCCACCATACGAAAGATGCAGTAGGATTCTTTGAACTCTATTGTGTTTATGATATCCTATATTGTACTGTAAATAAAATGCTATATATAACACTTGCATGATATATTTACTTGGCTGAATTTTTATCCTAGATTAAAAGCTTGTTCCAAGCTAACTTGGTCCAAGCCAAATGGTTCCGTGGAAAATACATACCAACAATAGAAGAGTACATGGGTATCGCAATGGTAACTGTTGGTGTCCCCCCGTTAACAATCATGTCTTTTATTGGCATGAGAGAGACTGCAACCAAGGAAGTCTTTGATTGGGTGCAACAAAACCCTAAGATTGTTAGAGCTACCTCCACAGTCATGAGGCTCATGGATGACATGGCTTCCCACAAGGTACAATGAAACAACACTTCCTACTGATACTTGGATATCAATCCCATAAAGATAAAGAAAATCTATTGTATATCAATTTCTTTTTAACACCTTATATTACTATTTCTGCAGTTTGAGCAAGAGAGAGGGCATAATGCATCAAGCATCGAATGTTACATGAAGCAACATGGTGTGTCGGAGCAACAAGCATATGATGAGCTTCACAAGCAAATCGAGAATGCATGGAAGGATATAAATGAAGAGAGCCTCAGACCTACTGCAGTTCCAATGCTTCTCCTTAGTCGTCTTCTCAATTTTGCTCGATCAGGAGATGTGATGTACAAGGGCCACAAAGATATGTTCTCACATCCTGAAGAAGTGATGAAAAATAATATTTCAATGCTGCTCATAGACCCTGTGCCAATATGA
>Cabernet_Sauvignon_-_VviTPS04_gDNA_
ATGTTGAGTGCTCGAGTGAGTTTACACATGGCCTTAATTCTCGCTACCAGCAACGGGTCTTCTCCAGCCCCAGTTGCTAATCCAGAGACTAATCGCCGAACTGCAAATTATCAGCCTAGCATTTGGGGCAATACCTTCATCGTGAGCCACACTCCTGAGGATGAGGTGATTTTCTGATCATGTATGTAGTTTGCATAACAAGACCTAAAGATTTTCTCACGTTTTGTTCTTGCAATTTATTGATACAGATAACTCTGGCCCATAAAGAGCAGCAGTTGGAAGATCTAAAGGAGGAAGTTAGAAGAGAGCTAATGGCTGCAGCTAGTAACCCTTCAAAACAGCTGAAGTTTATCGATGCAGTTCAACGGCTTGGGGTGGCATACCACTTTGAAAAGGAGATAGAAGAAGCATTACAAAATACCTATGATAACTATCATTGTATTGATGACATAAATGATGATCTCTATGATGTTGCGCTTCGATTTCGACTACTAAGACAGCAAGGCTTCAATATTTCATGTGGTAAGCCTCATGAATATCATGTATTATAAGGTGCTTGAATATCATCTAGCAAAGCTCACATATAACATTCTATGTTTTGGTGATGACTACAGATATATTCAACAGGTACACAGATGAAAAGGGAAGGTTCAAGGAGTCTTTGATCAATGATGCATGTGGCCTACTAGGCTTGTATGAAGCTGCACATCTCAGGGTGGGGGAAGAAGACATACTAGATGAAGCACTTGCTTTCACCACCACTCACCTCAAGTCTATGGTAGAACATTTAGAATACCCTCTTGCAGCACAAGTAACTCATGCCCTATACAGGCCCTTGAGGAAAGGCTTGGAGAGGCTAGAGGCAAGGCCTTTCATGTCTATCTACGAGGATGAAGCGTCACATAGTAAAGCTTTACTGAAGCTTGCAAAGTTAGACTTCAACCAACTGCAGTCACTGTATAAAAAAGAGCTAAGCAATATCTTGGGGTTAGTTTTCAAATCATGTATGAACTTATGTTAAAGCTGTTTACGGTATGTGAATTAATGTATTTTCTCAGGTGGTGGAAAGACCTAGATTTTTCTTCAAAGCTACCTTTTGTAAGAGATAGATTGGTGGAAGGGTACTTTTGGATAGCAACAGCTTGTTTTGAGCCCCAGTATTCATATGCTAGAAGAATACAAACCAAATTACATGCTCTGATCACAACTACGGATGACATATTTGATGCATATGGAACACTCGAAGAACTGGAGCTCTTTACAGAGGCAATTGGGAGGTTTGATATATGCAAGATTAAAATTACCCACAACCAATTAATTGATTTCATACTTGAACTTTAAAAGGGAACTTGGTTTCAGGTGGGATATTGACAGCACACATCAGCTTCCTGAATACATGAAGCCATGCTATCAGGCAGTCTTCGATGCCTACAAAGAAATTGAGGAGATGGAAAACACAGAAAGATCACACTCTGTGCACCAAGCAAAAGATGCAGTAGGATTCTCTGAACTCCATTGTGTTTATGATATCCTATATAGTATTGTAAATAAAATGCCATATATAACACTTGCATGATATATTTACTTGGCTGAATTTTATCCTAGATGAAAAACTTGGTCCAAGCTTACTTGGTTGAAGCCAAATGGTTCCATGGAAAATACATACCAACAATAGAAGAGTACATGCGTGTTGCATTGGTAAGTATTGGTGCCCCCGTGTTAACATTCATCTCTTTTATTGGCATGGGAGAGATTGCAACCAAGGAAGTCTTTGATTGGCTGCAACAAAACCCTAAGATTGTTAGAGCTTCCTCCAAAGTCATTAGGCTCATGGATGACATGGCTACGCACAAGGTACAATGAAACAACACTTCCTACGCACAAGATACTTGGATATCAATCACATAAAAACAAAGGGATCTTAAAGAAAATCTATTATATATATATGCCAATTTCTTTTTAACATCTTATATTACTATGTATGCAGTTTGAGCAAGAGAGAGGGCATATTGCATCAAGTATCGAATGTTACATGAAGCAACATGGTGTCTCCGAGCAACAGGCATACGGGGAATTTCACAAGCAACTCGAGAATGCATGGAAGGATATAAA?????????????????????TGCAGTTCCAATGCTTCTCCTTAGTCGTCTTCTCAATTTTGCTCGAGCAGCAGATGTGATGTACAAGGGGCAGAAAGATGAATTCACACATCTTGGAGAAGTGATGAAAAATAATATTTCAATGCTGCTCATAGACCCTGTGCCAATATGA
>Carménère_-_CHTPS046_
ATGGCCTTAATTCTGGCTACCAGCGACATGTCTTCTCCAGCCCCAGTTGCTAATCCAGAGACTAATCGCCGAACTGCAAATTATCAGCCTAGCATTTGGGGCAATAGCTTCATCGTGAGCAACACTCCTGAGGATGAGGTAATTTTCTGATCATGTATGTAGTTTGCATAACAAGACCTAAAGATTTTCTCACTTTTTGTTCTTGCAATTTATTGATGCAGATAACTCTGGCCCATAAAGAGCAGCAGTTGGAAGATCTAAAGGAGGAAGTTAGAAGAGAGCTGATGGCTGCAGCTAGTAACCCTTCAAAACAGCTGAAGTTTATCGATGCAGTTCAACGGCTTGGGGTGGCATACCACTTTGAAAAGGATATAGAAGAAGCATTACAAAATACCTATGATAACTATCATTGCATTGATGACATAAATGATGATCTCTATGATGTTGCACTTCGATTTCGACTACTAAGACAACAAGGCTTCAATATTTCATGTGGTAAGCCTCATGAATATCATGTATAAGGTGCTTGAATATCATCTAGCAAAGCTCACATATAACATTCTATGTTTTGGTGATGATTGCAGATATATTCAAGAGGTACAAAGATGAAAAGGGAAGGTTCAAGGAGTCTTTGATCAATGATCCATGTGGCCTACTAGGCTTGTATGAAGCTGCACATCTCAGGGTGCGGGAAGAAGATATACTAGATGAAGCACTTGCTTTCACCACCGCTCACCTCAAGTCTATGGTAGAACATTTAGCATACCCTCTTGCAGCACAAGTAACGCATGCCCTAGACCGGCCCATTAGGAAAGGCTTGGAGAGGCTAGAGGCAAGGCCTTTCATGTCTATCTACCAAGATGAAGCTTCACATAGTAAAGCTTTACTAAAGTTTGCAAAGTTAGATTTCAACCTACTGCAGTCACTGTATAAGAAAGAGCTGAGTAATATATCGAGGTTAGTTCTCAAATCATTCTTGCACTTAAATTCAAATCAACAGTTTACCAGGTCTTTTATGTGGATTAATGTATTTTCTTAGGTGGTGGAAAGACCTAGATTTCTCTTCAAAGCTACCTTTTGCCAGAGATCGATTGGTAGAAGGGTACTTTTGGATAGCAATAAGTTGTTCTGAGCCCCAGTATTCATATGCTAGAAGAATACAGACCAAAGTAGTTGCTCTGATARCAACTGTGGATGATATATTTGATGCATATGGAACATTTGAAGAACTGGAGCTCTTTACAGAGGCAATTGAGAGGTTTGATATATGCGAGATTCAAATTACCTACAACCAATGAATTGATTTCATATTTGAACTTTAAAAGGGAACTTGGTACTTGATTTTCAGGTGGGATATTAACAGCATACATCAGTTTCCTGAATACATGAAGCCATGCTATCAGGCAGTCCTAGATGTCTACAAAGAAATTGAGGAGATGGAAAACACAGAAAGATCATACTGTGTCCACCATACAAAAGATGCAGTAGGATTCTTTGAACTCTATTGTGTTTATGATATCCTATATTGTACTGTAAATAAAATGCTATATATAACACTTGCATGATATATTTACTTGGCTGAATTTTTATCCTAGATTAAAAGCTTGTTCCAAGCTAACTTGGTCCAAGCCAAATGGTTCCGTGGAAAATACATACCAACAATAGAAGAGTACATGGGTATCGCAATGGTAACTGTTGGTGTCCCCCCGTTAACAATCATGTCTTTTATTGGCATGAGAGAGACTGCAACCAAGGAAGTCTTTGATTGGGTGCAACAAAACCCTAAGATTGTTAGAGCTGCCTCCACAGTCATGAGGCTCATGGATGACATGGCTTCCCACAAGGTACAATGAAACAACACTTCCTACTGATACTTGGATATCAATCCCATAAAGATAAAGAAAATCTATTGTATATCAATTTCTTTTTAACACCTTATATTACTATTTCTGCAGTTTGAGCAAGAGAGAGGGCATAATGCATCAAGCATCGAATGTTACATGAAGCAACATGGTGTGTCGGAGCAACAAGCATATGATGAGCTTCACAAGCAAATCGAGAATGCATGGAAGGATATAAATGAAGAGAGCCTCAGACCTACTGCAGTTCCAATGCTTCTCCTTAGTCGTCTTCTCAATTTTGCTCGATCAGGAGATGTGATGTACAAGGGCCACAAAGATATGTTCTCACATCCTGAAGAAGTGATGAAAAATGATATTTCAATGCTGCTCATAGACCCTGTGCCAATATGA
>Carménère_-_CHTPS062_
ATGTTGAGTGCTCGAGTGAGTTTACACATGGCCTTAATTCTCGCTACCAGCAACGGGTCTTCTCCAGCCCCAGTTGCTAATCCAGAGACTAATCGCCGAACTGCAAATTATCAGCCTAGCATTTGGGGCAATACCTTCATCGTGAGCCACACTCCTGAGGATGAGGTGATTTTCTGATCATGTATGTAGTTTGCATAACAAGACCTAAAGATTTTCTCACGTTTTGTTCTTGCAATTTATTGATACAGATAACTCTGGCCCATAAAGAGCAGCAGTTGGAAGATCTAAAGGAGGAAGTTAGAAGAGAGCTGATGGCTGCAGCTAGTAACCCTTCAAAACAGCTGAAGTTTATCGATGCAGTTCAACGGCTTGGGGTGGCATACCACTTTGAAAAGGAGATAGAAGAAGCATTACAAAATACCTATGATAACTATCATTGTATTGATGACATAAATGATGATCTCTATGATGTTGCGCTTCGATTTCGACTACTAAGACAGCAAGGCTTCAATATTTCATGTGGTAAGCCTCATGAATATCATGTATTATAAGGTGCTTGAATATCATCTAGCAAAGCTCACATATAACATTCTATGTTTTGGTGATGACTACAGATATATTCAACAGGTACACAGATGAAAAGGGAAGGTTCAAGGAGTCTTTGATCAATGATGCATGTGGCCTACTAGGCTTGTATGAAGCTGCACATCTCAGGGTGGGGGAAGAAGACATACTAGATGAAGCACTTGCTTTCACCACCACTCACCTCAAGTCTATGGTAGAAMATTTAGAATACCCTCTTGCAGCACAAGTAACTCATGCCCTATACAGGCCCTTGAGGAAAGGCTTGGAAAGGCTAGAGGCAAGGCCTTTCATGTCTATCTACCAGGATGAAGCGTCACATGGAAAAGCTTTACTGAAGCTTGCAAAGTTAGACTTCAACCAACTGCAGTCACTGTATAAAAAAGAGCTAAGCAATATCTT????????????????????????????????????????????ACGGTATGTGAATTAATGTATTTTCTCAGGTGGTGGAAAGGCCTAGATTTTTCTTCAAAGCTACCTTTTGTAAGAGATAGATTGGTGGAAGGGTACTTTTGGATAGCAACAGCTTGTTTTGAGCCCCAGTATTCATATGCTAGAAGAATACARACCAAATTACATGCTCTGATCACAACTACGGATGACATATTTGATGCATATGGAACACTCGAAGAACTGGAGCTCTTTACAGAGGCAATTGGGAGGTTTGATATATGCAAGATTAAAATTACCCACAACCAATTAATTGATTTCATACTTGAACTTTAAAAGGGAACTTGGTTTCAGGTGGGATATTGACAGCACACATCAGCTTCCTGAATACATGAAGCCATGCTATCAGGCAGTCTTCGATGCCTACAAAGAAATTGAGGAGATGGAAAACACAGAAAGATCACACTCTGTGCACAAAGCAAAAGATGCAGTAGGATTCTCTGAACTCCATTGTGTTTATGATATCCTATATAGTATTGTAAATAAAATGCCATATATAACACTTGCATGATATATTTACTTGGCTGAATTTTTATCCTAGATGAAAAACTTGGTCCAAGCTTACTTGGTTGAAGCCAAATGGTTCCATGGAAAATACATACCAACAATAGAAGAGTACATGCGTGTTGCATTGGTAAGTATTGGTGCCCCCGTGTTAACATTCATCTCTTTTATTGGCATGGGAGAGATTGCAACCAAGGAAGTCTTTGATTGGCTGCAACAAAACCCTAAGATTGTTAGAGCTTCCTCCAAAGTCATTAGGCTCATGGATGACATGGCTACGCACAAGGTACAATGAAACAACACTTCCTACGCACAAGATACTTGGATATCAATCACATAAAAACAAAGGGATCTTAAAGAAAATCTATTATATATATATGCCAATTTCTTTTTAACATCTTATATTACTATGTATGCAGTTTGAGCAAGAGAGAGGGCATATTGCATCAAGTATCGAATGTTACATGAAGCAACATGGTGTCTCCGAGCAACAGGCATACGGGGAATTTCACAAGCAACTCGAGAATGCATGGAAGGATATAAATGAAGAGTGCCTCAAACCTACTGCAGTTCCAATGCTTCTCCTTAGTCGTCTTCTCAATTTTGCTCGAGCAGCAGATGTGATGTACAAGGGGCAGAAAGATGAATTCACACATCTTGGAGAAGTGATGAAAAATAATATTTCAATGCTGCTCATAGACCCTGTGCCAATATGA
>Carménère_-_CHTPS147_
ATGGCCTTAATTCTCGCAACCAGCAACGGGTCTTCTCCAGCCCCAGTTGCTAATTCAGAGACTACTCGCCGAACTGYAAATTATCAGCCTAGCATTTGGGGCAATAGCTTCATCGTGAGCAACACTCCTGAGGATGAGGTAATTTTCTGATCATGTATGTAGTTTGCATAACAAGACCTAAAGATTTTCTCACTTTTTGTTCTTGCAATTTATTGATACAGATAACTCTGGCCCATAAAGAGCAGCAGTTGGAAGATCTAAAGGAGGAAGTTAGAAGAGAGCTGATAGCTGCAGCTAGTAACCCTTCGAAACAGCTGAAGTTTATCGATGCAATTCAACGGCTTGGGGTGGCATACCACTTTGAAAACGAGATAGAACAAGCATTACAAAGCACCTATGATAACTATCATGGCATTGCTGATATAAATGATGATCTCTATGATGTTGCACTTCGATTTCGACTACTAAGACAACAAGGCTTCAATATTTCATGTGGTAAGCCTCATTAATATCATGTATAAGTTGCTTGAATATCATCTAGCAAAGCTCACATATAACATTCTATGTTTTGGTGATGATTGCAGATATATTCAAGAGGTACAAAGATGAAAAGGGGAGGTTCAARAAGTCTTTGATCAATGATCCATATGGCCTACTAGGCTTGTATGAAGCTGCACATCTCAGGGTKTGGGAAGAAGATATACTAGATGAAGCACTTCCTTTCACCACCACTCACCTCAAGTCTATTGTAGAACATTTAGAATACCCTCTTGCAGCACAAGTAACTCATGCCCTAGAGCGGCCCATTAGGAAAGGCTTGGAGAGGCTAGAGGCAAGGCCTTTCATGTCTATCTACCAAGATGAAGCTTCACATAGTAAAGCTTTACTGAAGCTTGCAAAGTTAGATTTCAACCTACTGCAGTCACTGTATAAGAAAGAGCTGAGTAATATCTCGAGGTTAGTTCTCAAATCATTCTTGCACTTAAATTCAAATTAACAGTTTACCAGGTCTTTTATGTGGATTAATGTATTTTCTCAGGTGGTGGAAAGACCTAGATTTCTCTTCAAAGCTACCTTTTTCCAGAGATAGAGTGGTGGAAACATACTTTTGGATAGCAACATGTTGTTTTGAGCCCCAGTATTCATATGCTAGAAGAATACAGACCAAAATACTCGCTCTGATAACAATTATTGACGATATGTTTGATGCATATGGGACACTGGAAGAACTGGAGCTCTTTACAGAGGCAATTGGGAG???????????????????????????????????????????????????????????????????????????????????????????????????????????????ATCAGCTTCCTGAATACATGAAACCATGCTATCAGGCAGTCTTAGATATCTACAACGAAATTGAGGAGATGGAAAACACAGAAAGATCATACTGTGTCCACCAYACAAAAGATGCAGTAGGATTCKYTGAACTCTATTGTGTTTATGATATCCTATATTGTACTGTAAATAAAATGCTATATATAACACTTGCATGATATATTTACTTGGCTGAATTTTTGTCCTAGATTAAAAGCTTGGTCCAAGCTTACTTGGTTGAAGCCAAATGGTTGCATGGAAAATACATACCGACAATAGAAGAGTACATGGGTATCGCAATGGTAACAGTTGGTGTCCCCGTGTTAACAATCATGTCTTTTATTGGCATGAGAGAGACTGCAACCAAGGAAGTCTTTGATTGGCTGCTACAAAACCCTAAGATTGTTAGAGCTACCTACATAATCATTAGGCTCATGGATGACATGGCTTCCCACAAGGTACAATGAAACAACACTTCCTACTGATACTTGGATATCAATCCCATAAAGATAAAGAAAATCTATTGTATATCAATCTCTTTTAACACCTTATATTACTATTTCTGCAGTTTGAGCAAGAGAGAGAGCATATTGCATCAAGCATCGAATGTTACATGAAGCAACATGGTGTGTCGGAGCAGCAAGCATATGATGAGTTTCACAAGCAAACCGAGAATGCATGGAAGGATATAAATGAAGAGTGCCTCAGACCTACTACAGTGCCAATGCTTCTCCTTAGTCGTCTTCTCAATTTTGCTCGATCAGGAGATGTGATGTACAAGAGCCACAAAGATATATTCACACATCCTGGAGAAGTGACGAAAAATAATATTTCAATGCTGCTCATAGACCCTGTGCCAATATGA
>Carménère_-_CHTPS173_
???????????????????????????????????????????????????GAAGAGAGCTAATAGCTGCAGCTGGTAACCCTTCAAAACAGCTGAAGTTTATCGATGCAGTTCAACGGCTTGGGGTGGCATACCACTTTGAAAAGGATATAGAAGAAGCATTACAAAATACCTATGATAACTATCATTGCATTGATGACATAAATGATGATCTCTATGATGTTGCACTTCGATTTCGACTACTAAGACAACAAGGCTTCAATATTTCATGTGGTAAGCCTCATGAATATCATGTATAAGGTGCTTGAATATCATCTAGCAAAGCTCACATATAACATTCTATGTTTTGGTGATGATTGCAGATATATTCAAGAGGTACAAAGATGAAAAGGGAAGGTTCAAGGAGTCTTTGATCAATGATCCATGTGGCCTACTAGGCTTGTATGAAGCTGCACATCTCAGGGTGCGGGAAGAAGATATACTAGATGAAGCACTTGCTTTCACCACCGCTCACCTCAAGTCTATGGTAGAACATTTAGCATACCCTCTTGCAGCACAAGTAACGCATGCCCTAGACCGGCCCATTAGGAAAGGCTTGGAGAGGCTAGAGGCAAGGCCTTTCATGTCTATCTACCAAGATGAAGCTTCACATAGTAAAGCTTTACTAAAGTTTGCAAAGTTAGATTTCAACCTACTGCAGTCACTGTATAAGAAAGAGCTGAGTAATATATCGAGGTTAGTTCTCAAATCATTCTTGCACTTAAATTCAAATCAACAGTTTACCAGGTCTTTTATGTGGATTAATGTATTTTCTTAGGTGGTGGAAAGACCTAGATTTCTCTTCAAAGCTACCTTTTGCCAGAGATCGATTGGTAGAAGGGTACTTTTGGATAGCAATAAGTTGTTCTGAGCCCCAGTATTCATATGCTAGAAGAATACAGACCAAAGTAGTTGCTCTGATARCAACTGTGGATGATATATTTGATGCATATGGAACATTTGAAGAACTGGAGCTCTTTACAGAGGCAATTGAGAGGTTTGATATATGCGAGATTCAAATTACCTACAACCAATGAATTGATTTCATATTTGAACTTTAAAAGGGAACTTGGTACTTGATTTTCAGGTGGGATATTAACAGCATACATCAGTTTCCTGAATACATGAAGCCATGCTATCAGGCAGTCCTAGATGTCTACAAAGAAATTGAGGAGATGGAAAACACAGAAAGATCATACTGTGTCCACCATACAAAAGATGCAGTAGGATTCTTTGAACTCTATTGTGTTTATGATATCCTATATTGTACTGTAAATAAAATGCTATATATAACACTTGCATGATATATTTACTTGGCTGAATTTTTATCCTAGATTAAAAGCTTGTTCCAAGCTAACTTGGTCCAAGCCAAATGGTTCCGTGGAAAATACATACCAACAATAGAAGAGTACATGGGTATCGCAATGGTAACTGTTGGTGTCCCCCCGTTAACAATCATGTCTTTTATTGGCATGAGAGAGACTGCAACCAAGGAAGTCTTTGATTGGGTGCAACAAAACCCTAAGATTGTTAGAGCTGCCTCCACAGTCATGAGGCTCATGGATGACATGGCTTCCCACAAGGTACAATGAAACAACACTTCCTACTGATACTTGGATATCAATCCCATAAAGATAAAGAAAATCTATTGTATATCAATTTCTTTTTAACACCTTATATTACTATTTCTGCAGTTTGAGCAAGAGAGAGGGCATAATGCATCAAGCATCGAATGTTACATGAAGCAACATGGTGTGTCGGAGCAACAAGCATATGATGAGCTTCACAAGCAAATCGAGAATGCATGGAAGGATATAAATGAAGAGAGCCTCAGACCTACTGCAGTTCCAATGCTTCTCCTTAGTCGTCTTCTCAATTTTGCTCGATCAGGAGATGTGATGTACAAGGGCCACAAAGATATGTTCTCACATCCTGAAGAAGTGATGAAAAATGATATTTCAATGCTGCTCATAGACCCTGTGCCAATATGA
>Carménère_-_CRTPS019_
ATGGCCTTAATTCTCGCTACCAGCAACGGGTCTTCTCCAGCCCCAGTTGCTAATCCAGAGACTAATCGCCAAACTGCAAATTATCAGCCTAGCATTTGGGGCAATACCTTCATCGTGAGCAACACCCTTGAGGATGAGGTAATTTTCTGATCATGTATGTAGTTTTCATAACAAGACCTAAAGATTTTCTCGCTTTTTGTTCTTGCAGTTTATTGATACAGATAACTCTGGCCCATAAAGAGCAGCAGTTGGAAGATCTAAAGGAGGAAGTTAGAAGAGAGCTGATGGCTGCTGCTAGTAACCTTTCAAAACAGCTGAAGTTTATCGATGCAGTTCAACGGCTTGGGGTGGCATACCACTTTGAAAAGGATATAGAAGAAGCATTACAAAATACATATGATAACTATCAATGCATTGATGACATAAATGATGACCTCTATGATGTTGCACTTCGATTTCGACTACTAAGACAACAAGGCTTCAATATTTCATGTGGTAAGCTTCATGAATTATAAGGTGCTTGAATATCATCTAGCAAAGCTCACATATAACATTCTATGTTTGGGTGATGATTACAGATATATTCAACAGGTACACAGATGAAAAGGGAAGGTTCAAGGAGTCTTTGATCAATGATGCATGTGGCCTACTAGGCTTGTATGAAGCTGCACATCTCAGGGTGTGGGAAGAAGATATACTAGATGAAGCACTTGCTTTCACCACCACTCACCTCAAGTCTATGGTAGAACATTTAGAATACCCTCTTGCAGCACAAGTAAGTATGCCCTATACCGGCCCATTACAAAGGCTTGGAGAGGCTAGAGGCAAGGCCTTTCATATCTATCTACCAAGATGAAGCTTCACATAGTAAAGCTTTACTGAAGCTTGCAAAGTTAGACTTCAACCTACTGCAGTCACTGTATAAAAAAGAGCTAAGCAATATCTTGAGGTTCGTTTTCAAATCATGTATGAACTTATGTTAAAGCAGTTTACGGTATGTGAATTAATGTATTTTCTCAGGTGGTGGAAAGACCTAGATTTTTCTTCAAAGCTACCTTTTGTAAGAGATAGAGTGGTGGAAGGGTACTTTTGGATAGCAATAGCTTGTTTTGAGCCCCAGTATTCATATGCTAGAAGAATACAGACCAAATTACATGCTCTTATGACAACTACGGATGACATATTTGATGCATATGGAACACTTGAAGAACTGGAGCTCTATACAGAGGCAATTGGGAGGTTTGATATATGCAAGATTAAAATTACCCACAACCAATGGATTGATTTCATATTTGAACTTTAAAAGGGAACTTGGTACTTGATTTTCAGGTGGGATATTAATAGCATCCATCAGCTTCCTGAATACATGAAGCAATGCTATCAGGCAGTCTTAGATGTCTTCAAAGAAATTGAGGAGATGCAAAACACAGAAAGATTATACTGTGTCCACCATGCAAAAGATGCAGTAGGGTTCTATGAACTCTATTGTGTTTATGATATCCTATTCTGTATTGTAAATAAAATGTTATATATAACACTTGCATGATATATTTACTTGGCTGAATTTTTATCCTAGATGAAAAACTTTGTCCAAGCTTACTTGGTTGAAGCTAAATGGTTCCATGGAAAATACATACCAACAATAGAAGAGTACATGCGTGTTGCATTGGTTAGTATTGGTGCCACCGTGTTCGCAATCATCTCTTTTATTGTCATGGGAGAGATCGCAACTAAGGAAGTCTTTGATTGGGTGCAACAAAACCCTAAGATTGTTAGAGTTTTATCCACAGTAATGACGCTCATGAATGACATGGCTACGCACAAGGTACAATGAAACAAGTCTTCCTACTGATACTTGGATATCAATCCCATAAAGATAAAGAAAATCTATTGTATATCAATTTCTTTTTGACACCTTATATTACTATTTCTGCAGTTTGAGCAAGAGAGAGAGCATACTGCATCAAGCATCGAATGTTACATGAAGCAACATGGTGTGTCGAGCAACAAGCATATGAGGAGTTTCACAAGCAAATCGAGAATGCATGGAAGGATATAAATGAAGAGTGCCTCAGACCTACTGCAGTTCCAATGCTTCTCCTTAGTCGTCTTCTCAATTTATGTCGGGCAGCAGATGTGGTGTACAAGGGCCAGAAAGATGCATTCACACATCTTGGAGAAGTGATGAAAAATAATATTTCAATGCTGCTCATAGACCCTGTGCCAATATGA
>Carménère_-_CRTPS081_
ATGGCCTTAATTCTCGCAACCAGCAACGGGTCTTCTCCAGCCCCAGTTGCTGATCCAGAGACTACTCGCCGAACTGCAAATTATCAGCCTAGCGTTTGGGGCAATAGCTTCATCGTGAGCAACACTCCTGAGGATGAGGTCATTTTCTGATCATGTATGTAGTTTGCATAACAAGACCTAAAGATTTTCTCACTTTTTGTTCTTGCAATTTATTGATGCAGATAACTCTGGCCCATAAAGAGCAGCAGTTGGAAGATCTAAAGGAGGAAGTTAGAAGAGAGCTGATTGCTGCAGCTAGTAACCCTTCGAAACAGCTGAAGTTTATCGATGCAATTCAACGGCTTGGGGTGGCATACCACTTTGAAAACGAGATAGAACAAGCATTACAAAGCACCTATGATAACTATCACGGCATTGCTGATATAAATGATGATCTCTATGATGTTGCACTTCGATTTCGACTACTAAGACAACAAGGCTTCAATATTTCATGTGGTAAGCCTCATTAATATCATGTATAAGTTGCTTGAATATCATCTAGCAAAGCTCACATATAACATTCTATGTTTTGGTGATGATTGCAGATATATTCAAGAGGTACAAAGATGAAAAGGGGAGGTTCAAGAAGTCTTTGATCAATGATCCATATGGCCTACTAGGCTTGTATGAAGCTGCACATCTCAGGGTGTGGGAAGAAGATATACTAGATGAAGCACTTGCTTTCACCACCACTCACCTTAAGTCTATTGTAGAACATTTAGAATACCCTCTTGCAGCACAAGTAACTCATGCCCTAGAGCAGCCCATTAGGAAAGGCTTGGAGAGGCTAGAGGCAAGGCCTTTCATGTCTATCTACCAAGATGAAGCTTCACATAGTAAAGCTTTACTGAAGTTTGCAAAGTTAGATTTCAACCTACTGCAGTCACTGTATAAGAAAGAGCTGAGTAATATCTCGAGGTTAGTTCTCAAATCATTCTTGCACTTAAATTCAAATTAACAGTTTACCAGGTCTTTTATGTGGATTAATGTATTTTCTCAGGTGGTGGAAAGACCTAGATTTCTCTTCAAAGCTACCTTTTGCCAGAGATCGATGGGTAGAAGGGTACTTTTGGATAGCAACATGTTGTTTTGAGCCCCTATTCATATGCTAGAAGAATACAGACCAAATTACATGCTCTGATAACAACTATGGATGATATATTTGATGCATATGGAACATTTGAAGAACTGGAGCTCTTTACAGAGGCAATCGGGAGGTTTGATATATGCTAGATTCAAATTACCCACAACCAATGAATTGATTTTGATATTTGAACTTTAAAAGGGAACTTGGTACTTGATTTTCAGGTGGGATATAAACAGCGTACATCAGCTTCCTGAATACATGAAACCATGCTATCAGGCAGTCTTAGATGTCTACAAAGAAATTGAGGAGATGGAAAACACAGAACGATCATACTTTGTCCACCACACAAAAGATGCAGTAGGATTCTTTGAACTCTTTTGTGTTTATGATATCCTATATTGTATTGTAAATAAAATGCTATATATAACACTTGCATGATATATTTACTTGGCTGAATTTTTGTCCTAGATTAAAAGCTTGGTCCAAGCTTACTTGGTTGAAGCCAAATGGTTGCATGGAAAATACATACCGACAATAGAAGAGTACATGGGTATCGCAATGGTGACAATTGGTGTCCCCGTGTTAACAATCATGTCTTTTATTGGCATGAGAGAGACTGCAGCCAAGGAAGTCTTTGATTGGCTGCTACAAAACCCTAAGATTGTTAGAGCTACCTACATAATCATTAGGCTCATGGATGACATGGCTTCCCACAAGGTACAATGAAACAACACTTCCTACTGATACTTGGATATCAATCCCATAAAGATAAAGAAAATCTATTATATATCAATTTCTTTTTAACACCTTATATTACTATTTCTGCAGTTTGAGCAAGAGAGAGAGCATATTGCATCAAGCATCGAATGTTACATGAAGCAACATGGTGTGTCGGAGCAGCAAGCATATGATGAGTTTCACAAGCAAATCGAGAATGCATGGAAGGATATAAATGAAGAGTGCCTCAGACCTACTGCAGTTCCAATGCTTCTCCTTAGTCGTCTTCTCAATTTTGCTCGATCAGGAGATGTGATGTACAAGAGCCACAAAGATATATTCACACATCCTGGAGAAGTGACGAAAAATAATATTTCAATGCTGCTCATAGACCCTGTGCCAATATGA
>Carménère_-_CRTPS106_
ATGGCCTTAATTCTGGCTACCAGCGACATGTCTTCTCCAGCCCCAGTTGCTAATCCAGAGACTAATCGCCGAACTGCAAATTATCAGCCTAGCATTTGGAGCAATAGCTTCATCGTGAGCAACACTCCTGAGGATGAGGTAATTTTCTGATCATGTATGTAGTTTGCATAACAAGACCTAAAGATTTTCTCACTTTTTGTTCTTGCAATTTATTGATGCAGATAACTCTGGCCCATAAAGAGCAGCAGTTGGAAGATCTAAAGGAGGAAGTTAGAAGAGAGCTGATGGCTGCAGCTAGTAACCCTTCTAAACAGCTGAAGTTTATCGATTTAGTTCAACGGCTTGGGGTGGCATACCACTTTGAAAAGGATATAGAAGAAGCATTACAAAATACCTATGATAACTATCATTGCATTGATGACATAAATGATGATCTCTATGATGTTGCACTTCGATTTCGACTACTAAGACAACAAGGCTTCAATATTTCATGTGGTAAGCCTCATGAATATCATGTATAAGGTGCTTGAATATCATCTAGCAAAGCTCACATATAACATTCTATGTTTTGGTGATGATTGCAGATATATTCAAGAGGTACAAAGATGAAAAGGGAAGGTTCAAGGAGTCTTTGATCAATGATCCATGTGGCCTACTAGGCTTGTATGAAGCTGCACATCTCAGGGTGCGGGAAGAAGATATACTAGATGAAGCACTTGCTTTCACCACCGCTCACCTCAAGTCTATGGTAGAACATTTAGCATACCCTCTTGCAGCACAAGTAACGCATGCCCTAGACCGGCCCATTAGGAAAGGCTTGGAGAGGCTAGAGGCAAGGCCTTTCATGTCTATCTACCAAGATGAAGCTTCACATAGTAAAGCTTTACTAAAGTTTGCAAAGTTAGATTTCAACCTACTGCAGTCACTGTATAAGAAAGAGCTGAGTAATATCTCGAGGTTAGTTCTCAAATCATTCTTGCACTTAAATTCAAATYAACAGTTTACCAGGTCTTTTATGTGGATTAATGTATTTTCTTAGGTGGTGGAAAGACCTAGATTTCTCTTCAAAGCTACCTTTTGCCAGAGATCGATTGGTAGAAGGGTACTTTTGGATAGCAATAAGTTGTTCTGAGCCCCAGTATTCATATGCTAGAAGAATACAGACCAAAGTAGTTGCTCTGATAACAACTGTGGATGATATATTTGATGCATATGGAACATTTGAAGAACTGGAGCTCTTTACAGAGGCAATTGAGAGGTTTGATACATGCGAGATTCAAATTACCTACGACCAATGAATTGATTTCATATTTGAACTTTAAAAGGGGAACTTGGTACTTGATTTTCAGGTGGGATATTAACAGCATAGATCAGTTTCCTGAATACTTGAAGCCGTGCTATCAGGCAGTCCTAGATGTCTACAAAGAAATTGAGGAGATGGAAAACACAGAAAGATCATACTGTGTCCACCATACGAAAGATGCAGTAGGATTCTTTGAACTCTATTGTGTTTATGATATCCTATATTGTACTGTAAATAAAATGCTATATATAACACTTGCATGATATATTTACTTGGCTGAATTTTTATCCTAGATTAAAAGCTTGTTCCAAGCTAACTTGGTCCAAGCCAAATGGTTCCATGGAAAATACATACCAACAATAGAAGAGTACATGGGTATCGCAATGGTAACTGTTGGTGTCCCCCCGTTAACAATCATGTCTTTTATTGGCATGAGAGAGACTGCAACCAAGGAAGTCTTTGATTGGGTGCAACAAAACCCTAAGATTGTTAGAGCTGCCTCCACAGTCATGAGGCTCATGGATGACATGGCTTCCCACAAGGTACAATGAAACAACACTTCCTACTGATACTTGGATATCAATCCCATAAAGATAAAGAAAATCTATTGTATATCAATTTCTTTTTTACACCTTATATTACTATTTCTGCAGTTTGAGCAAGAGAGAGGGCATAATGCATCAAGCATCCAATGTTACATGAAGCAACATGGTGTGTCAGAGCAACAAGCATATGATGAGTTTCACAAGCAAATCGAGAATGCATGGAAGGATATAAATGAAGAGTGCCTCAAACCTACTGCAGTTCCGATGCTTCTCCTTAGTCGTCTTCTCAATTTTGCTCGATCAGGAGATGTGATGTACAAGGGCCACAAAGATATGTTCTCACATCCTGAAGAAGTGATGAAAAATGATATTTCAATGCTGCTCATAGACCCTGTGCCAATATGA
>Carménère_-_CRTPS151_
ATGGCCTTAATTCTCGCAACCAGCAACGGGTCTTCTCCAGCCCCAGTTGCTAATCCAGAGACTACTCGCCGAACTGTAAATTATCAACCTAGCATTTGGGGCAATAGCTTCATCGTGAGCAACACTCCTGAGGATGAGGTAATTTTCTGATCATGTATGTAGTTTGCATAACAAGACCTAAAGATTTTCTCACTTTTTGTTCTTGCAATTTATTGATRCAGATAACTCTGGCCCATAAAGAGCAGCAGTTGGAAGANCTAAAGGAGGAAGTTAGAAGAGAGCTGATAGCTGCAGCTAGTAACCCTTCAGAACAGCTGAAGTTTATCGATGCAGTTCAACGGCTTGGGGTGGCATACCACTTTGAAAAGGAGATAGAAGAAGCATTACAAAATACCTATAATAATTATCATGGCATTGATGACATAAATGATGATCTCTATGATGTTGCACTTCGATTTCGACTACTAAGACAACAAGGCTTCAATATTTCATGTGGTAAGCCTCATCAATATCATGTATAAGTTGCTTGAATATCATCTAGCAAAGCTCACATATAACATTCTATGTTTTGGTGATGATTGCAGATATATTCAAGAGGTACAAAGATGAAAAGGGGAGGTTCAAGAAGTCTTTGATCAATGATCCATATGGCCTACTAGGCTTGTATGAAGCTGCACATCTCAGGGTGTGGGAAGAAGATATACTAGATGAAGCACTTGCTTTCACCACCACTCACCTCAAGTCTATGGTAGAACATTTAGAATACCCTCTTGCAGCACAAGTAACTCATGCCCTAGAGCGGCCCATTAGGAAAGGCTTGGAGAGGCTAGAGGCAAGGCCTTTCATGTCTATCTACCAAGATGAAGCTTCACATAGTAAAGCTTTACTGAAGTTTGCAAAGTTAGATTTCAACCTACTGCAGTCACTGTATAAGAAAGAGCTGAGTAATATCTCGAGGTTAGTTCTCAAATCATTCTTGCACTTAAATTCAAATTAACAGTTTACCAGGTCTTTTATGTGGATTAATGTATTTTCTCAGGTGGTGGAAAGACCTAGATTTCTCTTCAAAGCTACCTTTTTCCAGAGATCGATTGGTAGAAGGGTACTTTTGGATAGCAGCATGTTGTTTTGAGCCCCAGTATTCATATGCTAGAAGAATACAGACCAAATTACATGCTCTGATAACAACTATGGATGATATATTTGATGCATATGGAACATTTGAAGAACTGGAGCTCTTTACAGAGGCAATCGGGAGGTTTGATATATGCTAGATTCAAATTACCCACAACCAATGAATTGATTTTGATATTTGAACTTTAAAAGGGAACTTGGTACTTGATTTTCAGGTGGGATATAAACAGCGTACATCAGCTTCCTGAATACATGAAACCATGCTATCAGGCAGTCTTAGATGTCTACAAAGAAATTGAGGAGATGGAAAACACAGAAAGATCATACTGTGTCCACCACACAAAAGATGCAGTAGGATTCTTCGAACTCTTTTGTGTTTATGATATCCTATATTGTATTGTAAATAAAATGCTATATATAACACTTGCATGATATATTTACTTGGCTGAATTTTTGTCCTAGATTAAAAGCTTGGTCCAAGCTTACTTGGTTGAAGCCAAATGGTTGCATGGAAAATACATACCGACAATAGAAGAGTACATGGGTATCGCAATGGTAACAGTTGGTGTCCCCGTGTTAACAATCATGTCTTTTATTGGCATGAGAGAGACTGCAACCAAGGAAGTCTTTGATTGGCTGCTACAAAACCCTAAGATTGTTAGAGCTACCTACATAATCATTAGGCTCATGGATGACATGGCTTCCCACAAGGTACAATGAAACAACACTTCCTACTGATACTTGGATATCAATCCCATAAAGATTAAGAAAATCTATTATATATCAATTTCTTTTTAACACCTTATATTACTATTTCTGCAGTTTGAGCAAGAGAGAGAGCATATTGCATCAAGCATCGAATGTTACATGAAGCAACATGGTGTGTCGGAGCAGCAAGCATATGATGAGTTTCACAAGCAAACCGAGAATGCATGGAAGGATATAAATGAAGAGTGCCTCAGACCTACTACAGTGCCAATGCTTCTCCTTAGTCGTCTTCTCAATTTTGCTCGATCAGGAGATGTGATGTACAAGAGTCACAAAGATATATTCACACATCCTGGAGAAGTGACGAAAAATAATATTTCAATGCTGCTCATAGACCCTGTGCCAATATGA
>Carménère_-_CSTPS036_
ATGGCCTTAATTCTGGCTACCAGCGACATGTCTTCTCCAGCCCCAGTTGCTAATCCAGAGACTAATCGCCGAACTGCAAATTATCAGCCTAGCATTTGGGGCAATAGCTTCATCGTGAGCAACACTCCTGAGGATGAGGTAATTTTCTGATCATGTATGTAGTTTGCATAACAAGACCTAAAGATTTTCTCACTTTTTGTTCTTGCAATTTATTGATGCAGATAACTCTGGCCCATAAAGAGCAGCAGTTGGAAGATCTAAAGGAGGAAGTTAGAAGAGAGCTGATGGCTGCAGCTAGTAACCCTTCAAAACAGCTGAAGTTTATCGATGCAGTTCAACGGCTTGGGGTGGCATACCACTTTGAAAAGGATATAGAAGAAGCATTACAAAATACCTATGATAACTATCATTGCATTGATGACATAAATGATGATCTCTATGATGTTGCACTTCGATTTCGACTACTAAGACAACAAGGCTTCAATATTTCATGTGGTAAGCCTCATGAATATCATGTATAAGGCGCTTGAATATCATCTAGCAAAGCTCACATATAACATTCTATGTTTTNNNNNNNNNTGCAGATATATTCAAGAGGTACAAAGATGAAAAGGGAAGGTTCAAGGAGTCTTTGATCAATGATCCATGTGGCCTACTAGGCTTGTATGAAGCTGCACATCTCAGGGTGCGGGAAGAAGACATACTAGATGAAGCACTTGCTTTCACCACCGCTCACCTCAAGTCTATGGTAGAACATTTAGCATACCCTCTTGCAGCACAAGTAACGCATGCCCTAGACCGGCCCATTAGGAAAGGCTTGGAGAGGCTAGAGGCAAGGCCTTTCATGTCTATCTACCAAGATGAAGCTTCACATAGTAAAGCTTTACTAAAGTTTGCAAAGTTAGATTTCAACCTACTGCAGTCACTGTATAAGAAAGAGCTGAGTAATATATCGAAGTTAGTTCTCAAATCATTCTTGCACTTAAATTCAAATCAACAGTTTACCAGGTCTTTTATGTGGATTAATGTATTTTCTTAGGTGGTGGAAAGACCTAGATTTCTCTTCAAAGCTACCTTTTGCCAGAGATCGATTGGTAGAAGGGTACTTTTGGATAGCAATAAGTTGTTCTGAGCCCCAGTATTCATATGCTAGAAGAATACAGACCAAAGTAGTTGCTCTGATAACAACTGTCGATGATATATTTGATGCATATGGAACATTTGAAGAACTGGAGCTCTTTACAGAGGCAATTGRGAGGTTTGATACATGCGAGATTCAAATTACCTACGACCAATGAATTGATTTCATATTTGAACTTTAAAAGGGAACTTGGTACTTGATTTTCAGGTGGGATATTAACAGCATACATCAGTTTCCTGAATACATGAAGCCATGCTATCAGGCAGTCCTAGATGTCTACAAAGAAATTGAGGAGATGGAAAACACAGAAAGATCATACTGTGTCCACCATACGAAAGATGCAGTAGGATTCTTTGAACTCTATTGTGTTTATGATATCCTATATTGTACTGTAAATAAAATGCTATATATAACACTTGCATGATATATTTACTTGGCTGAATTTTTATCCTAGATTAAAAGCTTGTTCCAAGCTAACTTGGTCCAAGCCAAATGGTTCCATGGAAAATACATACCAACAATAGAAGAGTACATGGGTATCGCAATGGTAACTGTTGGTGTCCCCCCGTTAACAATCATGTCTTTTATTGGCATGAGAGAGACTGCAACCAAGGAAGTCTTTGATTGGGTGCAACAAAACCCTAAGATTGTTAGAGCTGCCTCCACAGTCATGAGGCTCATGGATGACATGGCTTCCCACAAGGTACAATGAAACAACACTTCCTACTGATACTTGGATATCAATTTCTTTTTTACACCTTATATTACTATTTCTGCAGTTTGAGCAAGAGAGAGGGCATAATGCATCAAGCATCGAATGTTACATGAAGCAACATGGTGTGTCGGAGCAACAAGCATATGATGAGCTTCACAAGCAAATCGAGAATGCATGGAAGGATATAAATGAAGAGAGCCTCAGACCTACTGCAGTTCCAATGCTTCTCCTTAGTCGTCTTCTCAATTTTGCTCGATCAGGAGATGTGATGTACAAGGGCCACAAAGATATGTTCTCACATCCTGAAGAAGTGATGAAAAATGATATTTCAATGCTGCTCATAGACCCTGTGCCAATATGA
>Carménère_-_CSTPS040_
ATGGCCTTAATTCTCGCAACCAGCAACGGGTCTTCTCCAGCCCCAGTTGCTAATCCAGAGACTACTCGCCGAACTGTAAATTATCAACCTAGCATTTGGGGCAATAGCTTCATCGTGAGCAACACTCCTGAGGATGAGGTAATTTTCTGATCATGTATGTAGTTTGCATAACAAGACCTAAAGATTTTCTCACTTTTTGTTCTTGCAATTTATTGATRCAGATAACTCTGGCCCATAAAGAGCAGCAGTTGGAAGANCTAAAGGAGGAAGTTAGAAGAGAGCTGATAGCTGCAGCTAGTAACCCTTCAGAACAGCTGAAGTTTATCGATGCAGTTCAACGGCTTGGGGTGGCATACCACTTTGAAAAGGAGATAGAAGAAGCATTACAAAATACCTATAATAATTATCATGGCATTGATGACATAAATGATGATCTCTATGATGTTGCACTTCGATTTCGACTACTAAGACAACAAGGCTTCAATATTTCATGTGGTAAGCCTCATCAATATCATGTATAAGTTGCTTGAATATCATCTAGCAAAGCTCACATATAACATTCTATGTTTTGGTGATGATTGCAGATATATTCAAGAGGTACAAAGATGAAAAGGGGAGGTTCAAGAAGTCTTTGATCAATGATCCATATGGCCTACTAGGCTTGTATGAAGCTGCACATCTCAGGGTGTGGGAAGAAGATATACTAGATGAAGCACTTGCTTTCACCACCACTCACCTCAAGTCTATGGTAGAACATTTAGAATACCCTCTTGCAGCACAAGTAACTCATGCCCTAGAGCGGCCCATTAGGAAAGGCTTGGAGAGGCTAGAGGCAAGGCCTTTCATGTCTATCTACCAAGATGAAGCTTCACATAGTAAAGCTTTACTGAAGTTTGCAAAGTTAGATTTCAACCTACTGCAGTCACTGTATAAGAAAGAGCTGAGTAATATCTCGAGGTTAGTTCTCAAATCATTCTTGCACTTAAATTCAAATTAACAGTTTACCAGGTCTTTTATGTGGATTAATGTATTTTCTCAGGTGGTGGAAAGACCTAGATTTCTCTTCAAAGCTACCTTTTTCCAGAGATCGATTGGTAGAAGGGTACTTTTGGATAGCAGCATGTTGTTTTGAGCCCCAGTATTCATATGCTAGAAGAATACAGACCAAATTACATGCTCTGATAACAACTATGGATGATATATTTGATGCATATGGAACATTTGAAGAACTGGAGCTCTTTACAGAGGCAATCGGGAGGTTTGATATATGCTAGATTCAAATTACCCACAACCAATGAATTGATTTTGATATTTGAACTTTAAAAGGGAACTTGGTACTTGATTTTCAGGTGGGATATAAACAGCGTACATCAGCTTCCTGAATACATGAAACCATGCTATCAGGCAGTCTTAGATGTCTACAAAGAAATTGAGGAGATGGAAAACACAGAAAGATCATACTGTGTCCACCACACAAAAGATGCAGTAGGATTCTTCGAACTCTTTTGTGTTTATGATATCCTATATTGTATTGTAAATAAAATGCTATATATAACACTTGCATGATATATTTACTTGGCTGAATTTTTGTCCTAGATTAAAAGCTTGGTCCAAGCTTACTTGGTTGAAGCCAAATGGTTGCATGGAAAATACATACCGACAATAGAAGAGTACATGGGTATCGCAATGGTAACAGTTGGTGTCCCCGTGTTAACAATCATGTCTTTTATTGGCATGAGAGAGACTGCAACCAAGGAAGTCTTTGATTGGCTGCTACAAAACCCTAAGATTGTTAGAGCTACCTACATAATCATTAGGCTCATGGATGACATGGCTTCCCACAAGGTACAATGAAACAACACTTCCTACTGATACTTGGATATCAATCCCATAAAGATTAAGAAAATCTATTATATATCAATTTCTTTTTAACACCTTATATTACTATTTCTGCAGTTTGAGCAAGAGAGAGAGCATATTGCATCAAGCATCGAATGTTACATGAAGCAACATGGTGTGTCGGAGCAGCAAGCATATGATGAGTTTCACAAGCAAACCGAGAATGCATGGAAGGATATAAATGAAGAGTGCCTCAGACCTACTACAGTGCCAATGCTTCTCCTTAGTCGTCTTCTCAATTTTGCTCGATCAGGAGATGTGATGTACAAGAGTCACAAAGATATATTCACACATCCTGGAGAAGTGACGAAAAATAATATTTCAATGCTGCTCATAGACCCTGTGCCAATATGA
>Carménère_-_CSTPS047_
ATATTGAGTACTCGAGTGAGTTACACATGGCCTTAATTCTCGCTACCAGCAACGGGTCTTCTCCAGCCCCAGTTGCTAATCCAGAGACTAATCGCCGAACTGCAAATTATCAGCCTAGCATTTGGGGCAATACCTTCATCGTGAGCCACACTCCTGAGGATGAGGTGATTTTCTGATCATGTTGTAGTTTGCATAACAAGACCTAAAGATTTTCTCACTTTTTGTTCTTGCAATTTATTGATACAGATAACTCTGTCCCATAAAGAGCAGCAGTTGGAAGATCTAAAGGAGGAAGTTAGAAGAGAGCTGATGGCTGCAGCTAGTAACCCTTCAAAACAGCTGAAGTTCATCGATGCAGTTCAACGGATTGGGGTGGCATACCACTTTGAAAAGGAGATAGAAGAAGCATTACAAAATACCTATGATAACTATCATTGCATTGATGACATAAATGATGATCTCTATGATGTTGCGCTTCGATTTCGACTACTAAGACAACAGGGCTTCAATATTTCATGTGGTAAGCCTCATGAATATCATGTATTATAAGGTGCTTGAATATCATCTAGCAAAGCTCACATATAACATTCTATGTTTTGGTGATGACTACAGATATATTCAACAGGTACACAGATGAAAAGGGAAGGTTCAAGGAGTCTTTGATCAATGATGCATGTGGCCTACTAGGCTTGTATGAAGCTGCACATCTCAGGGTGGGGGAAGAAGACATACTAGATGAAGCACTTGATTTCACCACCACTCACCTCAAGTCTATGGTAGAACATTTAGAATACCCTCTTGCAGCACAAGTAACTCATGCCCTATACAGGCCCTTGAAGAAAGGCTTGGAGAGGCTAGAGGCAAGGCCTTTCATGTCTATCTACCAGGATGAAGCGTCACATAGTAAAGCTTTACTGAAGCTTGCAAAGTTAGACTTCAACCAACTGCAGTCACTGTATAAAAAAGAGCTAAGCAATATCTTGGGGTTAGTTTTCAAATCATGTATGAACTTATGTTAAAGCTGTTTACGGTATGTGAATTAATGTGTTTTCTCAGGTGGTGGAAAGGCCTAGATTTTTTTTCAAAGCTACCTTTTGTAAGAGATAGATTGGTGGAAGGGTACTTTTGGATAGCAACAGCTTGTTTTGAGCCCCAGTATTCATATGCTAGAAGAATACAAACCAAATTACATGCTCTGATCACAACTACGGATGACATATTTGATGCATATTTGATGCATATGGAACACTTGAAGAACTGGAGCTCTTTACAGAGGCAATTGGGAGGTTTGATATATGCAAGATTAAAATTACCCACAACCAATGAATTGGTTTCATACTTGAACTTTAAAAGGGAACTTGGTACTTGATTTTCAGGTGGGATATTGACAGMACACATCAGCTTCCTGAATACATGAAGCCATGCCATCAGGCAGTCTTCGATGCCTACAAAGAAATTGAGGAGATGGAAAACACAGAAAGATCACACTCTGTGCACCAAGCAAAAGATGCAGTAGGATTCTCTGAACTCCATTGTGTTTATGATATCCTATATAGTATTGTAAATAAAATGCCATATATAACACTTGCATGATATATTTACTTGGCTGAATTTTTATCCTAGATGAAAAACTTGGTCCAAGCTTGGTTGAAGCCAAATGGTTCCATGGAAAATACATACCAACAATAGAAGAGTACATGCGTGTTGCATTGGTAAGTATTGGTGCCCCCGTGTTAACATTCATCTCTTTTATTGGCATGGGAGAGATTGCAACCAAGGAAGTCTTTGATTGGCTGCAACAAAACCCTAAGATTGTTAGAGCTTCCTCCAAAGTCATTAGGCTCATGGATGACATGGCTACGCACAAGGTACAATGAAACAACACTTCCTACTGATACTTGGATATCAATCACATAAAGACAAAGGGATCTTAAAGAAAATCTATTATATATATATATACCAATTTCTTTTTAACATCTTATATTACTATGTATGCAGTTTGAGCAAGAGAGAGGGCATATTGCATCAAGTATCGAATGTTACATGAAGCAACATGGTGTCTCCGAGCAACAAGCATATGAGGAGTTTCACAAGCAACTCGAGAATGCATGGAAGGATATAAATGAAGAGAGCCTCAAACCTACTGCAGTTCCAATGCTTCTCCTTAGTCGTCTTCTCAATTTTGCTCGAGCAGCAGATGTGATGTACAATGGGCAGAAAGATGAATTCACACATCTTGGAGAAGTGATGAAAAATAATATTTCAATGCTGCTCATAGACCCTGTGCCAATATGA
>Carménère_-_CSTPS051_
ATGTTGAGTGCTCGAGTGAGTTTACACATGGCCTTAATTCTCGCTACCAGCAACGGGTCTTCTCCAGCCCCAGTTGCTAATCCAGAGACTAATCGCCGAACTGCAAATTATCAGCCTAGCATTTGGGGCAATACCTTCATCGTGAGCCACACTCCTGAGGATGAGGTGATTTTCTGATCATGTATGTAGTTTGCATAACAAGACCTAAAGATTTTCTCACGTTTTGTTCTTGCAATTTATTGATACAGATAACTCTGGCCCATAAAGAGCAGCAGTTGGAAGATCTAAAGGAGGAAGTTAGAAGAGAGCTGATGGCTGCAGCTAGTAACCCTTCAAAACAGCTGAAGTTTATCGATGCAGTTCAACGGCTTGGGGTGGCATACCACTTTGAAAAGGAGATAGAAGAAGCATTACAAAATACCTATGATAACTATCATTGTATTGATGACATAAATGATGATCTCTATGATGTTGCGCTTCGATTTCGACTACTAAGACAGCAAGGCTTCAATATTTCATGTGGTAAGCCTCATGAATATCATGTATTATAAGGTGCTTGAATATCATCTAGCAAAGCTCACATATAACATTCTATGTTTTGGTGATGACTACAGATATATTCAACAGGTACACAGATGAAAAGGGAAGGTTCAAGGAGTCTTTGATCAATGATGCATGTGGCCTACTAGGCTTGTATGAAGCTGCACATCTCAGGGTGGGGGAAGAAGACATACTAGATGAAGCACTTGCTTTCACCACCACTCACCTCAAGTCTATGGTAGAACATTTAGAATACCCTCTTGCAGCACAAGTAACTCATGCCCTATACAGGCCCTTGAGGAAAGGCTTGGAAAGGCTAGAGGCAAGGCCTTTCATGTCTATCTACCAGGATGAAGCGTCACATGGAAAAGCTTTACTGAAGCTTGCAAAGTTAGACTTCAACCAACTGCAGTCACTGTATAAAAAAGAGCTAAGCAATATCTTGGGGTTAGTTTTCAAATCATGTATGAACTTATGTTAAAGCTGTTTACGGTATGTGAATTAATGTATTTTCTCAGGTGGTGGAAAGGCCTAGATTTTTCTTCAAAGCTACCTTTTGTAAGAGATAGATTGGTGGAAGGGTACTTTTGGATAGCAACAGCTTGTTTTGAGCCCCAGTATTCATATGCTAGAAGAATACAAACCAAATTACATGCTCTGATCACAACTACGGATGACATATTTGATGCATATGGAACACTCGAAGAACTGGAGCTCTTTACAGAGGCAATTGGGAGGTTTGATATATGCAAGATTAAAATTACCCACAACCAATTAATTGATTTCATACTTGAACTTTAAAAGGGAACTTGGTTTCAGGTGGGATATTGACAGCACACATCAGCTTCCTGAATACATGAAGCCATGCTATCAGGCAGTCTTCGATGCCTACAAAGAAATTGAGGAGATGGAAAACACAGAAAGATCACACTCTGTGCACAAAGCAAAAGATGCAGTAGGATTCTCTGAACTCCATTGTGTTTATGATATCCTATATAGTATTGTAAATAAAATGCCATATATAACACTTGCATGATATATTTACTTGGCTGAATTTTTATCCTAGATGAAAAACTTGGTCCAAGCTTACTTGGTTGAAGCCAAATGGTTCCATGGAAAATACATACCAACAATAGAAGAGTACATGCGTGTTGCATTGGTAAGTATTGGTGCCCCCGTGTTAACATTCATCTCTTTTATTGGCATGGGAGAGATTGCAACCAAGGAAGTCTTTGATTGGCTGCAACAAAACCCTAAGATTGTTAGAGCTTCCTCCAAAGTCATTAGGCTCATGGATGACATGGCTACGCACAAGGTACAATGAAACAACACTTCCTACGCACAAGATACTTGGATATCAATCACATAAAAACAAAGGGATCTTAAAGAAAATCTATTATATATATATGCCAATTTCTTTTTAACATCTTATATTACTATGTATGCAGTTTGAGCAAGAGAGAGGGCATATTGCATCAAGTATCGAATGTTACATGAAGCAACATGGTGTCTCCGAGCAACAGGCATACGGGGAATTTCACAAGCAACTCGAGAATGCATGGAAGGATATAAATGAAGAGTGCCTCAAACCTACTGCAGTTCCAATGCTTCTCCTTAGTCGTCTTCTCAATTTTGCTCGAGCAGCAGATGTGATGTACAAGGGGCAGAAAGATGAATTCACACATCTTGGAGAAGTGATGAAAAATAATATTTCAATGCTGCTCATAGACCCTGTGCCAATATGA
>Carménère_-_CSTPS059_
ATGGCCTTAATTCTCGCTACCAGGAACGGGTCTTCTCCAGCCCCAGTTGCTAATCCAGAGACTAATCGCCAAACTGCAAATTATCAGCCTAGCATTTGGGGCAATGCCTTCATCGTGAGCAACACTCCTGAGGATGAGGTAATTTTCTGATCATGTATGTAGTTTGCATAACAAGACCTAAAGATTTTCTCACTTTTTGTTCTTGCAATTTATTGATACAGATAACTCTGGCCCATAAAGAGCAGCAGTTGGAAGATCTAAAGGAGGAAGTTAGAAGAGAGCTGATGGCTGCAGCTAGTAACCTTTCAAAACAGCTGAAGTTTATCGATGCAGTTCAACGGCTTGGGGTGGCATACCACTTTGAAAAGGATATAGAAGAAGCATTACAAAATACATATGATAACTATCATTGCATTGATGACATAAATGATGAYCTCTATGATGTTGCACTTCGATTTCGACTACTAAGACAACAAGGCTTCAATATTTCATGTGGTAAGCCTCATGAATTATAAGGTGCTTGAATATCATCTAGCAAAGCTCACATATAACATTCTATGTTTTGGTGATGATTACAGATATATTCAACAGGTACACAGATGAAAAGGGAAGGTTCAAGGAGTCTTTGATCAATGATGCATGTGGCCTACTAGGCTTGTATGAAGCTGCACATCTCAGGGTGTGGGAAGAAGATATACTAGATGAAGCACTTGCTTTCACCACCACTCACCTCAAGTCTATGGTAGAACATTTAGAATACCCTCTTGCAGCACAAGTAACTCATGCCCTATACCGGCCCATTAGGAAAGGCTTGGAGAGGCTAGAGGCAAGGCCTTTCATGTCTATCTACCAAGATGAAGCTTCACATAGTAAAGCTTTACTGAAGCTTGCAAAGTTAGACTTCAACCTACTGCAGTCACTGTATAAAAAAGAGCTAAGCAATATCTTGAGATTAGTTTTCAAATCATGTATGAACTTATGTTAAAGCAGTTTACGGTATGTGAATTAATGTATTTTCTCAGGTGGTGGAAAGACCTAGATTTTTCTTCAAAGCTACCTTTTGTAAGAGAAGAGTGGTGGAAGGGTACTTTTGGATAGCAATAGCTGTTTTGAGCCCCAGTATTCATATGCTAGAAGAATACAGACCAAATTACATGCTCTGATGACAACTACGGATGACATATTTGATGCATATGGAACACTTGAAGAACTGGAGCTCTATACAGAGGCAATTGGGAGGTTTGATATATGCAAGATTAAAATTACCCATAACCAATGAATTGATTTCATATTTAAACTTTAAAAGGGAACTTGGTACTTGATTTTCAGGTGGGATATTAATAGCATCCATCAGCTTCCTGAATACATGAAGCAATGCTATCAGGCAGTCTTAGATTTCTTCAAAGAAATTGAGGAGATGCAAAACACAGAAAGATCATACTGTTTCCACCATGCAAAAGATGCAGTAGGGTTCTATGAACTCTATTGTGCTTATGATATCCTATACTGTATTGTAAATAAAATGGTATATATAACACTTGCATGATATATTTACTTGGCTGAATTTTTATCCTAGATGAAAAACTTGGTCCAAGCTTTCTTGGTTGAAGCCAAATGGTTCCATGGAAAATACATACCAACAATAGAAGAGTACATGCGTGTTGCATTGGTTAGTATTGGTGCCACCGTGTTCGCAATCATCTCTTTTATTGTCATGGGAGAGATCGCAACTAAGGAAGTCTTTGATTGGGTGCAACAAAACCCTAAGATTGTTAGAGCTTTCTCCACAGTCATGAGGCTCATGAATGACATGGCTACGCACAAGGTACAATGAAACAACACTTCCTACTGATACTTGGATATCAATCCCATAAAGACAAAGGGATCTTAAACAATATCTATTATATAAATATATATAATCTTTTTAACATCTTATATTACTATGTATGCAGTTTGAGCAAGAGAGAGGGAATATTGCATCAAGCATCGAATGTTACATGAAGCAACATGGTGTCTCGGAGCAACAAGCATATGAGGAGTTTCACAAGCAACTTGAGAATGCATGGAAGGATATAAATGAAGAGTGCCTCAGACCTACTGCAGTTCCAATGCTTCTCCTTAGTCGTCTTCTCAATTTTTCTCGGGCAGCAGATGAGGTGTACAAGGGCCAGAAAGATGCATTCACACATCTTGGAGAAGTGATGAAAAATAATATTTCAATGCTGCTCATAGACCCTGTGCCAATATGAGAGTGGAGATATGTTACCCAAATAAAGATGGTATACTCTAGCTTCTGTTTGCCTCTGTTTGATATTGCTTTTTATTATGTAA
>Carménère_-_CSTPS079_
ATGGAGTGCTCCAGTGAGTTACACATGCCCTTAATTCTCGCTACCAGTAACATGTCTTCTCCAGCCCCAGTTGCTAATCCAGAGACTAATCGCCGGACTGCAAATTATCAGCCTAGCATTTGGGCCAATAGTTTCATCGTGAGCAACATTCCTGATGATGAGGTAATTTTCTGATCATATATGCAGTTTACATAACAATATCTAAAGATTTTCACACTTTTTGTTCTTGCAATTTATTGATACAGATAACTCTGGCCCATAAAGAGCAGCAGTTGGAAGATCTAAAGGAGGAAGTTAGAAGAGAGCTGATTGCTGCAGCTAGTAGCCCTTCGAAACAGCTGAAGTTTATCGATGCAATTCAACGGCTTGGGGTGGCATACCACTTTGAAAACGAGATAGAACAAGCATTACAAAGCACCTATGATAACTATCATGGCATTGCTGATATAAATGATGATCTCTATGATGTTGCACTTCGATTTCGACTACTAAGACAACAAGGCTTCAATATTTCATGTGGTAAGCCTCATTAATATCATGTATAAGTTGCTTGAATATCATCTAGCAAAGCTCACATATAACATTCTATGTTTTGGTGATGATATCAGATATATTCAAGAGGTACAAAGATGAAAAGGGGAGGTTCAAGAAGTCTTTGATCAATGATCCATATGGCCTACTAGGCTTGTATGAAGCTGCACATCTCAGGGTGTGGGAAGAAGATATACTAGATGAAGCACTTGCTTTCACCACCACTCACCTCAAGTCTATTGTAGAACATTTAGAATACCCTCTTGCAGCACAAGTAACTCATGCCCTAGAGCGGCCCATTAGGAAAGGGTTGGAGAGGCTAGAGGCAAGGCCTTTCATGTCTATCTACCAAGATGACGCTTCACATAGTAAAGCTTTACTGAAGTTTGCAAAGTTAGATTTCAACCTACTGCAGTCACTGTATAAGAAAGAGCTGAGTAATATCTCGAGGTTAGTTCTCAAATCATTCTTGCACTTAAATTCAAATTAACAGTTTACCAGGTCTTTTATGTGGATTAATGTATTTTCTCAGGTGGTGGAAAGACCTAGATTTCTCTTCAAAGCTACCTTTTTCCAGAGATCGATTGGTAGAAGGGTACTTTTGGATAGCAACATGTTGTTTTGAGCCCCAGTATTCATATGCTAGAAGAATACAGACCAAATTACATGCTCTGATAACAACTATGGATGATATATTTGATGCATATGGAACATTTGAAGAACTGGAGCTCTTTACAGAGGCAATCGGGAGGTTTGATATATGCTAGATTCAAATTACCCACAACCAATGAATTGATTTTGATATTTGAACTTTAAAAGGGAACTTGGTACTTGATTTTCAGGTGGGATATAAACAGCGTACATCAGCTTCCTGAATACATGAAACCATGCTATCAGGCAGTCTTAGATGTCTACAAAGAAATTGAGGAGATGGAAAACACAGAAAGATCATACTGTGTCCACCACACAAAAGATGCAGTAGGATTCTTCGAACTCTTTTGTGTTTATGATATCCTATATTGTATTGTAAATAAAATGCTATATATAACACTTGCATGATATATTTACTTGGCTGAATTTTTGTCCTAGATTAAAAGCTTGGTCCAAGCTTACTTGGTTGAAGCCAAATGGTTGCATGGAAAATACATACCGACAATAGAAGAGTACATGGGTATCGCAATGGTAACAGTTGGTGTCCCCGTGTTAACAATCATGTCTTTTATTGGCATGAGAGAGACTGCAACCAAGGAAGTCTTTGATTGGCTGCTACAAAACCCTAAGATTGTTAGAGCTACCTACATAATCATTAGGCTCATGGATGACATGGCTTCCCACAAGGTACAATGAAACAACACTTCCTACTGATACTTGGATATCAATCCCATAAAGATTAAGAAAATCTATTATATATCAATTTCTTTTTAACACCTTATATTACTATTTCTGCAGTTTGAGCAAGAGAGAGAGCATATTGCATCAAGCATCGAATGTTACATGAAGCAACATGGTGTGTCGGAGCAGCAAGCATATGATGAGTTTCACAAGCAAATCGAGAATGCATGGAAGGATATAAATGAAGAGTGCCTCAGACCTACTGCAGTTCCAATGCTTCTCCTTAGTCGTCTTCTCAATTTTGCTCGATCAGGAGATGTGATGTACAAGAGTCACAAAGATATATTCACACATCCTGGAGAAGTGATGAAAAATAATATTTCAATGCTGCTCATAGACCCTGTGCCAATATGA
>Carménère_-_CSTPS080_
ATGGCCTTAATTCTGGCTACCAGCGACATGTCTTCTCCAGCCCCAGTTGCTAATCCAGAGACTAATCGCCGAACTGCAAATTATCAGCCTAGCATTTGGGGCAATAGCTTCATCGTGAGCAACACTCCTGAGGATGAGGTAATTTTCTGATCATGTATGTAGTTTGCATAACAAGACCTAAAGAGTTTCTCACTTTTTGTTCTTGCAATTTATTGATGCAGATAACTCTGGCCCATAAAGAGCAGCAGTTGGAAGATCTAAAGGAGGAAGTTAGAAGAGAGCTRATGGCTGCAGCTRGTAACCCTTCAAAACAGCTGAAGTTTATCGATGCAGTTCAACGGCTTGGGGTGGCATACCACTTTGAAAAGGATATAGAAGAAGCATTACAAAATACCTATGATAACTATCATTGCATTGATGACATAAATGATGATCTCTATGATGTTGCACTTCGATTTCGACTACTAAGACAACAAGGCTTCAATATTTCATGTGGTAAGCCTCATGAATATCATGTATAAGGTGCTTGAATATCATCTAGCAAAGCTCACATATAACATTCTATGTTTTGGTGATGATTGCAGATATATTCAAGAGGTACAAAGATGAAAAGGGAAGGTTCAAGGAGTCTTTGATCAATGATCCATGTGGCCTACTAGGCTTGTATGAAGCTGCACATCTCAGGGTGCGGGAAGAAGATATACTAGATGAAGCACTTGCTTTCACCACCGCTCACCTCAAGTCTATGGTAGAACATTTAGCATACCCTCTTGCAGCACAAGTAACGCATGCCCTAGACCGGCCCATTAGGAAAGGCTTGGAGAGGCTAGAGGCAAGGCCTTTCATGTCTATCTACCAAGATGAAGCTTCACATAGTAAAGCTTTACTAAAGTTTGCAAAGTTAGATTTCAACCTACTGCAGTCACTGTATAAGAAAGAGCTGAGTAATATATCGAGGTTAGTTCTCAAATCATTCTTGCACTTAAATTCAAATCAACAGTTTACCAGGTCTTTTATGTGGATTAATGTATTTTCTTAGGTGGTGGAAAGACCTAGATTTCTCTTCAAAGCTACCTTTTGCCAGAGATCGATTGGTAGAAGGGTACTTTTGGATAGCAATAAGTTGTTCTGAGCCCCAGTATTCATATGCTAGAAGAATACAGACCAAAGTAGTTGCTCTGATARCAACTGTGGATGATATATTTGATGCATATGGAACATTTGAAGAACTGGAGCTCTTTACAGAGGCAATTGAGAGGTTTGATATATGCGAGATTCAAATTACCTACAACCAATGAATTGATTTCATATTTGAACTTTAAAAGGGAACTTGGTACTTGATTTTCAGGTGGGATATTAACAGCATACATCAGTTTCCTGAATACATGAAGCCATGCTATCAGGCAGTCCTAGATGTCTACAAAGAAATTGAGGAGATGGAAAACACAGAAAGATCATACTGTGTCCACCATACAAAAGATGCAGTAGGATTCTTTGAACTCTATTGTGTTTATGATATCCTATATTGTACTGTAAATAAAATGCTATATATAACACTTGCATGATATATTTACTTGGCTGAATTTTTATCCTAGATTAAAAGCTTGTTCCAAGCTAACTTGGTCCAAGCCAAATGGTTCCGTGGAAAATACATACCAACAATAGAAGAGTACATGGGTATCGCAATGGTAACTGTTGGTGTCCCCCCGTTAACAATCATGTCTTTTATTGGCATGAGAGAGACTGCAACCAAGGAAGTCTTTGATTGGGTGCAACAAAACCCTAAGATTGTTAGAGCTGCCTCCACAGTCATGAGGCTCATGGATGACATGGCTTCCCACAAGGTACAATGAAACAACACTTCCTACTGATACTTGGATATCAATCCCATAAAGATAAAGAAAATCTATTGTATATCAATTTCTTTTTAACACCTTATATTACTATTTCTGCAGTTTGAGCAAGAGAGAGGGCATAATGCATCAAGCATCGAATGTTACATGAAGCAACATGGTGTGTCGGAGCAACAAGCATATGATGAGCTTCACAAGCAAATCGAGAATGCATGGAAGGATATAAATGAAGAGAGCCTCAGACCTACTGCAGTTCCAATGCTTCTCCTTAGTCGTCTTCTCAATTTTGCTCGATCAGGAGATGTGATGTACAAGGGCCACAAAGATATGTTCTCACATCCTGAAGAAGTGATGAAAAATGATATTTCAATGCTGCTCATAGACCCTGTGCCAATATGA
>Carménère_-_VviTPS04_gDNA_
ATGTTGAGTGCTCGAGTGAGTTTACACATGGCCTTAATTCTCGCTACCAGCAACGGGTCTTCTCCAGCCCCAGTTGCTAATCCAGAGACTAATCGCCGAACTGCAAATTATCAGCCTAGCATTTGGGGCAATACCTTCATCGTGAGCCACACTCCTGAGGATGAGGTGATTTTCTGATCATGTATGTAGTTTGCATAACAAGACCTAAAGATTTTCTCACGTTTTGTTCTTGCAATTTATTGATACAGATAACTCTGGCCCATAAAGAGCAGCAGTTGGAAGATCTAAAGGAGGAAGTTAGAAGAGAGCTGATGGCTGCAGCTAGTAACCCTTCAAAACAGCTGAAGTTTATCGATGCAGTTCAACGGCTTGGGGTGGCATACCACTTTGAAAAGGAGATAGAAGAAGCATTACAAAATACCTATGATAACTATCATTGTATTGATGACATAAATGATGATCTCTATGATGTTGCGCTTCGATTTCGACTACTAAGACAGCAAGGCTTCAATATTTCATGTGGTAAGCCTCATGAATATCATGTATTATAAGGTGCTTGAATATCATCTAGCAAAGCTCACATATAACATTCTATGTTTTGGTGATGACTACAGATATATTCAACAGGTACACAGATGAAAAGGGAAGGTTCAAGGAGTCTTTGATCAATGATGCATGTGGCCTACTAGGCTTGTATGAAGCTGCACATCTCAGGGTGGGGGAAGAAGACATACTAGATGAAGCACTTGCTTTCACCACCACTCACCTCAAGTCTATGGTAGAACATTTAGAATACCCTCTTGCAGCACAAGTAACTCATGCCCTATACAGGCCCTTGAGGAAAGGCTTGGAAAGGCTAGAGGCAAGGCCTTTCATGTCTATCTACCAGGATGAAGCGTCACATGGAAAAGCTTTACTGAAGCTTGCAAAGTTAGACTTCAACCAACTGCAGTCACTGTATAAAAAAGAGCTAAGCAATATCTTGGGGTTAGTTTTCAAATCATGTATGAACTTATGTTAAAGCTGTTTACGGTATGTGAATTAATGTATTTTCTCAGGTGGTGGAAAGGCCTAGATTTTTCTTCAAAGCTACCTTTTGTAAGAGATAGATTGGTGGAAGGGTACTTTTGGATAGCAACAGCTTGTTTTGAGCCCCAGTATTCATATGCTAGAAGAATACAAACCAAATTACATGCTCTGATCACAACTACGGATGACATATTTGATGCATATGGAACACTCGAAGAACTGGAGCTCTTTACAGAGGCAATTGGGAGGTTTGATATATGCAAGATTAAAATTACCCACAACCAATTAATTGATTTCATACTTGAACTTTAAAAGGGAACTTGGTTTCAGGTGGGATATTGACAGCACACATCAGCTTCCTGAATACATGAAGCCATGCTATCAGGCAGTCTTCGATGCCTACAAAGAAATTGAGGAGATGGAAAACACAGAAAGATCACACTCTGTGCACAAAGCAAAAGATGCAGTAGGATTCTCTGAACTCCATTGTGTTTATGATATCCTATATAGTATTGTAAATAAAATGCCATATATAACACTTGCATGATATATTTACTTGGCTGAATTTTTATCCTAGATGAAAAACTTGGTCCAAGCTTACTTGGTTGAAGCCAAATGGTTCCATGGAAAATACATACCAACAATAGAAGAGTACATGCGTGTTGCATTGGTAAGTATTGGTGCCCCCGTGTTAACATTCATCTCTTTTATTGGCATGGGAGAGATTGCAACCAAGGAAGTCTTTGATTGGCTGCAACAAAACCCTAAGATTGTTAGAGCTTCCTCCAAAGTCATTAGGCTCATGGATGACATGGCTACGCACAAGGTACAATGAAACAACACTTCCTACGCACAAGATACTTGGATATCAATCACATAAAAACAAAGGGATCTTAAAGAAAATCTATTATATATATATGCCAATTTCTTTTTAACATCTTATATTACTATGTATGCAGTTTGAGCAAGAGAGAGGGCATATTGCATCAAGTATCGAATGTTACATGAAGCAACATGGTGTCTCCGAGCAACAGGCATACGGGGAATTTCACAAGCAACTCGAGAATGCATGGAAGGATATAAATGAAGAGTGCCTCAAACCTACTGCAGTTCCAATGCTTCTCCTTAGTCGTCTTCTCAATTTTGCTCGAGCAGCAGATGTGATGTACAAGGGGCAGAAAGATGAATTCACACATCTTGGAGAAGTGATGAAAAATAATATTTCAATGCTGCTCATAGACCCTGTGCCAATATGA
>Chardonnay_-_CHTPS045_
ATGGCCTTAATTCTCGCAACCAGCAACGGGTCTTCTCCAGCCCCAGCTGCTAATCCAGAGACTACTCGCCGAACTGTAAATTATCAACCTAGCATTTGGGGCAATAGCTTCATCGTGAGCAACACTCCTGAGGATGAGGTAATTTTCTGATCATGTATGTAGTTCGCATAACAAGACCTAAAGATTTTCTCACTTTTTGTTCTTGCAATTTATTGATGCAGATAACTCTGGCCCATAAAGAGCAGCAGTTGGAAGAYCTAAAGGAGGAAGTTAGAAGAGAGCTGATARCTGCAGCTAGTAAMCCTTCAGAACAGCTGAAGTTTATCGATGCAGTTCAACGGCTTGGGGTGGCATACCACTTTGAAAAGGAGATAGAAGAAGCATTACAAAATACCTATAATAATTATCATGGCATTGATGACATAAATGATGATTTCTATGATGTTGCACTTCGATTTCGACTACTAAGACAACAAGGCTTCAATATTTCATGTGGTAAGCCTCATCAATATCATGTATACGTTGCTTGAATATCATCTAGCAAAGCTCACATATAACATTCTATGTTTTGGTGATGATTGCAGATATATTCAAGAGGTACAAAGATGAAAAGGGGAGGTTCAAGAAGTCTTTGATCAATGATCCATATGGCCTACTAGGCTTGTATGAAGCTGCACATCTCAGGGTGTGGGAAGAAGATATACTAGATGAAGCACTTGCTTTCACCACCACTCACCTGAAGTCTATTGTAGAACATTTAGAATACCCTCTTGCAGCACAAGTAACTCATGCCCTAGAGCGGCCCATTAGGAAAGGCTTGGAGAGGCTAGAGGCAAGGCCTTTCATGTCTATCTACCAAGATGGAGCTTCACATAGTAAAGCTTTACTGAAGTTTGCAAAGTTAGATTTCAACCTACTGCAGTCACTGTATAAGAAAGAGCTGAGTAATATCTCGAGGTTAGTTCTCAAATCATTCTTGCACTTAAATTCAAATTAACAGTTTACCAGGTCTTTTATGTGGATTAATGTATTTTCTCAGGTGGTGGAAAGACCTAGATTTCTCTTCAAAGCTACCTTTTGCCAGAGATCGATTGGTAGAAGGGTACTTTTGGATAGCAACATGTTGTTTTGAGCCCCAGTATTCATATGCTAGAAGAATACAGACCAAATTACATGCTCTGATAACAACTATGGATGATATATTTGATGCATATGGAACATTTGAAGAACTGGAGCTCTTTACAGAGGCAATCGGGAGGTTTGATATATGCTAGATTCAAATTACCCACAACCAATGAATTGATTTTGATATTTGAACTTTAAAAGGGAACTTGGTACTTGATTTTCAGGTGGGATATTAACAGCATACATCAGCTTCCTGAATACATGAAGCCATGCTATCAGGCAGTCTTAGATGTCTACAAAGAAATTGAGGAGATGGAAAACACAGAAAGATCATACTGTGTCCACCACACAAAAGATGCAGTAGGATTCTTCGAACTCTTTTGTGTTTATGATATCCTATATTGTATTGTAAATAAAATGCTATATATAACACTTGCATGATATATTTACTTGGCTGAATTTTTGTCCTAGATTAAAAGCTTGGTCCAAGCTTACTTGGTTGAAGCCAAATGGTTGCATGGAAAATACATACCGACAATAGAAGAGTACATGGGTATCGCAATGGTAACAGTTGGTGTCCCCGTGTTAACATTCATGTCTTTTATTGGCATGAGAGAGACTGCAACCAAGGAAGTCTTTGATTGGCTGCTACAAAACCCTAAGATTGTTAGAGCTACCTACATAATCATTAGGCTCATGGATGACATGGCTTCCCACAAGGTACAATGAAACAACGCTTCCTACTGATACTTGGATATCAATCCCATAAAGATTAAGAAAATCTATTATATATCAATTTCTTTTTAACACCTTATATTACTATTTCTGCAGTTTGAGCAAGAGAGAGAGCATATTGCATCAAGCATCGAATGTTACATGAAGCAACATGGTGTGTCGGAGCAGCAAGCATATGATGAGTTTCACAAGCAAACCGAGAATGCATGGAAGGATATAAATGAAGAGTGCCTCAGACCTACTACAGTGCCAATGCTTCTCCTTAGTCGTCTTCTCAATTTTGCTCGATCAGGAGATGTGATGTACAAGAGTCACAAAGATATATTCACACATCCTGGAGAAGTGACGAAAAATAATATTTCAATGCTGCTCATAGACCCTGTGCCAATATGA
>Chardonnay_-_CHTPS046_
ATGGCCTTAATTCTGGCTACCAGCGACATGTCTTCTCCAGCCCCAGTTGCTAATCCAGAGACTAATCGCCGAACTGCAAATTATCAGCCTAGCATTTGGGGCAATAGCTTCATCGTGAGCAACACTCCTGAGGATGAGGTAGTTTTCTGATCATGTATGTAGTTTGCATAACAAGACCTAAAGATTTTCTCACTTTTTGTTCTTGCAATTTATTGATGCAGATAACTCTGGCCCATAAAGAGCAGCAGTTGGAAGATCTAAAGGAGGAAGTTAGAAGAGAGCTGATGGCTGCAGCTAGTAACCCTTCAAAACAGCTGAAGTTTATCGATGCAGTTCAACGGCTTGGGGTGGCATACCACTTTGAAAAGGAGATAGAAGAAGCATTACAAAATACCTATGATAACTATCATTGCATTGATGACATAAATGATGATCTCTATGATGTTGCACTTCGATTTCGACTACTAAGACAACAAGGCTTCAATATTTCATGTGGTAAGCCTCATGAATATCATGTATAAGGTGCTTGAATATCATCTAGCAAAGCTCACATATAACATTCTATGTTTTGGTGATGATTGCAGATATATTCAAGAGGTACAAAGATGAAAAGGGAAGGTTCAAGGAGTCTTTGATCAATGATCCATGTGGCCTACTAGGCTTGTATGAAGCTGCACATCTCAGGGTGCGGGAAGAAGATATACTAGATGAAGCACTTGCTTTCACCACCGCTCACCTCAAGTCTATGGTAGAACATTTAGSATACCCTCTTGCAGCACAAGTAACGCATGCCCTAGACCGGCCCATTAGGAAAGGCTTGGAGAGGCTAGAGGCAAGGCCTTTCATGTCTATCTACCAAGATGAAGCTTCACATAGTAAAGCTTTACTAAAGTTTGCAAAGTTAGATTTCAACCTACTGCAGTCACTGTATAAGAAAGAGCTGAGTAATATATCGAGGTTAGTTCTCAAATCATTCTTGCACTTAAATTCAAATCAACAGTTTACCAGGTCTTTTATGTGGATTAATGTATTTTCTTAGGTGGTGGAAAGACCTAGATTTCTCTTCAAAGCTACCTTTTGCCAGAGATCGATTGGTAGAAGGGTACTTTTGGATAGCAATAAGTTGTTCTGAGCCCCAGTATTCATATGCTAGAAGAATACAGACCAAAGTAGTTGCTCTGATAACAACTGTGGATGATATATTTGATGCATATGGAACATTTGAAGAACTGGAGCTCTTTACAGAGGCAATTGAGAGGTTTGATACATGCGAGATTCAAATTACCTACGACCAATGAATTGATTTCATATTTGAACTTTAAAAGGGAACTTGGTACTTGATTTTCAGGTGGGATATTAACAGCATAGATCAGTTTCCTGAATACTTGAAGCCGTGCTATCAGGCAGTCCTAGATGTCTACAAAGAAATTGAGGAGATGGAAAACACAGAAAGATCATACTGTGTCCACCATACGAAAGATGCAGTAGGATTCTTTGAACTCTATTGTGTTTATGATATCCTATATTGTACTGTAAATAAAATGCTATATATAACACTTGCATGATATATTTACTTGGCTGAATTTTTATCCTAGATTAAAAGCTTGTTCCAAGCTAACTTGGTCCAAGCCAAATGGTTCCGTGGAAAATACATACCAACAATAGAAGAGTACATGGGTATCGCAATGGTAACTGTTGGTGTCCCCCCGTTAACAATCATGTCTTTTATTGGCATGAGAGAGACTGCAACCAAGGAAGTCTTTGATTGGGTGCAACAAAACCCTAAGATTGTTAGAGCTGCCTCCACAGTCATGAGGCTCATGGATGACATGGCTTCCCACAAGGTACAATGAAACAACACTTCCTACTGATACTTGGATATCAATCCCATAAAGATAAAGAAAATCTATTGTATATCAATTTCTTTTTTACACCTTATATTACTATTTCTGCAGTTTGAGCAAGAGAGAGGGCATAATCCATCAAGCATCGAATGTTACATGAAGCAACATGGTGTGTCGGAGCAACAAGCATATGATGAGCTTCACAAGCAAATCGAGAATGCATGGAAGGATATAAATGAAGAGAGCCTCAGACCTACTGCAGTTCCAATGCTTCTCCTTAGTCGTCTTCTCAATTTTGCTCGATCAGGAGATGTGATGTACAAGGGCCACAAAGATATGTTCTCACATCCTGAAGAAGTGATGAAAAATGATATTTCAATGCTGCTCATAGACCCTGTGCCAATATGA
>Chardonnay_-_CHTPS062_
ATGTTGAGTGCTCGAGTGAGTTTACACATGGCCTTAATTCTCGCTACCAGCAACGGGTCTTCTCCAGCCCCAGTTGCTAATCCAGAGACTAATCGCCGAACTGCAAATTATCAGCCTAGCATTTGGGGCAATACCTTCATCGTGAGCCACACTCCTGAGGATGAGGTGATTTTCTGATCATGTATGTAGTTTGCATAACAAGACCTAAAGATTTTCTCACGTTTTGTTCTTGCAATTTATTGATACAGATAACTCTGGCCCATAAAGAGCAGCAGTTGGAAGATCTAAAGGAGGAAGTTAGAAGAGAGCTGATGGCTGCAGCTAGTAACCCTTCAAAACAGCTGAAGTTTATCGATGCAGTTCAACGGCTTGGGGTGGCATACCACTTTGAAAAGGAGATAGAAGAAGCATTACAAAATACCTATGATAACTATCATTGTATTGNNNNCATAAATGATGATCTCTATGATGTTGCGCTTCGATTTCGACTACTAAGACAGCAAGGCTTCAATATTTCATGTGGTAAGCCTCATGAATATCATGTATTATAAGGTGCTTGAATATCATCTAGCAAAGCTCACATATAACATTCTATGTTTTGGTGATGACTACAGATATATTCAACAGGTACACAGATGAAAAGGGAAGGTTCAAGGAGTCTTTGATCAATGATGCATGTGGCCTACTAGGCTTGTATGAAGCTGCACATCTCAGGGTGGGGGAAGAAGACATACTAGATGAAGCACTTGCTTTCACCACCACTCACCTCAAGTCTATGGTAGAACATTTAGAATACCCTCTTGCAGCACAAGTAACTCATGCCCTATACAGGCCCTTGAGGAAAGGCTTGGAGAGGCTAGAGGCAAGGCCTTTCATGTCTATCTACGAGGATGAAGCGTCACATAGTAAAGCTTTACTGAAGCTTGCAAAGTTAGACTTCAACCAACTGCAGTCACT?????????????????????????????????????????ATCATGTATGAACTTATGTTAAAGCTGTTTACGGTATGTGAATTAATGTATTTTCTCAGGTGGTGGAAAGACCTAGATTTTTCTTCAAAGCTACCTTTTGTAAGAGATAGATTGGTGGAAGGGTACTTTTGGATAGCAACAGCTTGTTTTGAGCCCCAGTATTCATATGCTAGAAGAATACAAACCAAATTACATGCTCTGATCACAACTACGGATGACATATTTGATGCATATGGAACACTCGAAGAACTGGAGCTCTTTACAGAGGCAATTGGGAGGTTTGATATATGCAAGATTAAAATTACCCACAACCAATTAATTGATTTCATACTTGAACTTTAAAAGGGAACTTGGTTTCAGGTGGGATATTGACAGCACACATCAGCTTCCTGAATACATGAAGCCATGCTATCAGGCAGTCTTCGATGCCTACAAAGAAATTGAGGAGATGGAAAACACAGAAAGATCACACTCTGTGCACAAAGCAAAAGATGCAGTAGGATTCTCTGAACTCCATTGTGTTTATGATATCCTATATAGTATTGTAAATAAAATGCCATATATAACACTTGCATGATATATTTACTTGGCTGAATTTTTATCCTAGATGAAAAACTTGGTCCAAGCTTACTTGGTTGAAGCCAAATGGTTCCATGGAAAATACATACCAACAATAGAAGAGTACATGCGTGTTGCATTGGTAAGTATTGGTGCCCCCGTGTTAACATTCATCTCTTTTATTGGCATGGGAGAGATTGCAACCAAGGAAGTCTTTGATTGGCTGCAACAAAACCCTAAGATTGTTAGAGCTTCCTCCAAAGTCATTAGGCTCATGGATGACATGGCTACGCACAAGGTACAATGAAACAACACTTCCTACGCACAAGATACTTGGATATCAATCACATAAAAACAAAGGGATCTTAAAGAAAATCTATTATATATATATGCCAATTTCTTTTTAACATCTTATATTACTATGTATGCAGTTTGAGCAAGAGAGAGGGCATATTGCATCAAGTATCGAATGTTACATGAAGCAACATGGTGTCTCCGAGCAACAGGCATACGGGGAATTTCACAAGCAACTCGAGAATGCATGGAAGGATATAAATGAAGAGTGCCTCAAACCTACTGCAGTTCCAATGCTTCTCCTTAGTCGTCTTCTCAATTTTGCTCGAGCAGCAGATGTGATGTACAAGGGGCAGAAAGATGAATTCACACATCTTGGAGAAGTGATGAAAAATAATATTTCAA?????????????????????????????
>Chardonnay_-_CHTPS065_
????????AATTCTCGCTACCAGCAACGGGTCTTCTCCAGCCCCAGTTGCTAATCCAGAGACTAATCGCCAAACTGCAAATTATCAGCCGAGCATTTGGGGCAATACCTTCATCGTGAGCAACACTCCTGAGGATGAGGTAATTTTCTGATCATGCATGTAGTTTGCATAACAAGACCTAAAGATTTTCTCACTTTTTTTTCTTGCAATTTATTGATACAGATAACTCTGGTCCATGAAGAGCAGCAGTTGGAAGATCTAAAGGAGGAAGTTAGAAGAGAGCTGATGGCTGCAGCTAGTAACCTTTCAAAACAGCTGAAGTTTATCGATGCAGTTCAACGCCTTGGGGTGGCATACCACTTTGAAAAGGAGATWGAAGAAGCATTACAAAATACATATGATAACTATCATTGCATTGATGACATAAATGATGATCTCTATGATGTTGCACTTCGATTTCGACTACTAAGACAACAAGGCTTCAATATTTCATGTGGTAAGCCTCATGAATTATAAGGTGTTTGAATATCATCTAGCAAAGCTCACATATAACATTCTATGTTTTGGTGATGATTACAGATATATTCAACAGGTACACAGATGAAAAGGGAAGGTTCAAGGAGTCTTTGATCAATGATGCATGTGGCCTACTAGGCTTGTATGAAGCTGCACATCTCAGGGTGTGGGAAGAAGATATACTAGATGAAGCACTTGCTTTCACCACCACTCACCTCAAGTCTATGGTAGAACATTTAGAATACCCTCTTGCAGCAGAAGTAAGTCATGCCCTATACCGGCCCATTAGGAAAGGCTTGGAGAGGCTAGAGGCAAGGCCTTTCATGTCTATCTACCAAGATGAAGCTTCACATAGTAAAGCTTTACTGAAGCTTGCAAAGTTAGACTTCAACCTACTGCAGTCACTGTATAAAAAAGAGCTAAGCAATATCTTGAGGTTAGTTTTCAAATCATGTATGAACTTATGTTAAAGCAGTTTACGGTATGTGAATTAATGTATTTTCTCAGGTGGTGGAAAGACCTAGATTTTTCTTCAAAGCTACCTTTTGTAAGAGATAGAGTTGTGGAAGGGTACTTTTGGATAGCAATAGCTTGTTTTGAGCCCCAGTATTCATATGCTAGAAGAATACAGACCAAATTACATGCTCTGCTGATAACTACGGATGACATATTTGATGCATATGGAACACTTGAAGAACTGGAGCTCTATACTGAAGCAATTGGGAGGTTTGATATATGCAAGATTAAAATTACCGATGAATTGATTTCATATTTGAACTTTAAAAGGGAACTTGGTACTTGATTTTCAGGTGGGATATTAATAGCATCCATCAGCTTCCTGAATACATGAAACCATGCTATCAGGCAGTCTTGGATTTCTTCAAAGAAATTGAGGAGATGCAAAACACAGAAAGATCATACTGTGTCCACCATGCAAAAGATGCAGTAGGGTTCTATGAACTCTATTGTGCTTATGATATCCTATACTGTATTGTAAATAAAATGGTATATATAACACTTGCATGATATATTTACTTGGCTGAATTTTTATCCTAGATGAAAAACATGGTCCAAGCTTTCTTGGTTGAAGCCAAATGGTTCCATGGAAAATATATACCAACAATAGAAGAGTACATGCGTGATGCATTGGTTAGTAGTGGTGCCACCGTGTTCGCAATCATCTCTTTTATTGTCATGGGAGAGATCGCAACTAAGGAAGTCTTTGATTGGGTGCAACAAAACCCTAAGATTGTTAGAGCTTTATCCACAGTCATGAGGCTCATGAATGACATGGCTACGCACAAGGTACAATGAAACAACACTTCCTACTGATACTTGGATATCAATCCCATAACGACAAAGGGATCTTAAAGAAAATCTATATTACATATATATACATATATATCAATATCTTTTTAACATCTTATATTACTATGTATGCAGTTTGAGCAAGAGAGTGGGCATATTGCATCAAGCATCGAATGTTACATGAAGCAGCATGGTCTCTCGGAGCAACAAGCATATGAGGAGTTTCACAAGCAACTTGAGAATGCATGGAAGGATATAAATGAAGAGTGCCTCAGACCTACTGCAGTTCCATTGCTTCTCCTTAGTCGTCTTCTCAATTTTGCTCGGGCAGCAGATGTGGTGTACAAGGGCCAGAAAGATGCATTCACACATCTTGGAGAAGTGATGAAAAATAATATTTCAATGCTGCTCATAGAC???????????????
>Chardonnay_-_CHTPS067_
ATGTTGAGTGCTCGAGTGAGTTACACATGGCCTTAATTCTCGGTACCAGCAACGGGTCTTCTCCAGCCCCAGTTGCTAATCCAGAGACTAATCGCCGAACTGCAAATTATCAGCCTAGCATTTGGGGCAATACCTTCATCGTGAGCCACACTCCTGAGGATGAGGTGATTTTCTGATCATGTATGTAGTTTGCATAACAAGACCTAAAGATTTTCTCACTTTTTGTTCTTGCAATTTATTGATACAGATAACTCTGGCCCATAAAGAGCAGCAGTTGGAAGATCTAAAGGAGGAAGTTAGAAGAGAGCTGATGGCTGCAGCTAGTAACCCTTCAAAACAGCTGAAGTTTATCGATGCAGTTCAACGGCTTGGGGTGGCATACCACTTTGAAAAGGAGATAGAAGAAGCATTACAAAATACCTATGATAACTATCATTGTATTGATGACATAAATGATGATCTCTATGATGTTGCGCTTCGATTTCGACTACTAAGACAACAAGGCTTCAATATTTCATGTGGTAAGCCTCATGAATTATAAGGTGTTTGAATATCATCTAGCAAAGCTCACATATAACATTCTATGTTTTGGTAATGATTACAGATATATTCAACAGGTACACAGATGAAAAGGGAAGGTTCAAGGAGTCTTTGATCAATGATGCATGTGGCCTACTAGGCTTGTATGAAGCTGCACATCTCAGGGTGGGGGAAGAAGACATACTAGATGAAGCACTTGCTTTCACCACCACTCACCTCAAGTCTATGGTAGAACATTTAGAATACCCTCTTGCAGCACAAGTAACTCATGCCCTATACAGGCCCTTGAGGAAAGGCTTGGAGAGGCTAGAGGCAAGGCCTTTCATGTCTATCTATGAGGATGAATCGTCACATAGTAAAGCTTTACTGAAGCTTGCAAAGTTAGACTTCAACCAACTGCAGTCACTGTATAAAAAAGAGCTAAGCAATATCTTGGGGTTAGTTTTCAAATCATGTATGAACTTATGTTAAAGCTGTTTACGGTATGTGAATTAATGTATTTTCTCAGGTGGTGGAAAGACCTAGAT?????TCAAAGCTACCTTTTGTAAGAGATAGATTGGTGGAAGGGTACTTTTGGATAGCAACAGCTTGTTTTGAGCCCCAGTATTCATATGCTAGAAGAATACAAACCAAATTACATGCTCTGATCACAACTACGGATGACATATTTGATGCATATGGAACACTTGAAGAACTGGAGCTCTTTACAGAGGCAATTGGGAGGTTTGATATATGCAAGATTAAAATTACCCACAACCAATTAATTGATTTCATACTTGAACTTTAAAAGGGAACTTGGTACTTGATTTTCAGGTGGGATATTGACAGCACACATCAGCTTCCTGAATACATGAAGCCATGCTATCAGGCAGTCTTCGATGCCTACAAAGAAATTGAGGAGATGGAAAACACAGAAAGATCACACTCTGTGCACCAAGCAAAAGATGCAGTAGGATTCTCTGAACTCCATTGTGTTTATGATATCCTATATAGTATTGTAAATAAAATGCCATATATAACACTTGCATGATATTTTTACTTGGCTGAATTTTTATCCTAGATGAAAAACTTGGTCCAAGCTTACTTGGTTGAAGCCAAATGGTTCCATGGAAAATACATACCAACAATAGAAGAGTACATGCGTGTTGCATTGGTTAGTATTGGTGCCCCCGTGATAACATTCATCTCTTTTATTGGCATGGGAGAGATTGCAACCAAGGAAGTCTTTGATTGGCTGCAACAAAACCCTAAGATTGTTAGAGCTTCCTCCAAAGTCATTAGGCTCATGGATGACATGGCTACGCACAAGGTACAATGAAACAACACTTCCTACTGATACTTGGATATCAATCACATAAAAACAAGGGGATCTTAAAGAAAATCTATTATATATATATGCCAATTTCTTTTTAACATCTTATATTACTATGTATGCAGTTTGAGCAAGAGAGAGGGCATATTGCATCAAGTATCGAATGTTACATGAAGCAACATGGTGTCTCCGAGCAACAAGCATATGAGGAGTTTCACAAGCAACTCGAGAATGCATGGAAGGATATAAATGAAGAGTGCCTCAAACCTACTGCAGTTCCAATGCTTCTCCTTAGTCGTCTTCTCAATTTTGCTCGAGCAGCAGATGTGATGTACAAGGGGCAGAAAGATGAATTCACACATCTTGGAGAAGTGATGAAAAATAATATTTCAATGATGCTCATAGAC???????????????
>Chardonnay_-_CHTPS147_
ATGGCCTTAATTCTCGCAACCAGCAACGGGTCTTCTCCAGCCCCAGTTGCTAATTCAGAGACTACTCGCCGAACTGCAAATTATCAGCCTAGCATTTGGGGCAATAGCTTCATCGTGAGCAACACTCCTGAGGATGAGGTAGTTTTCTGATCATGTATGTAGTTTGCATAACAAGACCTAAAGATTTTCTCACTTTTTGTTCTTGCAGTTTATTGATACAGATAACTCTGGCCCATAAAGAGCAGCAGTTGGAAGATCTAAAGGAGGAAGTTAGAAGAGAGCTGATAGCTGCAGYTAGTAACCNTTCGAAACAGCTGAAGTTTATCGATGCAATTCAACGGCTTGGGGTGGCATACCACTTTGAAAACGAGATAGAACAAGCATTACAAAGCACCTATGATAACTATCATGGCATTGCTGATATAAATGATGATCTCTATGATGTTGCACTTCGATTTCGACTACTAAGACAACAAGGCTTCAATATTTCATGTGGTAAGCCTCATTAATATCATGTATAAGTTGCTTGAATATCATCTAGCAAAGCTCACATATAACATTCTATGTTTTGGTGATGATTGCAGATATATTCAAGAGGTACAAAGATGAAAAGGGGAGGTTCAAGAAGTCTTTGATCAATGATCCATATGGCCTACTAGGCTTGTATGAAGCTGCACATCTCAGGGTGTGGGAAGAAGATATACTAGATGAAGCACTTCCTTTCACCACCACTCACCTCAAGTCTATTGTAGAACATTTAGAATACCCTCTTGCAGCACAAGWAACTCATGCCCTAGASCRGCCCATTAGGAAAGGCTTGGAGAGGCTAGAGGCAAGGCCTTTCATGTCTATCTACCAAGATGAAGCTTCACATAGTAAAGCTTTACTGAAGTTTGCAAAGTTAGATTTCAACCTACTGCAGTCACTGTATAAGAAAGAGCTGAGTAATATCTCGAGGTTAGTTCTCAAATCATTCTTGCACTTAAATTCAAATTAACAGTTTACCAGGTCTTTTATGTGGATTAATGTATTTTCTCAGGTGGTGGAAAGACCTAGATTTCTCTTCAAAGCTACCTTTTGCCAGAGATCGATTGGTAGAAGGGTACTTTTGGATAGCAACATGTTGTTTTGAGCCCCAGTATTCATATGCTAGAAGAATACAGACCAAATTACATGCTCTGATAACAACTATGGATGATATGTTTGATGCATATGGAACATTTGAAGAACTGGAGCTCTTTACAGAGGCAATCGGGAGGTTTGATATATGCTAGATTCAAATTACCCACAACCAATGAATTGATTTTGATATTTGAACTTCAAAAGGGAACTTGGTACTTGATTTTCAGGTGGGATATWAACAGCRTACATCAGCTTCCTGAATACATGAAACCATGCTATCAGGCAGTCTTAGATGTCTACAAAGAAATTGAGGAGATGGAAAACACAGAAAGATCATACTGTGTCCACCACACAAAAGATGCAGTAGGATTCTTCGAACTCTTTTGTGTTTATGATATCCTATATTGTACTGTAAATAAAATGCTATATATAACACTTGCATGATATATTTACTTGGCTGAATTTTTGTCCTAGATTAAAAGCTTGGTCCAAGCTTACTTGGTTGAAGCCAAATGGTTGCATGGAAAATACATACCGACAATAGAAGAGTACATGGGTATCGCAATGGTAACAGTTGGTGTCCCCGTGTTAACAATCATGTCTTTTATTGGCATGAGAG?????????CCAAAGAAGTCTTTGATTGGCTGCTACAAAACCCTAAGATTGTTAGAGCTACCTACATAATCATTAGGCTCATGGATGACATGGCTTCCCACAAGGTACAATGAAACAACACTTCCTACTGATACTTGGATATCAATCCCATAAAGATAAAGAAAATCTATTGTATATCAATTTCTTTTTAACACCTTATATTACTATTTCTGCAGTTTGAGCAAGAGAGAGAGCATATTGCATCAAGCATCGAATGTTACATGAAGCAACATGGTGTGTCGGAGCAGCAAGCATATGATGAGTTTCACAAGCAAACCGAGAATGCATGGAAGGATATAAATGAAGAGTGCCTCAGACCTACTACAGTGCCAATGCTTCTCCTTAGTCGTCTTCTCAATTTTGCTCGATCAGGAGATGTGATGTACAAGAGCCACAAAGATATATTCACACATCCTGGAGAAGTGACGAAAAATAATATTTCAATGCTGCTCATAGACCCTGTGCCAATATGA
>Chardonnay_-_CHTPS159_
???TTGAGTGCTCGAGTGAGTTACACATGGCCTTAATTCTCGCTACCAGCAACGGGTCTTCTCCAGCCCCAGTTGCTAATCCAGAGACTAATCGCCGAACTGCAAATTATCAGCCTAGCATTTGGGGCAATACCTTCATCGTGAGCCACACTCCTGAGGATGAGGTGATTTTCTGATCATGTATGTAGTTTGCATAACAAGACCTAAAGATTTTCTCACTTTTTGTTCTTGCAATTTATTGATACAGATAACTCTGGCCCATAAAGAGCAGCAGTTGGAAGATCTAAAGGAGGAAGTTAGAAGAGAGCTGATGGCTGCAGCTAGTAACCCTTCAAAACAGCTGAAGTTTATCGATGCAGTTCAACGGCTTGGGGTGGCATACCACTTTGAAAAGGAGATAGAAGAAGCATTACAAAATACCTATGATAACTATCATTGTATTGATGACATAAATGATGATCTCTATGATGTTGCACTTCGATTTCGACTACTAAGACAACAAGGCTTCAATATTTCATGTGGTAAGCCTCATGAATATCATGTATTATAAGGTGCTTGAATATCATCTAGCAAAGCTCACATATAACATTCTATGTTTTGGTGATGAYTACAGATATATTCAACAGGTACACAGATGAAAAGGGAAGGTTCAAGGAGTCTTTGATCAATGATGCATGTGGCCTACTAGGCTTGTATGAAGCTGCACATCTCAGGGTGKGGGAAGAAGACATACTAGATGAAGCACTTGCTTTCACCACCACTCACCTCAAGTCTATGGTAGAACATTTAGAATACCCTCTTGCAGCACAAGTAACTCATGCCCTATACAGGCCCTTGAGGAAAGGCTTGGAGAGGCTAGAGGCAAGGCCTTTCATGTCTATCTACGAGGATGAAGCGTCACATAGTAAAGCTTTACTGAAGCTTGCAAAGTTAGACTTCAACCAACTGCAGTCACTGTATAAAAAAGAGCTAAGCAATATCTTGGGGTTAGTTTTCAAATCATGTATGAACTTATGTTAAAGCTGTTTACGGTATGTGAATTAATGTATTTTCTCAGGTGGTGGAAAGACCTAGATTTTTCTTCAAAGCTACCTTTTGTAAGAGATAGATTGGTGGAAGGGTACTTTTGGATAGCAACAGCTTGTTTTGAGCCCCAGTATTCATATGCTAGAAGAATACAAACCAAATTACATGCTCTGATCACAACTACGGATGACATATTTGATGCATATGGAACACTCGAAGAACTGGAGCTCTTTACAGAGGCAATTGGGAGGTTTGATATATGCAAGATTAAAATTACCCACAACCAATTAATTGATTTCATACTTGAACTTTAAAAGGGAACTTGGTACTTGATTTTCAGGTGGGATACTGACAGCACACATCAGCTTCCTGAATACATGAAGCCATGCTATCAGGCAGTCTTCGATGCCTACAAAGAAATTGAGGAGATGGAAAACACAGAAAGATCACACTCTGTGCACAAAGCAAAAGATGCAGTAGGATTCTCTGAACTCCATTGTGTTTATGATATCCTATATAGTATTGTAAATAAAATTCCATATATAACACTTGCATGATATATTTACTTGGCTGAATTTTTATCCTAGATGAAAAACTTGGTCCAAGCTTACTTGGTTGAAGCCAAATGGTTCCATGGAAAATACATACCAACAATAGAAGAGTACATGCGTGTTGCATTGGTAAGTATTGGTGCCCCTGTGTTAACATTCATCTCTTTTATTGGCATGGGAGAGATTGCAACCAAGGAAGTCTTTGATTGGCTGCAACAAAACCCTAAGATTGTTAGAGCTTCCTCCAAAGTCATTAGGCTCATGGATGACATGGCTACGCACAAGGTACAATGAAACAACACTTCCTACGCACAAGATACTTGGATATCAATCACATAAAAACAAAGGGATCTTAAAGAAAATCTATTATATATATATGCCAATTTCTTTTTAACATCTTATATTACTATGTATGCAGTTTGAGCAAGAGAGAGGGCATATTGCATCAAGTATCGAATGTTACATGAAGCAACATGGTGTCTCCGAGCAACAGGCATACGGGGAGTTTCACAAGCAACTCGAGAATGCATGGAAGGATATAAATGAAGAGTGCCTCAAACCTACTGCAGTTCCAATGCTTCTCCTTAGTCGTCTTCTCAATTTTGCTCGAGCAGCAGATGTGATGTACAAGGGGCAGAAAGATGAATTCACACATCTTGGAGAAGTTATGAAAAATAATATTTCAATGCTGCTCATAGACCCTGTGCCAATATGA
>Chardonnay_-_CHTPS173_
??ACTCTGGCCCATTAAGAGCAGCAGTTGGAAGATCTAAAGGAGGAAGTTAGAAGAGAGCTGATGGCTGCAGCTAGTAACCCTTCAAAACAGCTGAAGTTTATCGATGCAGTTCAACGGCTTGGGGTGGCATACCACTTTGAAAAGGAGATAGAAGAAGCATTACAAAATACCTATGATAACTATCATTGCATTGATGACATAAATGATGATCTCTATGATGTTGCACTTCGATTTCGACTACTAAGACAACAAGGCTTCAATATTTCATGTGGTAAGCCTCATGAATATCATGTATAAGGTGCTTGAATATCATCTAGCAAAGCTCACATATAACATTCTATGTTTTGGTGATGATTGCAGATATATTCAAGAGGTACAAAGATGAAAAGGGAAGGTTCAAGGAGTCTTTGATCAATGATCCATGTGGCCTACTAGGCTTGTATGAAGCTGCACATCTCAGGGTGCGGGAAGAAGATATACTAGATGAAGCACTTGCTTTCACCACCGCTCACCTCAAGTCTATGGTAGAACATTTAGSATACCCTCTTGCAGCACAAGTAACGCATGCCCTAGACCGGCCCATTAGGAAAGGCTTGGAGAGGCTAGAGGCAAGGCCTTTCATGTCTATCTACCAAGATGAAGCTTCACATAGTAAAGCTTTACTAAAGTTTGCAAAGTTAGATTTCAACCTACTGCAGTCACTGTATAAGAAAGAGCTGAGTAATATATCGAGGTTAGTTCTCAAATCATTCTTGCACTTAAATTCAAATCAACAGTTTACCAGGTCTTTTATGTGGATTAATGTATTTTCTTAGGTGGTGGAAAGACCTAGATTTCTCTTCAAAGCTACCTTTTGCCAGAGATCGATTGGTAGAAGGGTACTTTTGGATAGCAATAAGTTGTTCTGAGCCCCAGTATTCATATGCTAGAAGAATACAGACCAAAGTAGTTGCTCTGATAACAACTGTGGATGATATATTTGATGCATATGGAACATTTGAAGAACTGGAGCTCTTTACAGAGGCAATTGAGAGGTTTGATACATGCGAGATTCAAATTACCTACGACCAATGAATTGATTTCATATTTGAACTTTAAAAGGGAACTTGGTACTTGATTTTCAGGTGGGATATTAACAGCATAGATCAGTTTCCTGAATACTTGAAGCCGTGCTATCAGGCAGTCCTAGATGTCTACAAAGAAATTGAGGAGATGGAAAACACAGAAAGATCATACTGTGTCCACCATACGAAAGATGCAGTAGGATTCTTTGAACTCTATTGTGTTTATGATATCCTATATTGTACTGTAAATAAAATGCTATATATAACACTTGCATGATATATTTACTTGGCTGAATTTTTATCCTAGATTAAAAGCTTGTTCCAAGCTAACTTGGTCCAAGCCAAATGGTTCCGTGGAAAATACATACCAACAATAGAAGAGTACATGGGTATCGCAATGGTAACTGTTGGTGTCCCCCCGTTAACAATCATGTCTTTTATTGGCATGAGAGAGACTGCAACCAAGGAAGTCTTTGATTGGGTGCAACAAAACCCTAAGATTGTTAGAGCTGCCTCCACAGTCATGAGGCTCATGGATGACATGGCTTCCCACAAGGTACAATGAAACAACACTTCCTACTGATACTTGGATATCAATCCCATAAAGATAAAGAAAATCTATTGTATATCAATTTCTTTTTTACACCTTATATTACTATTTCTGCAGTTTGAGCAAGAGAGAGGGCATAATCCATCAAGCATCGAATGTTACATGAAGCAACATGGTGTGTCGGAGCAACAAGCATATGATGAGCTTCACAAGCAAATCGAGAATGCATGGAAGGATATAAATGAAGAGAGCCTCAGACCTACTGCAGTTCCAATGCTTCTCCTTAGTCGTCTTCTCAATTTTGCTCGATCAGGAGATGTGATGTACAAGGGCCACAAAGATATGTTCTCACATCCTGAAGAAGTGATGAAAAATGATATTTCAATGCTGCTCATAGACCCTGTGCCAATATGA
>Chardonnay_-_CRTPS151_
ATGGCCTTAATTCTCGCAACCAGCAACGGGTCTTCTCCAGCCCCAGCTGCTAATCCAGAGACTACTCGCCGAMCTGTAAATTATCAACCTAGCATTTGGGGCAATAGCTTCATCGTGAGCAACACTCCTGAGGATGAGGTAATTTTCTGATCATGTATGTAGTTCGCATAACAAGACCTAAAGATTTTCTCACTTTTTGTTCTTGCAATTTATTGATGCAGATAACTCTGGCCCATAAAGAGCAGCAGTTGGAAGACCTAAAGGAGGAAGTTAGAAGAGAGCTGATAGCTGCAGCTAGTAACCCTTCAGAACAGCTGAAGTTTATCGATGCAGTTCAACGGCTTGGGGTGGCATACCACTTTGAAAAGGAGATAGAAGAAGCATTACAAAATACCTATAATAATTATCATGGCATTGATGACATAAATGATGATTTCTATGATGTTGCACTTCGATTTCGACTACTAAGACAACAAGGCTTCAATATTTCATGTGGTAAGCCTCATCAATATCATGTATAAGTTGCTTGAATATCATCTAGCAAAGCTCACATATAACATTCTATGTTTTGGTGATGATTGCAGATATATTCAAGAGGTACAAAGATGAAAAGGGGAGGTTCAAGAAGTCTTTGATCAATGATCCATATGGCCTACTAGGCTTGTATGAAGCTGCACATCTCAGGGTGTGGGAAGAAGATATACTAGATGAAGCACTTGCTTTCACCACCACTCACCTCAAGTCTATGGTAGAACATTTAGGATACCCTCTTGCAGCACAAGAAACTCATGCCCTAGACCAGCCCATTAGGAAAGGCTTGGAGAGGCTAGAGGCAAGGCCTTTCATGTCTATCTACCAAGATGAAGCTTCACATAGTAAAGCTTTACTGAAGCTTGCAAAGTTAGATTTCAACCTACTGCAGTCACTGTATAAGAAAGAGCTGAGTAATATCTCGAGGTTAGTTCTCAAATCATTCTTGCACTTAAATTCAAATTAACAGTTTACCAGGTCTTTTATGTGGATTAATGTATTTTCTCAGGTGGTGGAAAGACCTAGATTTCTCTTCAAAGCTACCTTTTGCCAGAGATCGATTGGTAGAAGGGTACTTTTGGAT?????????????????????CCAGTATTCATATGCTAGAAGAATACAGACCAAATTACATGCTCTGATAACAACTATGGATGATATATTTGATGCATATGGAACATTTGAAGAACTGGAGCTCTTTACAGAGGCAATCGGGAGGTTTGATATATGCTAGATTCAAATTACCCACAACCAATGAATTGATTTTGATATTTGAACTTTAAAAGGGAACTTGGTACTTGATTTTCAGGTGGGATATTAACAGCATACATCAGCTTCCTGAATACATGAAGCCATGCTATCAGGCAGTCTTAGATGTCTACAAAGAAATTGAGGAGATGGAAAACACAGAAAGATCATACTGTGTCCACCACACAAAAGATGCAGTAGGATTCTTCGAACTCTTTTGTGTTTATGATATCCTATATTGTATTGTAAATAAAATGCTATATATAACACTTGCATGATATATTTACTTGGCTGAATTTTTGTCCTAGATTAAAAGCTTGGTCCAAGCTTACTTGGTTGAAGCCAAATGGTTGCATGGAAAATACATACCGACAATAGAAGAGTACATGGGTATCGCAATGGTAACAGTTGGTGTCCCCGTGTTAACAATCATGTCTTTTATTGGCATGAGAGAGACTGCAACCAAGGAAGTCTTTGATTGGCTGCTACAAAACCCTAAGATTGTTAGAGCTACCTACATAATCATTAGGCTCATGGATGACATGGCTTCCCACAAGGTACAATGAAACAACACTTYCTACTGATACTTGGATATCAATCCC??????????????AATCTATTATATATCAATTTCTTTTTAACACCTTATATTACTATTTCTGCAGTTTGAGCAAGAGAGAGAGCATATTGCATCAAGCATCGAATGTTACATGAAGCAACATGGTGTGTCGGAGCAGCAAGCATATGATGAGTTTCACAAGCAAACCGAGAATGCATGGAAGGATATAAATGAAGAGTGCCTCAGACCTACTACAGTGCCAATGCTTCTCCTTAGTCGTCTTCTCAATTTTGCTCGATCAGGAGATGTGATGTACAAGAGTCACAAAGATATATTCACACATCCTGGAGAAGTGACGAAAAATAATATTTCAATGCTGCTCATAGACCCTGTGCCAATATGA
>Chardonnay_-_CRTPS200_
ATGTTGAGTGCTCGAGTGAGTTACACATGGCCTTAATTCTCGGTACCAGCAACGGGTCTTCTCCAGCCCCAGTTGCTAATCCAGAGACTAATCGCCGAACTGCAAATTATCAGCCTAGCATTTGGGGCAATACCTTCATCGTGAGCCACACTCCTGAGGATGAGGTGATTTTCTGATCATGTATGTAGTTTGCATAACAAGACCTAAAGATTTTCTCACTTTTTGTTCTTGCAATTTATTGATACAGATAACTCTGGCCCATAAAGAGCAGCAGTTGGA?????????????GAAGTTAGAAGAGAGCTGATGGCTGCAGCTAGTAACCCTTCAAAACAGCTGAAGTTTATCGATGCAGTTCAACGGCTTGGGGTGGCATACCACTTTGAAAAGGAGATAGAAGAAGCATTACAAAATACCTATGATAACTATCATTGTATTGATGACATAAATGATGATCTCTATGATGTTGCGCTTCGATTTCGACTACTAAGACAACAAGGCTTCAATATTTCATGTGGTAAGCCTCATGAATTATAAGGTGTTTGAATATCATCTAGCAAAGCTCACATATAACATTCTATGTTTTGGTAATGATTACAGATATATTCAACAGGTACACAGATGAAAAGGGAAGGTTCAAGGAGTCTTTGATCAATGATGCATGTGGCCTACTAGGCTTGTATGAAGCTGCACATCTCAGGGTGGGGGAAGAAGACATACTAGATGAAGCACTTGCTTTCACCACCACTCACCTCAAGTCTATGGTAGAACATTTAGAATACCCTCTTGCAGCACAAGTAACTCATGCCCTATACAGGCCCTTGAGGAAAGGCTTGGAGAGGCTAGAGGCAAGGCCTTTCATGTCTATCTATGAGGATGAACCGTCACATAGTAAAGCTTTACTGAAGCTTGCAAAGTTAGACTTCAACCAAC????????????????AAAGAGCTAAGCAATATCTTGGGGTTAGTTTTCAAATCATGTATGAACTTATGTTAAAGCTGTTTACGGTATGTGAATTAATGTATTTTCTCAGGTGGTGGAAAGACCTAGATTTTTCTTCAAAGCTACCTTTTGTAAGAGATAGATTGGTGGAAGGGTACTTTTGGATAGCAACAGCTTGTTTTGAGCCCCAGTATTCATATGCTAGAAGAATACAAACCAAATTACATGCTCTGATCACAACTACGGATGACATATTTGATGCATATGGAACACTTGAAGAACTGGAGCTCTTTACAGAGGCAATTGGGAGGTTTGATATATGCAAGATTAAAATTACCCACAACCAATTAATTGATTTCATACTTGAACTTTAAAAGGGAACTTGGTACTTGATTTTCAGGTGGGATATTGACAGCACACATCAGCTTCCTGAATACATGAAGCCATGCTATCAGGC???????????????????????????????????????????????????????????????????GCAAAAGATGCAGTAGGATTCTCTGAACTCCATTGTGTTTMTGMTAYCCTATATMGTATTGTAAATAAAATGCCATATATAACACTTGCATGATATATTTACTTGGCTGAATTTTTATCCTAGATGAAAAACTTGGTCCAAGCTTACTTGGTTGAAGCCAAATGGTTCCATGGAAAATACATACCAACAATAGAAGAGTACATGCGTGTTGCATTGGTTAGTATTGGTGCCCCCGTGATAACATTCATCTCTTTTATTGGCATGGGAGAGATTGCAACCAAGGAAGTCTTTGATTGGCTGCAACAAAACCCTAAGATTGTTAGAGCTTCCTCCAAAGTCATTAGGCTCATGGATGACATGGCTACGCACAAGGTACAATGAAACAACACTTCCTACTGATACTTGGATATCAATCACATAAAGACAAAGGGATCTTATAGAAAATCTATTTTATATATATATATATATATACGAATTTCTTTTTAACATCTTATAATACTATGTATGCAGTTTGAGCAAGAGAGAGGGCATATTGCATMAAGTATCGAATGTTACATGAAGCAACATGGTGTCTCCGAGCAACAAGCATATGAGGAGTTTCACAAGCAACTCGAGAATGCATGGAAGGATATAAATGAAGAGTGCCTCAAACCTACTGCAGTTCCAATGCTTCTCCTTAGTCGTCTTCTCAATTTTGCTCGAGCAGCAGATGTGATGTACAAGGGGCAGAAAGATGAATTCACACATCTTGGAGAAGTGATGAAAAATAATATTTCAATGATGCTCATAGAC???????????????
>Chardonnay_-_CSTPS040_
ATGGCCTTAATTCTCGCAACCAGCAACGGGTCTTCTCCAGCCCCAGCTGCTAATCCAGAGACTACTCGCCGAMCTGTAAATTATCAACCTAGCATTTGGGGCAATAGCTTCATCGTGAGCAACACTCCTGAGGATGAGGTAATTTTCTGATCATGTATGTAGTTCGCATAACAAGACCTAAAGATTTTCTCACTTTTTGTTCTTGCAATTTATTGATGCAGATAACTCTGGCCCATAAAGAGCAGCAGTTGGAAGACCTAAAGGAGGAAGTTAGAAGAGAGCTGATAGCTGCAGCTAGTAACCCTTCAGAACAGCTGAAGTTTATCGATGCAGTTCAACGGCTTGGGGTGGCATACCACTTTGAAAAGGAGATAGAAGAAGCATTACAAAATACCTATAATAATTATCATGGCATTGATGACATAAATGATGATTTCTATGATGTTGCACTTCGATTTCGACTACTAAGACAACAAGGCTTCAATATTTCATGTGGTAAGCCTCATCAATATCATGTATAAGTTGCTTGAATATCATCTAGCAAAGCTCACATATAACATTCTATGTTTTGGTGATGATTGCAGATATATTCAAGAGGTACAAAGATGAAAAGGGGAGGTTCAAGAAGTCTTTGATCAATGATCCATATGGCCTACTAGGCTTGTATGAAGCTGCACATCTCAGGGTGTGGGAAGAAGATATACTAGATGAAGCACTTGCTTTCACCACCACTCACCTCAAGTCTATGGTAGAACATTTAGGATACCCTCTTGCAGCACAAGAAACTCATGCCCTAGACCAGCCCATTAGGAAAGGCTTGGAGAGGCTAGAGGCAAGGCCTTTCATGTCTATCTACCAAGATGAAGCTTCACATAGTAAAGCTTTACTGAAGCTTGCAAAGTTAGATTTCAACCTACTGCAGTCACTGTATAAGAAAGAGCTGAGTAATATCTCGAGGTTAGTTCTCAAATCATTCTTGCACTTAAATTCAAATTAACAGTTTACCAGGTCTTTTATGTGGATTAATGTATTTTCTCAGGTGGTGGAAAGACCTAGATTTCTCTTCAAAGCTACCTTTTGCCAGAGATCGATTGGTAGAAGGGTACTTTTGGAT?????????????????????CCAGTATTCATATGCTAGAAGAATACAGACCAAATTACATGCTCTGATAACAACTATGGATGATATATTTGATGCATATGGAACATTTGAAGAACTGGAGCTCTTTACAGAGGCAATCGGGAGGTTTGATATATGCTAGATTCAAATTACCCACAACCAATGAATTGATTTTGATATTTGAACTTTAAAAGGGAACTTGGTACTTGATTTTCAGGTGGGATATTAACAGCATACATCAGCTTCCTGAATACATGAAGCCATGCTATCAGGCAGTCTTAGATGTCTACAAAGAAATTGAGGAGATGGAAAACACAGAAAGATCATACTGTGTCCACCACACAAAAGATGCAGTAGGATTCTTCGAACTCTTTTGTGTTTATGATATCCTATATTGTATTGTAAATAAAATGCTATATATAACACTTGCATGATATATTTACTTGGCTGAATTTTTGTCCTAGATTAAAAGCTTGGTCCAAGCTTACTTGGTTGAAGCCAAATGGTTGCATGGAAAATACATACCGACAATAGAAGAGTACATGGGTATCGCAATGGTAACAGTTGGTGTCCCCGTGTTAACAATCATGTCTTTTATTGGCATGAGAGAGACTGCAACCAAGGAAGTCTTTGATTGGCTGCTACAAAACCCTAAGATTGTTAGAGCTACCTACATAATCATTAGGCTCATGGATGACATGGCTTCCCACAAGGTACAATGAAACAACACTTYCTACTGATACTTGGATATCAATCCC??????????????AATCTATTATATATCAATTTCTTTTTAACACCTTATATTACTATTTCTGCAGTTTGAGCAAGAGAGAGAGCATATTGCATCAAGCATCGAATGTTACATGAAGCAACATGGTGTGTCGGAGCAGCAAGCATATGATGAGTTTCACAAGCAAACCGAGAATGCATGGAAGGATATAAATGAAGAGTGCCTCAGACCTACTACAGTGCCAATGCTTCTCCTTAGTCGTCTTCTCAATTTTGCTCGATCAGGAGATGTGATGTACAAGAGTCACAAAGATATATTCACACATCCTGGAGAAGTGACGAAAAATAATATTTCAATGCTGCTCATAGACCCTGTGCCAATATGA
>Chardonnay_-_CSTPS051_
ATGTTGAGTGCTCGAGTGAGTTTACACATGGCCTTAATTCTCGCTACCAGCAACGGGTCTTCTCCAGCCCCAGTTGCTAATCCAGAGACTAATCGCCGAACTGCAAATTATCAGCCTAGCATTTGGGGCAATACCTTCATCGTGAGCCACACTCCTGAGGATGAGGTGATTTTCTGATCATGTATGTAGTTTGCATAACAAGACCTAAAGATTTTCTCACGTTTTGTTCTTGCAATTTATTGATACAGATAACTCTGGCCCATAAAGAGCAGCAGTTGGAAGATCTAAAGGAGGAAGTTAGAAGAGAGCTGATGGCTGCAGCTAGTAACCCTTCAAAACAGCTGAAGTTTATCGATGCAGTTCAACGGCTTGGGGTGGCATACCACTTTGAAAAGGAGATAGAAGAAGCATTACAAAATACCTATGATAACTATCATTGTATTGNNNNCATAAATGATGATCTCTATGATGTTGCGCTTCGATTTCGACTACTAAGACAGCAAGGCTTCAATATTTCATGTGGTAAGCCTCATGAATATCATGTATTATAAGGTGCTTGAATATCATCTAGCAAAGCTCACATATAACATTCTATGTTTTGGTGATGACTACAGATATATTCAACAGGTACACAGATGAAAAGGGAAGGTTCAAGGAGTCTTTGATCAATGATGCATGTGGCCTACTAGGCTTGTATGAAGCTGCACATCTCAGGGTGGGGGAAGAAGACATACTAGATGAAGCACTTGCTTTCACCACCACTCACCTCAAGTCTATGGTAGAACATTTAGAATACCCTCTTGCAGCACAAGTAACTCATGCCCTATACAGGCCCTTGAGGAAAGGCTTGGAGAGGCTAGAGGCAAGGCCTTTCATGTCTATCTACGAGGATGAAGCGTCACATAGTAAAGCTTTACTGAAGCTTGCAAAGTTAGACTTCAACCAACTGCAGTCACTGTATAAAAAAGAGCTAAGCAATATCTTGGGGTTAGTTTTCAAATCATGTATGAACTTATGTTAAAGCTGTTTACGGTATGTGAATTAATGTATTTTCTCAGGTGGTGGAAAGACCTAGATTTTTCTTCAAAGCTACCTTTTGTAAGAGATAGATTGGTGGAAGGGTACTTTTGGATAGCAACAGCTTGTTTTGAGCCCCAGTATTCATATGCTAGAAGAATACAAACCAAATTACATGCTCTGATCACAACTACGGATGACATATTTGATGCATATGGAACACTCGAAGAACTGGAGCTCTTTACAGAGGCAATTGGGAGGTTTGATATATGCAAGATTAAAATTACCCACAACCAATTAATTGATTTCATACTTGAACTTTAAAAGGGAACTTGGTTTCAGGTGGGATATTGACAGCACACATCAGCTTCCTGAATACATGAAGCCATGCTATCAGGCAGTCTTCGATGCCTACAAAGAAATTGAGGAGATGGAAAACACAGAAAGATCACACTCTGTGCACAAAGCAAAAGATGCAGTAGGATTCTCTGAACTCCATTGTGTTTATGATATCCTATATAGTATTGTAAATAAAATGCCATATATAACACTTGCATGATATATTTACTTGGCTGAATTTTTATCCTAGATGAAAAACTTGGTCCAAGCTTACTTGGTTGAAGCCAAATGGTTCCATGGAAAATACATACCAACAATAGAAGAGTACATGCGTGTTGCATTGGTAAGTATTGGTGCCCCCGTGTTAACATTCATCTCTTTTATTGGCATGGGAGAGATTGCAACCAAGGAAGTCTTTGATTGGCTGCAACAAAACCCTAAGATTGTTAGAGCTTCCTCCAAAGTCATTAGGCTCATGGATGACATGGCTACGCACAAGGTACAATGAAACAACACTTCCTACGCACAAGATACTTGGATATCAATCACATAAAAACAAAGGGATCTTAAAGAAAATCTATTATATATATATGCCAATTTCTTTTTAACATCTTATATTACTATGTATGCAGTTTGAGCAAGAGAGAGGGCATATTGCATCAAGTATCGAATGTTACATGAAGCAACATGGTGTCTCCGAGCAACAGGCATACGGGGAATTTCACAAGCAACTCGAGAATGCATGGAAGGATATAAATGAAGAGTGCCTCAAACCTACTGCAGTTCCAATGCTTCTCCTTAGTCGTCTTCTCAATTTTGCTCGAGCAGCAGATGTGATGTACAAGGGGCAGAAAGATGAATTCACACATCTTGGAGAAGTGATGAAAAATAATATTTCAA?????????????????????????????
>Chardonnay_-_CSTPS080_
ATGGCCTTAATTCTGGCTACCAGCGACATGTCTTCTCCAGCCCCAGTTGCTAATCCAGAGACTAATCGCCGAACTGCAAATTATCAGCCTAGCATTTGGGGCAATAGCTTCATCGTGAGCAACACTCCTGAGGATGAGGTAATTTTCTGATCA???????????????????????????????????CTCACTTTTTGTTCTTGMAATTTATTGATGCAGATAACTCTGGCCCATAAAGAGCAGCAGTTGGAAGATCTAAAGGAGGAAGTTAGAAGAGAGCTGATGGCTGCAGCTAGTAACCCTTCAAAACAGCTGAAGTTTATCGATGCAGTTCAACGGCTTGGGGTGGCATACCACTTTGAAAAGGAGATAGAAGAAGCATTACAAAATACCTATGATAACTATCATTGCATTGATGACATAAATGATGATCTCTATGATGTTGCACTTCGATTTCGACTACTAAGACAACAAGGCTTCAATATTTCATGTGGTAAGCCTCATGAATATCATGTATAAGGTGCTTGAATATCATCTAGCAAAGCTCACATATAACATTCTATGTTTTGGTGATGATTGCAGATATATTCAAGAGGTACAAAGATGAAAAGGGAAGGTTCAAGGAGTCTTTGATCAATGATCCATGTGGCCTACTAGGCTTGTATGAAGCTGCACATCTCAGGGTGCGGGAAGAAGATATACTAGATGAAGCACTTGCTTTCACCACCGCTCACCTCAAGTCTATGGTAGAACATTTAGSATACCCTCTTGCAGCACAAGTAACGCATGCCCTAGACCGGCCCATTAGGAAAGGCTTGGAGAGGCTAGAGGCAAGGCCTTTCATGTCTATCTACCAAGATGAAGCTTCACATAGTAAAGCTTTACTAAAGTTTGCAAAGTTAGATTTCAACCTACTGCAGTCACTGTATAAGAAAGAGCTGAGTAATATATCGAGGTTAGTTCTCAAATCATTCTTGCACTTAAATTCAAATCAACAGTTTACCAGGTCTTTTATGTGGATTAATGTATTTTCTTAGGTGGTGGAAAGACCTAGATTTCTCTTCAAAGCTACCTTTTGCCAGAGATCGATTGGTAGAAGGGTACTTTTGGATAGCAATAAGTTGTTCTGAGCCCCAGTATTCATATGCTAGAAGAATACAGACCAAAGTAGTTGCTCTGATAACAACTGTGGATGATATATTTGATGCATATGGAACATTTGAAGAACTGGAGCTCTTTACAGAGGCAATTGAGAGGTTTGATACATGCGAGATTCAAATTACCTACGACCAATGAATTGATTTCATATTTGAACTTTAAAAGGGAACTTGGTACTTGATTTTCAGGTGGGATATTAACAGCATAGATCAGTTTCCTGAATACTTGAAGCCGTGCTATCAGGCAGTCCTAGATGTCTACAAAGAAATTGAGGAGATGGAAAACACAGAAAGATCATACTGTGTCCACCATACGAAAGATGCAGTAGGATTCTTTGAACTCTATTGTGTTTATGATATCCTATATTGTACTGTAAATAAAATGCTATATATAACACTTGCATGATATATTTACTTGGCTGAATTTTTATCCTAGATTAAAAGCTTGTTCCAAGCTAACTTGGTCCAAGCCAAATGGTTCCGTGGAAAATACATACCAACAATAGAAGAGTACATGGGTATCGCAATGGTAACTGTTGGTGTCCCCCCGTTAACAATCATGTCTTTTATTGGCATGAGAGAGACTGCAACCAAGGAAGTCTTTGATTGGGTGCAACAAAACCCTAAGATTGTTAGAGCTGCCTCCACAGTCATGAGGCTCATGGATGACATGGCTTCCCACAAGGTACAATGAAACAACACTTCCTACTGATACTTGGATATCAATCCCATAAAGATAAAGAAAATCTATTGTATATCAATTTCTTTTTTACACCTTATATTACTATTTCTGCAGTTTGAGCAAGAGAGAGGGCATAATCCATCAAGCATCGAATGTTACATGAAGCAACATGGTGTGTCGGAGCAACAAGCATATGATGAGCTTCACAAGCAAATCGAGAATGCATGGAAGGATATAAATGAAGAGAGCCTCAGACCTACTGCAGTTCCAATGCTTCTCCTTAGTCGTCTTCTCAATTTTGCTCGATCAGGAGATGTGATGTACAAGGGCCACAAAGATATGTTCTCACATCCTGAAGAAGTGATGAAAAATGATATTTCAATGCTGCTCATAGACCCTGTGCCAATATGA
>Chardonnay_-_CSTPS083_
????????????????????????????????TTAATTCTCGCTACCAGCAACGGGTCTTCTCCAGCCCCAGTTGCTACTCCATAGACTACTTGCCGAACTGCAAATTATCAGCCTAGCATTTGGGGCAATACCTTCATCGTGAGCCACACTCCTGAGGATGAGGTGATTTTCTGATCATGTATGTAGTTTGCATAACAAGACCTAAAGATTTTCTCACTTTTTGTTTTTGCAATTTATTGATACAGATAACTCTGGCCCATAAAGAGCAGCAGTTGGAAGATCTAAAGGAGGAAGTTAGAAGAGAGCTGATGGCTTCAGCTAGTAATCCTTCAAAACAGCTGAAGTTTATCGATGCAGTTCAACGGCTTGGGGTGGCGTACCACTTTGAAAAGGAGATAGAAGAAGCATTACAAAATACCTATGATAACTATCATTGCATTGATGACATAAATGATGATCTCTATGATGTTGCACTTCGATTTCGACTACTAAGACAACAAGGCTTCAATATTTCATGTGGTAAACCTCATGAATATCATGTATTATAAGGTGCTTGAATATCATCTAGCAAAGCTCACATATAACATTCTATGTTTTGGTGATGATTACAGATATATTCAACAGGTACACAGATGAYAAGGGAAGGTTTAAGGAGTCTTTGATCAATGATGCATGTGGCCTACTAGGCTTGTATGAAGCTGCACATCTCAGGGTGTGGGAAGAAGACATACTAGATGAAGCACTTGCTTTCACCACCACTCACCTCAAGTCTATGGTAGAACATTTAGAATACCCTCTTGCAGCACAAGTAACTCATGCCCTATACAGGTCCTTGAGGAAAGGCTTGGAGAGGCTAGAGGCAAGGCCTTTCATGTCTATCTACCAGGATGAAGCGTCACATAGTAAAGCTTTACTGAAGCTTGCAAAGTTAGACTTCAACCAACTGCAGTCACTGTATAAAAAAGAGCTAAGCAATATCTTGGGGTTAGTTTTCAAATCATGTATGAACTTATGTTAAAGCT?????????????????????????????????????????????????????????????????????????????GAGATAGATTGGTGGAAGGGTACTTTTGGATAGCAACAGCTTGTTTTGAGCCCTAGTATTCATATGCTAGAAGAATACAAACCAAATTACATGCTCTGATCACAACTACGGATGACATATTTGATGCATATGGAACACTTGAAGAACTGGAGCTCTTTACAGAGGCAATTGGGAGGTTTGATATATGCAAGATTAAAATTACCCACAGCCAATTAATTGATTTCATACAACTTTAAAAGGGAACTTGGTACTTGATTTTTAGGTGGGATATTGACAGCACACATCAGCTTCCTGAATACATGAAGCCATGCTATCAGGCAGTCTTAGATGCCTACAAAGAAATTGAGGAGATGGAAAACACAGAAAGATCACACTCTGTGCACCAAGCAAGAGATGCAGTAGGATTCTCTGAACTCCATTGTGTTTATGATATCCTATATAGTATTGTAAATAAAATGCCATATATAACACTTGCATGATATATTTACTTGGCTGAATTTTTATCCTAGATGAAAAACTTGGTCCAAGCTTACTTGGTTGAAGCCAAATGGTTTCATGGAAAATACATACCAACAATAGAAGAGTACATGCGTGTTGCATTGGTAAGTATTGGTGCCCCCGTGTTAACATTCATCTCTTTTATTGGCATGGGAGAGATTGCAACCAAGGAAGTCTTTGATTGGCTGCAACAAAACCCTAAGATTGTTAGAGCTTCCTCCAAAGTCATTAGGCTCATGGATGACATGGCTACGCACAAGGTACAATGAAACAACACTTCCTACTGATACTTGGATATCAATCACATAAAGACAAAGGGATCTTATAGAAAATCTATTTTATATATACGAATTTCTTTTTAACATCTTATAATACTATGTATGCAGTTTGAGCAAGAGAGAGGGCATATTGCATCAAGTATCGAATGTTACATGAAGCAACATGGTGTCTCCGAGCAACAAGCATACGAGGATTTTCACAAGCAACTCGAGAATGCATGGAAGGATATAAATGAAGAGTGCCTCAAACCTACTGCAGTTCCAATGCTTCTCCTTAGTCGTCTTCTCAATTTTGCTCGAGCAGCAGATGTGATGTACAAGGGCGAGAAAGATGCATTCACACATCTTGGAGAAGGGATGAAAAATAATATTTCAATGCTGCTCATAGACCCTGTGCCAATATGA
>Chardonnay_-_CSTPS086_
ATATTGAGTTCTTGAGTGAGTTACACATGGCCTTAATTCTGGCTACCAGCGACATGTCTTCTCCAGCCCCAGTTGCTAATCCAGAGACTAATCGCCGAACTGCAAATTATCAGCCTAGCATTTGGGGCAATACCTTCATCGTGAGCCACACTCCTGAGGATGAGGTGATTTTCTGATCATGTATGTAGTTTGCATAACAAGACCTAAAGATTTTCTCACTTTTTGTTCTTGCAATTTATTGATACAGATAACTCTGGCCCATAAAGAGCAGCAGTTGGAAGATCTAAAGGAGGAAGTTAGAAGAGAGCTGATGGCTTCAGCTAGTAACCCTTCAAAACAGCTGAAGTTTATCGATGCAGTTCAACGGCTTGGGGTGGCATACCACTTTGAAAAGGAGATAGAAGAAGCATTACAAAATACCTATGATAACTATCATTGCATTGATGACATAAATGATGATCTCTATGATGTTGTGCTTCGATTTCGACTACTAAGACAACAAGGCTTCAATATTTCATGTGGTAAGCCTCAGGAATATCATGTATTATAAGGTGCTTGAATATCATCTAGCAAAGCTCACATATAACATTCTATGTTTTGGTGATGATTACAGATATATTCAACAGGTAC??????????????????????????????????????????????????????????????????????????CTCAGGGTGTGGGAAGAAGACATACTAGATGAAGCACTTGCTTTCACCACCACTCACCTCAAGTCTATGGTAGAACATTTAGAATACCCTCTTGCAGCACAAGTAACTCATGCCCTATACAGGTCCTTGAGGAAAGGCTTGGAGAGGCTAGAGGCAAGGCCTTTCATGTCTATCTACCAGGATGAAGCGTCACATAGTAAAGCTTTACTGAAGCTTGCAAAGTTAGACTTCAACCAACTGCAGTCACTGTATAAAAAAGAGCTAAGCAATATCCTGGGGTTAGTTTTCAAATCATGTATGAACTTATGTTAAAGCTGTTTACGGTATGTGAATTAATGTATTTTCTCAGGTGGTGGAAAGACCTAGATTTTTCTTCAAAGCTACCTTTTGTAAGAGATAGATTGGTGGAAGGGTACTTTTGGATAGCAATAGCTTGTTTTGAGCCCCAGTATTCATATGCTAGAAGAATACAGAC?????????????????????????????????????????????????????????????????????????????????????????????????????????????????????????????????????????????????????????????????????????????????????????????????????????????????????????????????????????????????????????????????????????????????????????????????????????????????????????????????????????????????????????????????????????????????????????????????????????????????????????????????????????????????????????????????????????????????????????????????????????????????????????????????????????????????????????????GTGTTAACATTCATCTCTTTTATTGGCATGGGAGAGATTGCAACCAAGGAAGTCTTTGATTGGCTGCAACAAAACCCTAAGATTGTTAGAGCTTCCTCCAAAGTCATTAGGCTCATGGATGACATGGCTACGCACAAGGTACAATGAAAC??????????????????????????????????????????????????????????????????????????????????????????????????????????????????????????????????????CATATTGCATCAAGTATCGAATGTTACATGAAGCAACATGGTGTCTCCGAGCAACAAGCATATGAGGAGTTTCACAAGCAACTCGAGAATGCATGGAAGGATATAAATGAAGAGTGCCTCAAACCTACTGCAGTTCCAATGCTTCTCCTTAGTCGTCTTCTCAATTTTGCTCGAGCAGCAGATGTGATGTACAAGGGGCAGAAAGATGAATTTACACATCTTGGAGAAGTGATGAAAAATAATATTTCAATGCTGCTCATAGACCCTGTGCCAATATGA
>Chardonnay_-_CSTPS090_
????????AATTCTCGCTACCAGCAACGGGTCTTCTCCAGCCCCAGTTGCTAATCCAGAGACTAATCGCCAAACTGCAAATTATCAGCCGAGCATTTGGGGCAATACCTTCATCGTGAGCAACACTCCTGAGGATGAGGTAATTTTCTGATCATGCATGTAGTTTGCATAACAAGACCTAAAGATTTTCTCACTTTTTTTTCTTGCAATTTATTGATACAGATAACTCTGGTCCATGAAGAGCAGCAGTTGGAAGATCTAAAGGAGGAAGTTAGAAGAGAGCTGATGGCTGCAGCTAGTAACCTTTCAAAACAGCTGAAGTTTATCGATGCAGTTCAACGCCTTGGGGTGGCATACCACTTTGAAAAGGATATAGAAGAAGCATTACAAAATACATATGATAACTATCATTGCATTGATGACATAAATGATGATCTCTATGATGTTGCACTTCGATTTCGACTACTAAGACAACAAGGCTTCAATATTTCATGTGGTAAGCCTCATGAATTATAAGGTGTTTGAATATCATCTAGCAAAGCTC??????????????????????????????????????TATTCAACAGGTACACAGATGAAAGGGGAAGGTTCAAGGAGTCTGTGATCAATGATGCATGTAGCCTACGAGGCATGTATGAAGCTGCACATCTCAGGNTKTGGGAAGAAGATAYACTAAATGAGGCACTTGCTTTCACCACCACTCACCTCAAGTCTATGGTAGAACATTTAGGATACCCTCTTGCAGCACAAGAAACTCATGCCCTAGACCAGCCCATTAGGAAAGGCTTGGAGAGGCTAGAGGCAAGGCCTTTCATGTCTATTTACCAAGATGAAGCTTCACATAGTAAAGCTTTACTGAAGCTTGCAAAGTTAGATTTCAACCTACTTCAGTCACTGTATAAAAAAGAGCTAAGCAATATCTTGAGGTTAGTTTTCAAATCATGTATGAACTTATGTTAAAGCAGTTTACGGTATGTGAATTAATGTATTTTCTCAGGTGGTGGAAAGACCTAGATTTTTCTTCAAAGCTACCTTTTGTAAGAGATAGAGTKGTGGAAGGGTACTTTTGGATAGCAATAGCTTGTTTTGAGCCCCAGTATTCATATGCTAGAAGAATACAGACCAAATTACATGCTCTGCTGATAACTACGGATGACATATTTGATGCATATGGAACACTTGAAGAACTGGAGCTCTATACTGAGGCAATTGGGAGGTTTGATATATGCAAGATTAAAATTACCGATGAATTGATTTCATATTTGAACTTTAAAAGGGAACTTGGTACTTGATTTTCAGGTGGGATATTAATAGCATCCATCAGCTTCCTGAATACATGAAACCATGCTATCAGGCAGTCTTGGATTTCTTCAAAGAAATTGAGGAGATGCAAAACACAGAAAGATCATACTGTGTCCACCATGCAAAAGATGCAGTAGGGTTCTATGAACTCTATTGTGCTTATGATATCCTATACTGTATTGTAAATAAAATGGTATATATAAC?????????????????ACTTGGCTGAATTTTTATCCTAGATGAAAAACTTGGTCCAAGCTTTCTTGGTTGAAGCCAAATGGTTCCATGGAAAATACATACCAACAATAGAAGAGTACATGCGTGATGCATTGGTTAGTAGTGGTGCCACCGTGTTCGCAATCATCTCTTTTATTGTCATGGGAGAGATCGCAACTAAGGAAGTCTTTGATTGGGTGCAACAAAACCCTAAGATTGTTAGAGCTTTATCCACAGTCATGAGGCTCATGAATGACATGGCTACGCACAAGGTACAATGAAACAACACTTCCTACTGATACTTGGATATCAATCCCATAACGACAAAGGGATCTTAAAGAAAATCTATATTACATATATATACATATATATCAATATCTTTTTAACATCTTATATTACTATGTATGCAGTTTGAGCAAGAGAGTGGGCATATTGCATCAAGCATCGAATGTTACATGAAGCAGCATGGTCTCTCGGAGCAACAAGCATATGAGGAGTTTCA????????????????????????????????????????????????????ACTGCAGTTSCATTGCTTCTSCTTAGTCGTCTTCTSARTTTTGCTCGGGCAGCAGATGTGGTGTACAAGGGCCAGAAAGAKGCATTCACACATCTTGGAGAAGTGATGAAAAATAATATTTCAATGCTGCTCATAGAC???????????????
>Chardonnay_-_VviTPS04_gDNA_
ATGTTGAGTGCTCGAGTGAGTTTACACATGGCCTTAATTCTCGCTACCAGCAACGGGTCTTCTCCAGCCCCAGTTGCTAATCCAGAGACTAATCGCCGAACTGCAAATTATCAGCCTAGCATTTGGGGCAATACCTTCATCGTGAGCCACACTCCTGAGGATGAGGTGATTTTCTGATCATGTATGTAGTTTGCATAACAAGACCTAAAGATTTTCTCACGTTTTGTTCTTGCAATTTATTGATACAGATAACTCTGGCCCATAAAGAGCAGCAGTTGGAAGATCTAAAGGAGGAAGTTAGAAGAGAGCTGATGGCTGCAGCTAGTAACCCTTCAAAACAGCTGAAGTTTATCGATGCAGTTCAACGGCTTGGGGTGGCATACCACTTTGAAAAGGAGATAGAAGAAGCATTACAAAATACCTATGATAACTATCATTGTATTGNNNNCATAAATGATGATCTCTATGATGTTGCGCTTCGATTTCGACTACTAAGACAGCAAGGCTTCAATATTTCATGTGGTAAGCCTCATGAATATCATGTATTATAAGGTGCTTGAATATCATCTAGCAAAGCTCACATATAACATTCTATGTTTTGGTGATGACTACAGATATATTCAACAGGTACACAGATGAAAAGGGAAGGTTCAAGGAGTCTTTGATCAATGATGCATGTGGCCTACTAGGCTTGTATGAAGCTGCACATCTCAGGGTGGGGGAAGAAGACATACTAGATGAAGCACTTGCTTTCACCACCACTCACCTCAAGTCTATGGTAGAACATTTAGAATACCCTCTTGCAGCACAAGTAACTCATGCCCTATACAGGCCCTTGAGGAAAGGCTTGGAGAGGCTAGAGGCAAGGCCTTTCATGTCTATCTACGAGGATGAAGCGTCACATAGTAAAGCTTTACTGAAGCTTGCAAAGTTAGACTTCAACCAACTGCAGTCACTGTATAAAAAAGAGCTAAGCAATATCTTGGGGTTAGTTTTCAAATCATGTATGAACTTATGTTAAAGCTGTTTACGGTATGTGAATTAATGTATTTTCTCAGGTGGTGGAAAGACCTAGATTTTTCTTCAAAGCTACCTTTTGTAAGAGATAGATTGGTGGAAGGGTACTTTTGGATAGCAACAGCTTGTTTTGAGCCCCAGTATTCATATGCTAGAAGAATACAAACCAAATTACATGCTCTGATCACAACTACGGATGACATATTTGATGCATATGGAACACTCGAAGAACTGGAGCTCTTTACAGAGGCAATTGGGAGGTTTGATATATGCAAGATTAAAATTACCCACAACCAATTAATTGATTTCATACTTGAACTTTAAAAGGGAACTTGGTTTCAGGTGGGATATTGACAGCACACATCAGCTTCCTGAATACATGAAGCCATGCTATCAGGCAGTCTTCGATGCCTACAAAGAAATTGAGGAGATGGAAAACACAGAAAGATCACACTCTGTGCACAAAGCAAAAGATGCAGTAGGATTCTCTGAACTCCATTGTGTTTATGATATCCTATATAGTATTGTAAATAAAATGCCATATATAACACTTGCATGATATATTTACTTGGCTGAATTTTTATCCTAGATGAAAAACTTGGTCCAAGCTTACTTGGTTGAAGCCAAATGGTTCCATGGAAAATACATACCAACAATAGAAGAGTACATGCGTGTTGCATTGGTAAGTATTGGTGCCCCCGTGTTAACATTCATCTCTTTTATTGGCATGGGAGAGATTGCAACCAAGGAAGTCTTTGATTGGCTGCAACAAAACCCTAAGATTGTTAGAGCTTCCTCCAAAGTCATTAGGCTCATGGATGACATGGCTACGCACAAGGTACAATGAAACAACACTTCCTACGCACAAGATACTTGGATATCAATCACATAAAAACAAAGGGATCTTAAAGAAAATCTATTATATATATATGCCAATTTCTTTTTAACATCTTATATTACTATGTATGCAGTTTGAGCAAGAGAGAGGGCATATTGCATCAAGTATCGAATGTTACATGAAGCAACATGGTGTCTCCGAGCAACAGGCATACGGGGAATTTCACAAGCAACTCGAGAATGCATGGAAGGATATAAATGAAGAGTGCCTCAAACCTACTGCAGTTCCAATGCTTCTCCTTAGTCGTCTTCTCAATTTTGCTCGAGCAGCAGATGTGATGTACAAGGGGCAGAAAGATGAATTCACACATCTTGGAGAAGTGATGAAAAATAATATTTCAA?????????????????????????????
>Chardonnay_-_VviTPS10_gDNA_
????????????????????????????????????????????????????????AGAGACTAATCGCCGAACTGCAAATTATCAGCCTAGCATTTGGGGCAATACCTTCATCGTGAGCCACACTCCTGAGGATGAGGTGATTTTCTGATCATGTATGTAGTTTTCATAACAAGACCTAAAGATTTTCTCACTTTTTGTTCTTGCAATTTATTGATACAGATAACTCTGGCCCATAAAGAGCAGCAGTTGGAAGATCTAAAGGAGGAAGTTAGAAGAGAGCTGATGGCTTCAGCTAGTAACCCTTCAAAACAGCTGAAGTTTATCGATGCAGTTCAACGGCTTGGGGTGGCATACCACTTTGAAAAGGAGATAGAAGAAGCATTACAAAATACCTATGATAACTATCATTGCATTGATGACATAAATGATGATCTCTATGATGTTGTGCTTCGATTTCGACTACTAAGACAACAAGGCTTCAATATTTCATGTGGTAAGCCTCAGGAATATCATGTATTATAAGGTGCTTGAATATCATCTAGCAAAGCTCACATATAACATTCTATGTTTTGGTGATGATTACAGATATATTCAACAGGTACACGGATGAAAAGGGAAGGTTTAAGGAGTCTTTGATCAATGATGCATATGGCCTACTAGGCTTGTATGAAGCTGCACATCTCAGGGTGTGGGAAGAAGACATACTAGATGAAGCACTTGCTTTCACCACCACTCACCTCAAGTCTATGGTAGAACATTTAGAATACCCTCTTGCAGCACAAGTAACTCATGCCCTATACAGGTCCTTGAGGAAAGGCTTGGAGAGGCTAGAGGCAAGGCCTTTCATGTCTATCTACCAGGATGAAGCGTCACATAGTAAAGCTTTACTGAAGCTTGCAAAGTTAGACTTCAACCAACTGCAGTCACTGTATAAAAAAGAGCTAAGCAATATCCTGGGGTTAGTTTTCAAATCATGTATGAACTTATGTTAAAGCTGTTTACGGTATGTGAATTAATGTATTTTCTCAGGTGGTGGAAAGACCTAGATTTTTCTTCAAAGCTACCTTTTGTAAGAGATAGATTGGTGGAAGGGTACTTTTGGATAGCAATAGCTTGTTTTGAGCCCCAGTATTCATATGCTAGAAGAATACAGACCAAATTACATGCTCTGATGACAACTACGGATGACATATTTGATGCATATGGAACACTTGAAGAACTGGAGTTCTTTACGGAGGCAATTGGGAGGTTTGATCTATGCAAGATTAAAATTACCCACAACTAATTCATTGATTTCATACTTGAACTTTAAAAGGGAACTTGGTACTTGATTTTTAGGTGGGATATTGACAGCACACATCAGCTTCCTGAATACATGAAGCCATGCTATCAGGCAGTCTTAGATGCCTACAAAGAAATCGAGGACATGGAAAACACAGAAAGATCACACTCTGTGCACCAAGCAAAAGATGCAGTAGGATTCTCTGAACTCCATTGTGTTTATGATATCCTATATAGTATTGTAAATAAAATGCCATATATAACACTTGCATGATATATTTACTTGGCTGAATTTTTATCCTAGATGAAAAACTTGGTCCAAGCTTACTTGGTTGAAGCCAAATGGTTCCATGGAAAATACATACCAACAATAGAAGAGTACATGCGTGTTGCATTGGTTAGTATTGGTGCCCCCGTGTTAACATTCATCTCTTTTATTGGCATGGGAGAGATTGCAACCAAGGAAGTCTTTGATTGGCTGCAACAAAACCCTAAGATTGTTAGAGCTTCCTCCAAAGTCATTAGGCTCATGGATGACATGGCTACGCACAAGGTACAATGAAACAACACTTCCTACTGATACTTGAATATCAATCACATAAAGAGAAAGGGATCTTAAAGAAAATCTATTATATATATATACCAATTTCTTTTTAACATCTTATATTACTATGTATGCAGTTTGAGCAAGAGAGAGGGCATATTGCATCAAGTATCGAATGTTACATGAAGCAACATGGTGTCTCCGAGCAACAAGCATATGAGGAGTTTCACAAGCAACTCGAGAATGCATGGAAGGATATAAATGAAGAGTGCCTCAAACCTACTGCAGTTCCAATGCTTCTCCTTAGTCGTCTTCTCAATTTTGCTCGAGCAGCAGATGTGATGTACAAGGGGCAGAAAGATGAATTTACACATCTTGGAGAAGTGATGAAAAATAATATTTCAATGCTGCTCATAGACCCTGTGCCAATATGA
>CHTPS045
ATGGCCTTAATTCTCGCAACCAGCAACGGGTCTTCTCCAGCCCCAGCTGCTAATCCAGAGACTACTCGCCGAACTGTAAATTATCAACCTAGCATTTGGGCAATAGCTTCATCGTGAGCAACACTCCTGAGGATGAGGTAATTTTCTGATCATGTATGTAGTTCGCATAACAAGACCTAAAGATTTTCTCACTTTTTGTTCTTGCAATTTATTGATGCAGATAACTCTGGCCCATAAAGAGCAGCAGTTGGAAGACCTAAAGGAGGAAGTTAGAAGAGAGCTGATAGCTGCAGCTAGTAACCCTTCAGAACAGCTGAAGTTTATCGATGCAGTTCAACGGCTTGGGGTGGCATACCACTTTGAAAAGGAGATAGAAGAAGCATTACAAAATACCTATAATAATTATCATGGCATTGATGACATAAATGATGATTTCTATGATGTTGCACTTCGATTTCGACTACTAAGACAACAAGGCTTCAATATTCATGTGGTAAGCCTCATCAATATCATGTATAAGTTGCTTGAATATCATCTAGCAAAGCTCACATATAACATTCTATGTTTTGGTGATGATTGCAGATATATTCAAGAGGTACAAAGATGAAAAGGGGAGGTTCAAGAAGTCTTTGATCAATGATCCATATGGCCTACTAGGCTTGTATGAAGCTGCACATCTCAGGGTGTGGGAAGAAGATATACTAGATGAAGCACTTGCTTTCACCACCACTCACCTGAAGTCTATTGTAGAACATTTAGAATACCCTCTTGCAGCACAAGTAACTCATGCCCTAGAGCGGCCCATTAGGAAAGGCTTGGAGAGGCTAGAGGCAAGGCCTTTCATGTCTATCTACCAAGATGGAGCTTCACATAGTAAAGCTTTACTGAAGTTTGCAAAGTTAGATTTCAACCTACTGCAGTCACTGTATAAGAAAGAGCTGAGTAATATCTCGAGGTTAGTTCTCAAATCATTCTTGCACTTAAATTCAAATCAACAGTTTACCAGGTCTTTTATGTGGATTAATGTATTTTCTCAGGTGGTGGAAAGACCTAGATTTCTCTTCAAAGCTACCTTTTGCCAGAGATCGATTGGTAGAAGGGTACTTTTGGATAGCAACATGTTGTTTTGAGCCCCAGTATTCATATGCTAGAAGAATACAGACCAAATTACATGCTCTGATAACAACTATGGATGATATATTTGATGCATATGGAACATTTGAAGAACTGGAGCTCTTTACAGAGGCAATCGGGAGGTTTGATATATGCTAGATTCAAATTACCCACAACCAATGAATTGATTTTGATATTTGAACTTTAAAAGGGAACTTGGTACTTGATTTTCAGGTGGGATATAAACAGCGTACATCAGCTTCCTGAATACATGAAACCATGCTATCAGGCAGTCTTAGATGTCTACAAAGAAATTGAGGAGATGGAAAACACAGAAAGATCATACTGTGTCCACCACACAAAAGATGCAGTAGGATTCTTCGAACTCTTTTGTGTTTATGATATCCTATATTGTATTGTAAATAAAATGCTATATATAACACTTGCATGATATATTTACTTGGCTGAATTTTTGTCCTAGATTAAAAGCTTGGTCCAAGCTTACTTGGTTGAAGCCAAAATGGTTGCATGGAAAATACATACCGACAATAGAAGAGTACATGGGTATCGCAATGGTAACAGTTGGTGTCCCCGTGTTAACATTCATGTCTTTTATTGGCATGAGAGAGACTGCAACCAAGGAAGTCTTTGATTGGCTGCTACAAAACCCTAAGATTGTTAGAGCTACCTACATAATCATTAGGCTCATGGATGACATGGCTTCCCACAAGGTACAATGAAACAACGCTTCCTACTGATACTTGGATATCAATCCCATAAAGATTAAGAAAATCTATTATATATCAATTTCTTTTTAACACCTTATATTACTATTTCTGCAGTTTGAGCAAGAGAGAGAGCATATTGCATCAAGCATCGAATGTTACATGAAGCAACATGGTGTGTCGGAGCAGCAAGCATATGATGAGTTTCACAAGCAAACCGAGAATGCATGGAAGGATATAAATGAAGAGTGCCTCAGACCTACTACAGTGCCAATGCTTCTCCTTAGTCGTCTTCTCAATTTTGCTCGATCAGGAGATGTGATGTACAAGAGTCACAAAGATATATTCACACATCCTGGAGAAGTGACGAAAAATAATATTTCAATGCTGCTCATAGACCCTGTGCCAATATGA
>CHTPS046
ATGGCCTTAATTCTGGCTACCAGCGACATGTCTTCTCCAGCCCCAGTTGCTAATCCAGAGACTAATCGCCGAACTGCAAATTATCAGCCTAGCATTTGGGGCAATAGCTTCATCGTGAGCAACACTCCTGAGGATGAGGTAATTTTCTGATCATGTATGTAGTTTGCATAACAAGACCTAAAGATTTTCTCACTTTTTGTTCTTGCAATTTATTGATGCAGATAACTCTGGCCCATAAAGAGCAGCAGTTGGAAGATCTAAAGGAGGAAGTTAGAAGAGAGCTGATGGCTGCAGCTAGTAACCCTTCAAAACAGCTGAAGTTTATCGATGCAGTTCAACGGCTTGGGGTGGCATACCACTTTGAAAAGGATATAGAAGAAGCATTACAAAATACCTATGATAACTATCATTGCATTGATGACATAAATGATGATCTCTATGATGTTGCACTTCGATTTCGACTACTAAGACAACAAGGCTTCAATATTTCATGTGGTAAGCCTCATGAATATCATGTATAAGGTGCTTGAATATCATCTAGCAAAGCTCACATATAACATTCTATGTTTTGGTGATGATTGCAGATATATTCAAGAGGTACAAAGATGAAAAGGGAAGGTTCAAGGAGTCTTTGATCAATGATCCATGTGGCCTACTAGGCTTGTATGAAGCTGCACATCTCAGGGTGCGGGAAGAAGATATACTAGATGAAGCACTTGCTTTCACCACCGCTCACCTCAAGTCTATGGTAGAACATTTAGCATACCCTCTTGCAGCACAAGTAACGCATGCCCTAGACCGGCCCATTAGGAAAGGCTTGGAGAGGCTAGAGGCAAGGCCTTTCATGTCTATCTACCAAGATGAAGCTTCACATAGTAAAGCTTTACTAAAGTTTGCAAAGTTAGATTTCAACCTACTGCAGTCACTGTATAAGAAAGAGCTGAGTAATATATCGAGGTTAGTTCTCAAATCATTCTTGCACTTAAATTCAAATCAACAGTTTACCAGGTCTTTTATGTGGATTAATGTATTTTCTTAGGTGGTGGAAAGACCTAGATTTCTCTTCAAAGCTACCTTTTGCCAGAGATCGATTGGTAGAAGGGTACTTTTGGATAGCAATAAGTTGTTCTGAGCCCCAGTATTCATATGCTAGAAGAATACAGACCAAAGTAGTTGCTCTGATAACAACTGTGGATGATATATTTGATGCATATGGAACATTTGAAGAACTGGAGCTCTTTACAGAGGCAATTGAGAGGTTTGATACATGCGAGATTCAAATTACCTACGACCAATGAATTGATTTCATATTTGAACTTTAAAAGGGAACTTGGTACTTGATTTTCAGGTGGGATATTAACAGCATAGATCAGTTTCCTGAATACTTGAAGCCGTGCTATCAGGCAGTCCTAGATGTCTACAAAGAAATTGAGGAGATGGAAAACACAGAAAGATCATACTGTGTCCACCATACGAAAGATGCAGTAGGATTCTTTGAACTCTATTGTGTTTATGATATCCTATATTGTACTGTAAATAAAATGCTATATATAACACTTGCATGATATATTTACTTGGCTGAATTTTTATCCTAGATTAAAAGCTTGTTCCAAGCTAACTTGGTCCAAGCCAAATGGTTCCGTGGAAAATACATACCAACAATAGAAGAGTACATGGGTATCGCAATGGTAACTGTTGGTGTCCCCCCGTTAACAATCATGTCTTTTATTGGCATGAGAGAGACTGCAACCAAGGAAGTCTTTGATTGGGTGCAACAAAACCCTAAGATTGTTAGAGCTGCCTCCACAGTCATGAGGCTCATGGATGACATGGCTTCCCACAAGGTACAATGAAACAACACTTCCTACTGATACTTGGATATCAATCCCATAAAGATAAAGAAAATCTATTGTATATCAATTTCTTTTTTACACCTTATATTACTATTTCTGCAGTTTGAGCAAGAGAGAGGGCATAATGCATCAAGCATCGAATGTTACATGAAGCAACATGGTGTGTCGGAGCAACAAGCATATGATGAGCTTCACAAGCAAATCGAGAATGCATGGAAGGATATAAATGAAGAGAGCCTCAGACCTACTGCAGTTCCAATGCTTCTCCTTAGTCGTCTTCTCAATTTTGCTCGATCAGGAGATGTGATGTACAAGGGCCACAAAGATATGTTCTCACATCCTGAAGAAGTGATGAAAAATGATATTTCAATGCTGCTCATAGACCCTGTGCCAATATGA
>CHTPS062
ATGTTGAGTGCTCGAGTGAGTTTACACATGGCCTTAATTCTCGCTACCAGCAACGGGTCTTCTCCAGCCCCAGTTGCTAATCCAGAGACTAATCGCCGAACTGCAAATTATCAGCCTAGCATTTGGGGCAATACCTTCATCGTGAGCCACACTCCTGAGGATGAGGTGATTTTCTGATCATGTATGTAGTTTGCATAACAAGACCTAAAGATTTTCTCACGTTTTGTTCTTGCAATTTATTGATACAGATAACTCTGGCCCATAAAGAGCAGCAGTTGGAAGATCTAAAGGAGGAAGTTAGAAGAGAGCTGATGGCTGCAGCTAGTAACCCTTCAAAACAGCTGAAGTTTATCGATGCAGTTCAACGGCTTGGGGTGGCATACCACTTTGAAAAGGAGATAGAAGAAGCATTACAAAATACCTATGATAACTATCATTGTATTGATGACATAAATGATGATCTCTATGATGTTGCGCTTCGATTTCGACTACTAAGACAGCAAGGCTTCAATATTTCATGTGGTAAGCCTCATGAATATCATGTATTATAAGGTGCTTGAATATCATCTAGCAAAGCTCACATATAACATTCTATGTTTTGGTGATGACTACAGATATATTCAACAGGTACACAGATGAAAAGGGAAGGTTCAAGGAGTCTTTGATCAATGATGCATGTGGCCTACTAGGCTTGTATGAAGCTGCACATCTCAGGGTGGGGGAAGAAGACATACTAGATGAAGCACTTGCTTTCACCACCACTCACCTCAAGTCTATGGTAGAACATTTAGAATACCCTCTTGCAGCACAAGTAACTCATGCCCTATACAGGCCCTTGAGGAAAGGCTTGGAGAGGCTAGAGGCAAGGCCTTTCATGTCTATCTACGAGGATGAAGCGTCACATAGTAAAGCTTTACTGAAGCTTGCAAAGTTAGACTTCAACCAACTGCAGTCACTGTATAAAAAAGAGCTAAGCAATATCTTGGGTTAGTTTTCAAATCATGTATGAACTTATGTTAAAGCTGTTTACGGTATGTGAATTAATGTATTTTCTCAGGTGGTGGAAAGACCTAGATTTTTCTTCAAAGCTACCTTTTGTAAGAGATAGATTGGTGGAAGGGTACTTTTGGATAGCAACAGCTTGTTTTGAGCCCCAGTATTCATATGCTAGAAGAATACAAACCAAATTACATGCTCTGATCACAACTACGGATGACATATTTGATGCATATGGAACACTCGAAGAACTGGAGCTCTTTACAGAGGCAATTGGGAGGTTTGATATATGCAAGATTAAAATTACCCACAACCAATTAATTGATTTCATACTTGAACTTTAAAAGGGAACTTGGTTTCAGGTGGGATATTGACAGCACACATCAGCTTCCTGAATACATGAAGCCATGCTATCAGGCAGTCTTCGATGCCTACAAAGAAATTGAGGAGATGGAAAACACAGAAAGATCACACTCTGTGCACAAAGCAAAAGATGCAGTAGGATTCTCTGAACTCCATTGTGTTTATGATATCCTATATAGTATTGTAAATAAAATGCCATATATAACACTTGCATGATATATTTACTTGGCTGAATTTTTATCCTAGATGAAAAACTTGGTCCAAGCTTACTTGGTTGAAGCCAAATGGTTCCATGGAAAATACATACCAACAATAGAAGAGTACATGCGTGTTGCATTGGTAAGTATTGGTGCCCCCGTGTTAACATTCATCTCTTTTATTGGCATGGGAGAGATTGCAACCAAGGAAGTCTTTGATTGGCTGCAACAAAACCCTAAGATTGTTAGAGCTTCCTCCAAAGTCATTAGGCTCATGGATGACATGGCTACGCACAAGGTACAATGAAACAACACTTCCTACGCACAAGATACTTGGATATCAATCACATAAAAACAAAGGGATCTTAAAGAAAATCTATTATATATATATGCCAATTTCTTTTTAACATCTTATATTACTATGTATGCAGTTTGAGCAAGAGAGAGGGCATATTGCATCAAGTATCGAATGTTACATGAAGCAACATGGTGTCTCCGAGCAACAGGCATACGGGGAATTTCACAAGCAACTCGAGAATGCATGGAAGGATATAAATGAAGAGTGCCTCAAACCTACTGCAGTTCCAATGCTTCTCCTTAGTCGTCTTCTCAATTTTGCTCGAGCAGCAGATGTGATGTACAAGGGGCAGAAAGATGAATTCACACATCTTGGAGAAGTGATGAAAAATAATATTTCAATGCTGCTCATAGACCCTGTGCCAATATGA
>CHTPS065
ATGGCCTTAATTCTCGCTACCAGCAACGGGTCTTCTCCAGCCCCAGTTGCTAATCCAGAGACTAATCGCCAAACTGCAAATTATCAGCCGAGCATTTGGGGCAATACCTTCATCGTGAGCAACACTCCTGAGGATGAGGTAATTTTCTGATCATGCATGTAGTTTGCATAACAAGACCTAAAGATTTTCTCACTTTTTTTTCTTGCAAATTATTGATACAGATAACTCTGGTCCATGAAGAGCAGCAGTTGGAAGATCTAAAGGAGGAAGTTAGAAGAGAGCTGATGGCTGCAGCTAGTAACCTTTCAAAACAGCTGAAGTTTATCGATTCAGTTCAACGGCTTGGGGTGGCATACCACTTTGAAAAGGATATAGAAGAAGCATTACAAAATACATATGATAACTATCATTGCATTGATGACATAAATGATGATCTCTATGATGTTGCACTTCGATTTCGACTACTAAGACAACAAGGCTTCAATATTTCATGTGGTAAGCCTCATGAATTATAAGGTGTTTGAATATCATCTAGCAAAGCTCACATATAACATTCTATGTTTTGGTGATGATTACAGATATATTCAACAGGTACACAGATGAAAAGGGAAGGTTCAAGGAGTCTTTGATCAATGATGCATGTGGCCTACTAGGCTTGTATGAAGCTGCACATCTCAGGGTGTGGGAAGAAGATATACTAGATGAAGCACTTGCTTTCACCACCACTCACCTCAAGTCTATGGTAGAACATTTAGAATACCCTCTTGCAGCAGAAGTAAGTCATGCCCTATACCGGCCCATTAGGAAAGGCTTGGAGAGGCTAGAGGCAAGGCCTTTCATGTCTATCTACCAAGATGAAGCTTCACATAGTAAAGCTTTACTGAAGCTTGCAAAGTTAGACTTCAACCTACTGCAGTCACTGTATAAAAAAGAGCTAAGCAATATCTTGAGGTTAGTTTTCAAATCATGTATGAACTTATGTTAAAGCAGTTTACGGTATGTGAATTAATGTATTTTCTCAGGTGGTGGAAAGACCTAGATTTTTCTTCAAAGCTACCTTTTGTAAGAGATAGAGTGGTGGAAGGGTACTTTTGGATAGCAATAGCTTGTTTTGAGCCCCAGTATTCATATGCTAGAAGAATACAGACCAAATTACATGCTCTGCTGATAACTACGGATGACATATTTGATGCATATGGAACACTTGAAGAACTGGAGCTCTATACTGAAGCAATTGGGAGGTTTGATATATGCAAGATTAAAATTACCGATGAATTGATTTCATATTTGAACTTTAAAAGGGAACTTGGTACTTGATTTTCAGGTGGGATATTAATAGCATCCATCAGCTTCCTGAATACATGAAACCATGCTATCAGGCAGTCTTGGATTTCTTCAAAGAAATTGAGGAGATGCAAAACACAGAAAGATCATACTGTGTCCACCATGCAAAAGATGCAGTAGGGTTCTATGAACTCTATTGTGCTTATGATATCCTATACTGTATTGTAAATAAAATGGTATATATAACACTTGCATGATATATTTACTTGGCTGAATTTTTATCCTAGATGAAAAACATGGTCCAAGCTTTCTTGGTTGAAGCCAAATGGTTCCATGGAAAATATATACCAACAATAGAAGAGTACATGCGTGATGCATTGGTTAGTAGTGGTGCCACCGTGTTCGCAATCATCTCTTTTATTGTCATGGGAGAGATCGCAACTAAGGAAGTCTTTGATTGGGTGCAACAAAACCCTAAGATTGTTAGAGCTTTATCCACAGTCATGAGGCTCATGAATGACATGGCTACGCACAAGGTACAATGAAACAACACTTCCTACTGATACTTGGATATCAATCCCATAACGACAAAGGGATCTTAAAGAAAATCTATATTACATATATATACATATATATCAATATCTTTTTAACATCTTATATTACTATGTATGCAGTTTGAGCAAGAGAGTGGGCATATTGCATCAAGCATCGAATGTTACATGAAGCAGCATGGTCTCTCGGAGCAACAAGCATATGAGGAGTTTCACAAGCAACTTGAGAATGCATGGAAGGATATAAATGAAGAGTGCCTCAGACCTACTGCAGTTCCATTGCTTCTCCTTAGTCGTCTTCTCAATTTTGCTCGGGCAGCAGATGTGGTGTACAAGGGCCAGAAAGATGCATTCACACATCTTGGAGAAGTGATGAAAAATAATATTTCAATGCTGCTCATAGACCCTGTGCCAATATGA
>CHTPS067
ATGTTGAGTGCTCGAGTGAGTTACACATGGCCTTAATTCTCGGTACCAGCAACGGGTCTTCTCCAGCCCCAGTTGCTAATCCAGAGACTAATCGCCGAACTGCAAATTATCAGCCTAGCATTTGGGGCAATACCTTCATCGTGAGCCACACTCCTGAGGATGAGGTGATTTTCTGATCATGTATGTAGTTTGCATAACAAGACCTAAAGATTTTCTCACTTTTTGTTCTTGCAATTTATTGATACAGATAACTCTGGCCCATAAAGAGCAGCAGTTGGAAGATCTAAAGGAGGAAGTTAGAAGAGAGCTGATGGCTGCAGCTAGTAACCCTTCAAAACAGCTGAAGTTTATCGATGCAGTTCAACGGCTTGGGGTGGCATACCACTTTGAAAAGGAGATAGAAGAAGCATTACAAAATACCTATGATAACTATCATTGTATTGATGACATAAATGATGATCTCTATGATGTTGCGCTTCGATTTCGACTACTAAGACAACAAGGCTTCAATATTTCATGTGGTAAGCCTCATGAATTATAAGGTGTTTGAATATCATCTAGCAAAGCTCACATATAACATTCTATGTTTTGGTAATGATTACAGATATATTCAACAGGTACACAGATGAAAAGGGAAGGTTCAAGGAGTCTTTGATCAATGATGCATGTGGCCTACTAGGCTTGTATGAAGCTGCACATCTCAGGGTGGGGGAAGAAGACATACTAGATGAAGCACTTGCTTTCACCACCACTCACCTCAAGTCTATGGTAGAACATTTAGAATACCCTCTTGCAGCACAAGTAACTCATGCCCTATACAGGCCCTTGAGGAAAGGCTTGGAGAGGCTAGAGGCAAGGCCTTTCATGTCTATCTATGAGGATGAATCGTCACATAGTAAAGCTTTACTGAAGCTTGCAAAGTTAGACTTCAACCAACTGCAGTCACTGTATAAAAAAGAGCTAAGCAATATCTTGGGGTTAGTTTTCAAATCATGTATGAACTTATGTTAAAGCTGTTTACGGTATGTGAATTAATGTATTTTCTCAGGTGGTGGAAAGACCTAGATTTTCTTCAAAGCTACCTTTTGTAAGAGATAGATTGGTGGAAGGGTACTTTTGGATAGCAACAGCTTGTTTTGAGCCCCAGTATTCATATGCTAGAAGAATACAAACCAAATTACATGCTCTGATCACAACTACGGATGACATATTTGATGCATATGGAACACTTGAAGAACTGGAGCTCTTTACAGAGGCAATTGGGAGGTTTGATATATGCAAGATTAAAATTACCCACAACCAATTAATTGATTTCATACTTGAACTTTAAAAGGGAACTTGGTACTTGATTTTCAGGTGGGATATTGACAGCACACATCAGCTTCCTGAATACATGAAGCCATGCTATCAGGCAGTCTTCGATGCCTACAAAGAAATTGAGGAGATGGAAAACACAGAAAGATCACACTCTGTGCACCAAGCAAAAGATGCAGTAGGATTCTCTGAACTCCATTGTGTTTATGATATCCTATATAGTATTGTAAATAAAATGCCATATATAACACTTGCATGATATTTTTACTTGGCTGAATTTTTATCCTAGATGAAAAACTTGGTCCAAGCTTACTTGGTTGAAGCCAAATGGTTCCATGGAAAATACATACCAACAATAGAAGAGTACATGCGTGTTGCATTGGTTAGTATTGGTGCCCCCGTGATAACATTCATCTCTTTTATTGGCATGGGAGAGATTGCAACCAAGGAAGTCTTTGATTGGCTGCAACAAAACCCTAAGATTGTTAGAGCTTCCTCCAAAGTCATTAGGCTCATGGATGACATGGCTACGCACAAGGTACAATGAAACAACACTTCCTACTGATACTTGGATATCAATCACATAAAAACAAGGGGATCTTAAAGAAAATCTATTATATATATATGCCAATTTCTTTTTAACATCTTATATTACTATGTATGCAGTTTGAGCAAGAGAGAGGGCATATTGCATCAAGTATCGAATGTTACATGAAGCAACATGGTGTCTCCGAGCAACAAGCATATGAGGAGTTTCACAAGCAACTCGAGAATGCATGGAAGGATATAAATGAAGAGTGCCTCAAACCTACTGCAGTTCCAATGCTTCTCCTTAGTCGTCTTCTCAATTTTGCTCGAGCAGCAGATGTGATGTACAAGGGGCAGAAAGATGAATTCACACATCTTGGAGAAGTGATGAAAAATAATATTTCAATGATGCTCATAGACCCTGTGCCAATATGA
>CHTPS147
ATGGCCTTAATTCTCGCAACCAGCAACGGGTCTTCTCCAGCCCCAGTTGCTAATTCAGAGACTACTCGCCGAACTGCAAATTATCAGCCTAGCATTTGGGGCAATAGCTTCATCGTGAGCAACACTCCTGAGGATGAGGTAATTTTCTGATCATGTATGTAGTTTGCATAACAAGACCTAAAGATTTTCTCACTTTTTGTTCTTGCAGTTTATTGATACAGATAACTCTGGCCCATAAAGAGCAGCAGTTGGAAGATCTAAAGGAGGAAGTTAGAAGAGAGCTGATAGCTGCAGCTAGTAACCCTTCGAAACAGCTGAAGTTTATCGATGCAATTCAACGGCTTGGGGTGGCATACCACTTTGAAAACGAGATAGAACAAGCATTACAAAGCACCTATGATAACTATCATGGCATTGCTGATATAAATGATGATCTCTATGATGTTGCACTTCGATTTCGACTACTAAGACAACAAGGCTTCAATATTTCATGTGGTAAGCCTCATTAATATCATGTATAAGTTGCTTGAATATCATCTAGCAAAGCTCACATATAACATTCTATGTTTTGGTGATGATTGCAGATATATTCAAGAGGTACAAAGATGAAAAGGGGAGGTTCAAGAAGTCTTTGATCAATGATCCATATGGCCTACTAGGCTTGTATGAAGCTGCACATCTCAGGGTGTGGGAAGAAGATATACTAGATGAAGCACTTCCTTTCACCACCACTCACCTCAAGTCTATTGTAGAACATTTAGAATACCCTCTTGCAGCACAAGTAACTCATGCCCTAGAGCGGCCCATTAGGAAAGGCTTGGAGAGGCTAGAGGCAAGGCCTTTCATGTCTATCTACCAAGATGAAGCTTCACATAGTAAAGCTTTACTGAAGTTTGCAAAGTTAGATTTCAACCTACTGCAGTCACTGTATAAGAAAGAGCTGAGTAATATCTCGAGGTTAGTTCTCAAATCATTCTTGCACTTAAATTCAAATCAACAGTTTACCAGGTCTTTTATGTGGATTAATGTATTTTCTCAGGTGGTGGAAAGACCTAGATTTCTCTTCAAAGCTACCTTTTGCCAGAGATCGATTGGTAGAAGGGTACTTTTGGATAGCAACATGTTGTTTTGAGCCCCAGTATTCATATGCTAGAAGAATACAGACCAAATTACATGCTCTGATAACAACTATGGATGATATGTTTGATGCATATGGAACATTTGAAGAACTGGAGCTCTTTACAGAGGCAATCGGGAGGTTTGATATATGCTAGATTCAAATTACCCACAACCAATGAATTGATTTTGATATTTGAACTTCAAAAGGGAACTTGGTACTTGATTTTCAGGTGGGATATAAACAGCGTACATCAGCTTCCTGAATACATGAAACCATGCTATCAGGCAGTCTTAGATGTCTACAAAGAAATTGAGGAGATGGAAAACACAGAAAGATCATACTGTGTCCACCACACAAAAGATGCAGTAGGATTCTTCGAACTCTTTTGTGTTTATGATATCCTATATTGTACTGTAAATAAAATGCTATATATAACACTTGCATGATATATTTACTTGGCTGAATTTTTGTCCTAGATTAAAAGCTTGGTCCAAGCTTACTTGGTTGAAGCCAAATGGTTGCATGGAAAATACATACCGACAATAGAAGAGTACATGGGTATCGCAATGGTAACAGTTGGTGTCCCCGTGTTAACAATCATGTCTTTTATTGGCATGAGAGAGACTGCAACCAAAGAAGTCTTTGATTGGCTGCTACAAAACCCTAAGATTGTTAGAGCTACCTACATAATCATTAGGCTCATGGATGACATGGCTTCCCACAAGGTACAATGAAACAACACTTCCTACTGATACTTGGATATCAATCCCATAAAGATAAAGAAAATCTATTGTATATCAATTTCTTTTTAACACCTTATATTACTATTTCTGCAGTTTGAGCAAGAGAGAGAGCATATTGCATCAAGCATCGAATGTTACATGAAGCAACATGGTGTGTCGGAGCAGCAAGCATATGATGAGTTTCACAAGCAAACCGAGAATGCATGGAAGGATATAAATGAAGAGTGCCTCAGACCTACTACAGTGCCAATGCTTCTCCTTAGTCGTCTTCTCAATTTTGCTCGATCAGGAGATGTGATGTACAAGAGCCACAAAGATATATTCACACATCCTGGAGAAGTGACGAAAAATAATATTTCAATGCTGCTCATAGACCCTGTGCCAATATGA
>CHTPS159
ATGTTGAGTGCTCGAGTGAGTTACACATGGCCTTAATTCTCGCTACCAGCAACGGGTCTTCTCCAGCCCCAGTTGCTAATCCAGAGACTAATCGCCGAACTGCAAATTATCAGCCTAGCATTTGGGGCAATACCTTCATCGTGAGCCACACTCCTGAGGATGAGGTGATTTTCTGATCATGTATGTAGTTTGCATAACAAGACCTAAAGATTTTCTCACTTTTTGTTCTTGCAATTTATTGATACAGATAACTCTGGCCCATAAAGAGCAGCAGTTGGAAGATCTAAAGGAGGAAGTTAGAAGAGAGCTGATGGCTGCAGCTAGTAACCCTTCAAAACAGCTGAAGTTTATCGATGCAGTTCAACGGCTTGGGGTGGCATACCACTTTGAAAAGGAGATAGAAGAAGCATTACAAAATACCTATGATAACTATCATTGTATTGATGACATAAATGATGATCTCTATGATGTTGCGCTTCGATTTCGACTACTAAGACAACAAGGCTTCAATATTTCATGTGGTAAGCCTCATGAATATCATGTATTATAAGGTGCTTGAATATCATCTAGCAAAGCTCACATATAACATTCTATGTTTTGGTGATGACTACAGATATATTCAACAGGTACACAGATGAAAAGGGAAGGTTCAAGGAGTCTTTGATCAATGATGCATGTGGCCTACTAGGCTTGTATGAAGCTGCACATCTCAGGGTGGGGGAAGAAGACATACTAGATGAAGCACTTGCTTTCACCACCACTCACCTCAAGTCTATGGTAGAACATTTAGAATACCCTCTTGCAGCACAAGTAACTCATGCCCTATACAGGCCCTTGAGGAAAGGCTTGGAGAGGCTAGAGGCAAGGCCTTTCATGTCTATCTACGAGGATGAAGCGTCACATAGTAAAGCTTTACTGAAGCTTGCAAAGTTAGACTTCAACCAACTGCAGTCACTGTATAAAAAAGAGCTAAGCAATATCTTGGGGTTAGTTTTCAAATCATGTATGAACTTATGTTAAAGCTGTTTACGGTATGTGAATTAATGTATTTTCTCAGGTGGTGGAAAGACCTAGATTTTTCTTCAAAGCTACCTTTTGTAAGAGATAGATTGGTGGAAGGGTACTTTTGGATAGCAACAGCTTGTTTTGAGCCCCAGTATTCATATGCTAGAAGAATACAAACCAAATTACATGCTCTGATCACAACTACGGATGACATATTTGATGCATATGGAACACTCGAAGAACTGGAGCTCTTTACAGAGGCAATTGGGAGGTTTGATATATGCAAGATTAAAATTACCCACAACCAATTAATTGATTTCATACTTGAACTTTAAAAGGGAACTTGGTACTTGATTTTCAGGTGGGATACTGACAGCACACATCAGCTTCCTGAATACATGAAGCCATGCTATCAGGCAGTCTTCGATGCCTACAAAGAAATTGAGGAGATGGAAAACACAGAAAGATCACACTCTGTGCACAAAGCAAAAGATGCAGTAGGATTCTCTGAACTCCATTGTGTTTATGATATCCTATATAGTATTGTAAATAAAATTCCATATATAACACTTGCATGATATATTTACTTGGCTGAATTTTTATCCTAGATGAAAAACTTGGTCCAAGCTTACTTGGTTGAAGCCAAATGGTTCCATGGAAAATACATACCAACAATAGAAGAGTACATGCGTGTTGCATTGGTAAGTATTGGTGCCCCTGTGTTAACATTCATCTCTTTTATTGGCATGGGAGAGATTGCAACCAAGGAAGTCTTTGATTGGCTGCAACAAAACCCTAAGATTGTTAGAGCTTCCTCCAAAGTCATTAGGCTCATGGATGACATGGCTACGCACAAGGTACAATGAAACAACACTTCCTACGCACAAGATACTTGGATATCAATCACATAAAAACAAAGGGATCTTAAAGAAAATCTATTATATATATATGCCAATTTCTTTTTAACATCTTATATTACTATGTATGCAGTTTGAGCAAGAGAGAGGGCATATTGCATCAAGTATCGAATGTTACATGAAGCAACATGGTGTCTCCGAGCAACAGGCATACGGGGAGTTTCACAAGCAACTCGAGAATGCATGGAAGGATATAAATGAAGAGTGCCTCAAACCTACTGCAGTTCCAATGCTTCTCCTTAGTCGTCTTCTCAATTTTGCTCGAGCAGCAGATGTGATGTACAAGGGGCAGAAAGATGAATTCACACATCTTGGAGAAGTTATGAAAAATAATATTTCAATGCTGCTCATAGACCCTGTGCCAATATGA
>CHTPS173
TAACTCTGGCCCATAAAGAGCAGCAGTTGGAAGATCTAAAGGAGGAAGTTAGAAGAGAGCTGATGGCTGCAGCTAGTAACCCTTCAAAACAGCTGAAGTTTATCGATGCAGTTCAACGGCTTGGGGTGGCATACCACTTTGAAAAGGATATAGAAGAAGCATTACAAAATACCTATGATAACTATCATTGCATTGATGACATAAATGATGATCTCTATGATGTTGCACTTCGATTTCGACTACTAAGACAACAAGGCTTCAATATTTCATGTGGTAAGCCTCATGAATATCATGTATAAGGTGCTTGAATATCATCTAGCAAAGCTCACATATAACATTCTATGTTTTGGTGATGATTGCAGATATATTCAAGAGGTACAAAGATGAAAAGGGAAGGTTCAAGGAGTCTTTGATCAATGATCCATGTGGCCTACTAGGCTTGTATGAAGCTGCACATCTCAGGGTGCGGGAAGAAGATATACTAGATGAAGCACTTGCTTTCACCACCGCTCACCTCAAGTCTATGGTAGAACATTTAGCATACCCTCTTGCAGCACAAGTAACGCATGCCCTAGACCGGCCCATTAGGAAAGGCTTGGAGAGGCTAGAGGCAAGGCCTTTCATGTCTATCTACCAAGATGAAGCTTCACATAGTAAAGCTTTACTAAAGTTTGCAAAGTTAGATTTCAACCTACTGCAGTCACTGTATAAGAAAGAGCTGAGTAATATATCGAGGTTAGTTCTCAAATCATTCTTGCACTTAAATTCAAATCAACAGTTTACCAGGTCTTTTATGTGGATTAATGTATTTTCTTAGGTGGTGGAAAGACCTAGATTTCTCTTCAAAGCTACCTTTTGCCAGAGATCGATTGGTAGAAGGGTACTTTTGGATAGCAATAAGTTGTTCTGAGCCCCAGTATTCATATGCTAGAAGAATACAGACCAAAGTAGTTGCTCTGATAACAACTGTGGATGATATATTTGATGCATATGGAACATTTGAAGAACTGGAGCTCTTTACAGAGGCAATTGAGAGGTTTGATACATGCGAGATTCAAATTACCTACGACCAATGAATTGATTTCATATTTGAACTTTAAAAGGGAACTTGGTACTTGATTTTCAGGTGGGATATTAACAGCATAGATCAGTTTCCTGAATACTTGAAGCCGTGCTATCAGGCAGTCCTAGATGTCTACAAAGAAATTGAGGAGATGGAAAACACAGAAAGATCATACTGTGTCCACCATACGAAAGATGCAGTAGGATTCTTTGAACTCTATTGTGTTTATGATATCCTATATTGTACTGTAAATAAAATGCTATATATAACACTTGCATGATATATTTACTTGGCTGAATTTTTATCCTAGATTAAAAGCTTGTTCCAAGCTAACTTGGTCCAAGCCAAATGGTTCCGTGGAAAATACATACCAACAATAGAAGAGTACATGGGTATCGCAATGGTAACTGTTGGTGTCCCCCCGTTAACAATCATGTCTTTTATTGGCATGAGAGAGACTGCAACCAAGGAAGTCTTTGATTGGGTGCAACAAAACCCTAAGATTGTTAGAGCTGCCTCCACAGTCATGAGGCTCATGGATGACATGGCTTCCCACAAGGTACAATGAAACAACACTTCCTACTGATACTTGGATATCAATCCCATAAAGATAAAGAAAATCTATTGTATATCAATTTCTTTTTTACACCTTATATTACTATTTCTGCAGTTTGAGCAAGAGAGAGGGCATAATGCATCAAGCATCGAATGTTACATGAAGCAACATGGTGTGTCGGAGCAACAAGCATATGATGAGCTTCACAAGCAAATCGAGAATGCATGGAAGGATATAAATGAAGAGAGCCTCAGACCTACTGCAGTTCCAATGCTTCTCCTTAGTCGTCTTCTCAATTTTGCTCGATCAGGAGATGTGATGTACAAGGGCCACAAAGATATGTTCTCACATCCTGAAGAAGTGATGAAAAATGATATTTCAATGCTGCTCATAGACCCTGTGCCAATATGA
>CRTPS019
ATGGCCTTAATTCTCGCTACCAGCAACGGGTCTTCTCCAGCCCCAGTTGCTAATCCAGAGACTAATCGCCAAACTGCAAATTATCAGCCTAGCATTTGGGGCAATGCCTTCATCGTGAGCAACACTCCTGAGGATGAGGTAATTTTCTGATCATGTATGTAGTTTGCATAACAAGACCTAAAGATTTTCTCGCTTTTTGTTCTTGCAGTTTATTGATACAGATAACTCTGGCCCATAAAGAGCAGCAGTTGGAAGATCTAAAGGAGGAAGTTAGAAGAGAGCTGATGGCTGCAGCTAGTAACCTTTCAAAACAGCTGAAGTTTATCGATGCAGTTCAACGGCTTGGGGTGGCATACCACTTTGAAAAGGATATAGAAGAACCATTACAAAATACATATGATAACTATCATTGCATTGATGACATAAATGATGATCTCTATGATGTTGCACTTCGATTTCGACTACTAAGACAACAAGGCTTCAATATTTCATGTGGTAAGCCTCATGAATTATAAGGTGCTTGAATATCATCTAGCAAAGCTCACATATAACATTCTATGTTTGGGTGATGATTACAGATATATTCAACAGGTACACAGATGAAAAGGGAAGGTTCAAGGAGTCTTTGATCAATGATGCATGTGGCCTACTAGGCTTGTATGAAGCTGCACATCTCAGGGTGTGGGAAGAAGATATACTAGATGAAGCACTTGCTTTCACCACCACTCACCTCAAGTCTATGGTAGAACATTTAGAATACCCTCTTGCAGCACAAGTAAGTATGCCCTATACCGGCCCATTACAAAGGCTTGGAGAGGCTAGAGGCAAGGCCTTTCATATCTATCTACCAAGATGAAGCTTCACATAGTAAAGCTTTACTGAAGCTTGCAAAGTTAGACTTCAACCTACTGCAGTCACTGTATAAAAAAGAGCTAAGCAATATCTTGAGGTTCGTTTTCAAATCATGTATGAACTTATGTTAAAGCAGTTTACGGTATGTGAATTAATGTATTTTCTCAGGTGGTGGAAAGACCTAGATTTTTCTTCAAAGCTACCTTTTGTAAGAGATAGAGTGGTGGAAGGGTACTTTTGGATAGCAATAGCTTGTTTTGAGCCCCAGTATTCATATGCTAGAAGAATACAGACCAAATTACATGCTCTTATGACAACTACGGATGACATATTTGATGCATATGGAACACTTGAAGAACTGGAGCTCTATACAGAGGCAATTGGGAGGTTTGATATATGCAAGATTAAAATTACCCACAACCAATGGATTGATTTCATATTTGAACTTTAAAAGGGAACTTGGTACTTGATTTTCAGGTGGGATATTAATAGCATCCATCAGCTTCCTGAATACATGAAGCAATGCTATCAGGCAGTCTTAGATGTCTTCAAAGAAATTGAGGAGATGCAAAACACAGAAAGATCATACTGTGTCCACCATGCAAAAGATGCAGTAGGGTTCTATGAATTCTATTGTGTTTATGTTATCCTATACTGTATTGTAAATAAAATGTTATATATAACACTTGCATGATATATTTACTTGGCTGAATTTTTATCCTAGATGAAAAACTTTGTCCAAGCTTACTTGGTTGAAGCTAAATGGTTCCATGGAAAATACATACCAACAATAGAAGAGTACATGCGTGTTGCATTGGTTAGTATTGGTGCCACCGTGTTCGCAATCATCTCTTTTATTGTCATGGGAGAGATCGCAACTAAGGAAGTCTTTGATTGGGTGCAACAAAACCCTAAGATTGTTAGAGTTTTATCCACAGTAATGACGCTCATGAATGACATGGCTACGCACAAGGTACAATGAAACAAGTCTTCCTACTGATACTTGGATATCAATCCCATAAAGATAAAGAAAATCTATTGTATATCAATTTCTTTTTGACACCTTATATTACTATTTCTGCAGTTTGAGCAAGAGAGAGAGCATACTGCATCAAGCATCGAATGTTACATGAAGCAACATGGTGTGTCGAGCAACAAGCATATGAGGAGTTTCACAAGCAAATCGAGAATGCATGGAAGGATATAAATGAAGAGTGCCTCAGACCTACTGCAGTTCCAATGCTTCTCCTTAGTCGTCTTCTCAATTTATGTCGGGCAGCAGATGTGGTGTACAAGGGCCAGAAAGATGCATTCACACATCTTGGAGAAGTGATGAAAAATAATATTTCAATGCTGCTCATAGACCCTGTGCCAATATGA
>CRTPS081
ATGGCCTTAATTCTCGCAACCAGCAACGGGTCTTCTCCAGCCCCAGTTGCTGATCCAGAGACTACTCGCCGAACTGCAAATTATCAGCCTAGCGTTTGGGGCAATAGCTTCATCGTGAGCAACACTCCTGAGGATGAGGTCATTTTCTGATCATGTATGTAGTTTGCATAACAAGACCTAAAGATTTTCTCACTTTTTGTTCTTGCAATTTATTGATGCAGATAACTCTGGCCCATAAAGAGCAGCAGTTGGAAGATCTAAAGGAGGAAGTTAGAAGAGAGCTGATTGCTGCAGCTAGTAACCCTTCGAAACAGCTGAAGTTTATCGATGCAATTCAACGGCTTGGGGTGGCATACCACTTTGAAAACGAGATAGAACAAGCATTACAAAGCACCTATGATAACTATCACGGCATTGCTGATATAAATGATGATCTCTATGATGTTGCACTTCGATTTCGACTACTAAGACAACAAGGCTTCAATATTTCATGTGGTAAGCCTCATTAATATCATGTATAAGTTGCTTGAATATCATCTAGCAAAGCTCACATATAACATTCTATGTTTTGGTGATGATTGCAGATATATTCAAGAGGTACAAAGATGAAAAGGGGAGGTTCAAGAAGTCTTTGATCAATGATCCATATGGCCTACTAGGCTTGTATGAAGCTGCACATCTCAGGGTGTGGGAAGAAGATATACTAGATGAAGCACTTGCTTTCACCACCACTCACCTTAAGTCTATTGTAGAACATTTAGAATACCCTCTTGCAGCACAAGTAACTCATGCCCTAGAGCAGCCCATTAGGAAAGGCTTGGAGAGGCTAGAGGCAAGGCCTTTCATGTCTATCTACCAAGATGAAGCTTCACATAGTAAAGCTTTACTGAAGTTTGCAAAGTTAGATTTCAACCTACTGCAGTCACTGTATAAGAAAGAGCTGAGTAATATCTCGAGGTTAGTTCTCAAATCATTCTTGCACTTAAATTCAAATCAACAGTTTACCAGGTCTTTTATGTGGATTAATGTATTTTCTCAGGTGGTGGAAAGACCTAGATTTCTCTTCAAAGCTACCTTTTGCCAGAGATCGATGGGTAGAAGGGTACTTTTGGATAGCAACATGTTGTTTTGAGCCCCTATTCATATGCTAGAAGAATACAGACCAAATTACATGCTCTGATAACAACTATGGATGATATATTTGATGCATATGGAACATTTGAAGAACTGGAGCTCTTTACAGAGGCAATCGGGAGGTTTGATATATGCTAGATTCAAATTACCCACAACCAATGAATTGATTTTGATATTTGAACTTTAAAAGGGAACTTGGTACTTGATTTTCAGGTGGGATATAAACAGCGTACATCAGCTTCCTGAATACATGAAACCATGCTATCAGGCAGTCTTAGATGTCTACAAAGAAATTGAGGAGATGGAAAACACAGAACGATCATACTTTGTCCACCACACAAAAGATGCAGTAGGATTCTTTGAACTCTTTTGTGTTTATGATATCCTATATTGTATTGTAAATAAAATGCTATATATAACACTTGCATGATATATTTACTTGGCTGAATTTTTGTCCTAGATTAAAAGCTTGGTCCAAGCTTACTTGGTTGAAGCCAAATGGTTGCATGGAAAATACATACCGACAATAGAAGAGTACATGGGTATCGCAATGGTGACAATTGGTGTCCCCGTGTTAACAATCATGTCTTTTATTGGCATGAGAGAGACTGCAGCCAAGGAAGTCTTTGATTGGCTGCTACAAAACCCTAAGATTGTTAGAGCTACCTACATAATCATTAGGCTCATGGATGACATGGCTTCCCACAAGGTACAATGAAACAACACTTCCTACTGATACTTGGATATCAATCCCATAAAGATAAAGAAAATCTATTATATATCAATTTCTTTTTAACACCTTATATTACTATTTCTGCAGTTTGAGCAAGAGAGAGAGCATATTGCATCAAGCATCGAATGTTACATGAAGCAACATGGTGTGTCGGAGCAGCAAGCATATGATGAGTTTCACAAGCAAATCGAGAATGCATGGAAGGATATAAATGAAGAGAGCCTCAGACCTACTGCAGTTCCAATGCTTCTCCTTAGTCGTCTTCTCAATTTTGCTCGATCAGGAGATGTGATGTACAAGAGCCACAAAGATATATTCACACATCCTGGAGAAGTGACGAAAAATAATATTTCAATGCTGCTCATAGACCCTGTGCCAATATGA
>CRTPS102
ATGGCCTTAATTCTCGCACCAGCAACGGGTCTTCTCCAGCCCCAGTTGCTAATCCAGAGACTAATCGCCGAACTGCAAATTATCAGCCTAGCATTTGGGGCAATAGCTTCATCGTGAGCAACACTCCTGAGGATGAGGTAATTTTCTGATCATGTATGTAGTTTGCATAACAAGACCTAAAGATTTTCTCACTTTTTGTTCTTGCAATTTATTGATGCAGATAACTCTGGCCCATAAAGAGCAGCAGTTGGAAGATCTAAAGGAGGAAGTTAGAAGAGAGCTGATGCTGCAGCTAGTAACCCTTCAAACAGCTGAAGTTTATCGATGCAGTTCAACGGCTTGGGGTGGCATACCACTTTGAAAAGGAGATAGAAGAAGCATTACAAAATACCTATGATAACTATCATGCATTGATGACATAAATGATGATCTCTATGATGTTGCACTTCGATTTCGACTACTAAGACAACAAGGCTTCAATATTTCATGTGGTAAGCCTCATCAATATCATGTATAAGTGCTTGAATATCATCTAGCAAAGCTCACATATAACATTCTATGTTTTGGTGATGATTGCAGATATATTCAAGAGGTACAAAGATGAAAAGGGAAGGTTCAAGAGTCTTTGATCAATGATCCATATGGCCTACTAGGCTTGTATGAAGCTGCACATCTCAGGGTGTGGGAAGAAGATATACTAGATGAAGCACTTGCTTTCACCACCACTCACCTCAAGTCTATGTAGAACATTTAGAATACCCTCTTGCAGCACAAGTAACTCATGCCCTAGAGCGGCCCATTAGGAAAGGCTTGGAGAGGCTAGAGGCAAGGCCTTTCATGTCTATCTACCAAGATGAAGCTTCACATAGTAAAGCTTTACTGAAGTTTGCAAAGTTAGATTTCAACCTACTGCAGTCACTGTATAAGAAAGAGCTGAGTAATATCTCGAGGTTAGTTCTCAAATCATTCTTGCACTTAAATTCAAATCAACAGTTTACCAGGTCTTTTATGTGGATTAATGTATTTTCTCAGGTGGTGGAAAGACCTAGATTTCTCTTCAAAGCTACCTTTTGCCAGAGATCGATTGGTAGAAGGGTACTTTTGGATAGCAACATGTTGTTTTGAGCCCCAGTATTCATATGCTAGAAGAATACAGACCAAATTACATGCTCTGATAACAACTATGGATGATATATTTGATGCATATGGAACATTTGAAGAACTGGAGCTCTTTACAGAGGCAATCGGGAGGTTTGATATATGCTAGATTCAAATTACCCACAACCAATGAATTGATTTTGATATTTGAACTTTAAAAGGGAACTTGGTACTTGATTTTCAGGTGGGATATAAACAGCGTACATCAGCTTCCTGAATACATGAAACCATGCTATCAGGCAGTCTTAGATGTCTACAAAGAAATTGAGGAGATGGAAAACACAGAAAGATCATACTGTGTCCACCACACAAAAGATGCAGTAGGATTCTTTGAACTCTTTGTGTTTATGATATCCTATATTGTATTGTAAATAAAATGCTATATATAACACTTGCATGATATATTTACTTGGCTGAATTTTTGTCCTAGATTAAAAGCTTGGTCCAAGCTTACTTGGTTGAAGCCAAATGGTTCATGGAAAATACATACCACAATAGAAGAGTACATGGGTATCGCAATGGTAACGTTGGTGTCCCCGTGTTAACAATCATGTCTTTTATTGGCATGAGAGAGACTGCAACCAAGGAAGTCTTTGATTGGCTGCACAAAACCCTAAGATTGTTAGAGCTACCTACATAATCATTAGGCTCATGGATGACATGGCTTCCCACAAGGTACAATGAAACAACACTTCCTACTGATACTTGGATATCAATCCCATAAAGATAAAGAAAATCTATTATATATCAATTTCTTTTTAACACCTTATATTACTATTTCTGCAGTTTGAGCAAGAGAGAGAGCATATTGCATCAAGCATCGAATGTTACATGAAGCAACATGGTGTGTCGGAGCAGCAAGCATATGATGAGTTTCACAAGCAAACGAGAATGCATGGAAGGATATAAATGAAGAGTGCCTCAGACCTACTGCAGTTCCAATGCTTCTCCTTAGTCGTCTTCTCAATTTTGCTCGATCAGGAGATGTGATGTACAAGAGCCAAAAGATATATTCACACATCCTGGAGAAGTGACGAAAAATAATATTTCAATGCTGCTCATAGACCCTGTGCCAATATGA
>CRTPS105
ATGCCCTTAATTCTCGCTACCAGTAACATGTCTTCTCCAGCCCCAGTTGCTAATCCAGAGACTAATCGCCGGACTGCAATTATCAACCTAGCATTTGGGGCAATAGCTTCATCGTGAGCAACACTCCTGAGGATGAGGTAATTTTCTGATCATGTATGTAGTTTGCATAAACAAGATTTTCTCACTTTTTGTTCTTGCAATTTATTGATACAGATAACTCTGGCCCATAAAGAGCAGCAGTTGGAAGACCTAAAGGAGGAAGTTAGAAGAGAGCTGATAGCTGCAGCTAGTAACCCTTCAGAACAGCTGAAGTTTATCGATGCAGTTCAACGGCTTGGGGTGGCATACCACTTTGAAAACGAGATAGAAGAAGCATTACAAAGCACCTATAATAACTATCATGGCATTGATGACATAAATGATGATCTCTATGATGTTGCACTTCGATTTCGACTACTAAGACAACAAGGCTTCAATATTTCATGTGGTAAGCCTCATCAATATCATGTATAAGTTGCTTGAATATCATCTAGCAAAGCTCACATATAACATTCTATGTTTTGGTGATGATTGCAGATATATTCAAGAGGTACAAAGATGAAAAGGGGAGGTTCAAGAAGTCTTTGATCAATGATCCATATGGCCTACTAGGCTTGTATGAAGCTGCACATCTCAGGGTGTGGGAAGAAGATATACTAGATGAAGCACTTGCTTTCACCACCACTCACCTCAAGTCTATTGTAGAACATTTAGAATACCCTCTTGCAGCACAAGTAACTCATGCCCTAGAGCGGCCCATTAGGAAAGGCTTGGAGAGGCTAGAGGCAAGGCCTTTCATGTCCATCTACCAAGATGAAGCTTCACATAGTAAAGCTTTACTGAAGTTTGCAAAGTTAGATTTCGAACCTACTGCAGTCACTGTATAAGAAAGAGCTGAGTAATATCTCGAGGTTAGTTCTCAAATCATTCTTGCACTTAAATTCAAATCAACAGTTTACCAGGTCTTTTATGTGGATTAATGTATTTTCTCAGGTGGTGGAAAGACCTAGATTTCTCTTCAAAGCTACCTTTTGCCAGAGATCGATTGGTAGAAGGGTACTTTTGGATAGCAACATGTTGTTTTGAGCCCCAGTATTCATATGCTAGAAGAATACAGACCAAATTACATGCTCTGATAACAACTATGGATGATATATTTGATGCATATGGAACATTTGAAGAACTGGAGCTCTTTACAGAGGCAATCGGGAGGTTTGATATATGCTAGATTCAAATTACCCACAACCAATGAATTGATTTTGACATTTGAACTTTAAAAGGGAACTTGGTACTTGATTTTCAGGTGGGATATAACAGCGTACATCAGCTTCCTGAATACATGAAACCATGCTATCAGGCAGTCTTAGATGTCTACAAAGAAATTGAGGAGATGGAAAACACAGAAAGATCATACTGTGTCCACCACACAAAAGAGCACAAAGATGCAGTAGGATTCTTTGAGCTCTTTTGTGTTTATGATATCCTATATTGTATTGTAAATAAAATGCTATATATAACACTTGCATGATATATTTACTTGGCTGAATTTTTGTCCTAGATTAAAAGCTTGGTCCAAGCTTACTTGGTTGAAGCCAAATGGTTGCATGGAAAATACATACCGACAATAGAAGAGTACATGGGTATCGCAATGGTAACAGTTGGTGTCCCCGTGTTAACAATCATGTCTTTTATTGGCATGAGAGAGACTGCAACCAAGGAAGTCTTTGATTGGCTGCTACAAAACCCTAAGATTGTTAGAGCTACCTACATAATCATTAGGCTCATGGATGACATGGCTTCCCACAAGGTACAATGAAACAACACTTCCTACTGATACTTGGATATCAATCCCATAAAGATAAGAAAATCTATTATATATCAATTTCTTTTTAACACCTTATATTACTATTTCTGCAGTTTGAGCAAGAGAGAGAGCATATTGCATCAAGCATCGAATGTTACATGAAGCAACATGGTGTGTCGGAGCAGCAAGCATATGATGAGTTTCACAAGCAAACCGAGAATGCATGGAAGGATATAAATGAAGAGTGCCTCAGACCTACTACAGTGCCCATGCTTCTCCTTAGTCGTCTTCTCAATTTTGCTCGATCAGGAGATGTGATGTACAAGAGTCACAAAGATATATTCACACATCCTGGAGAAGTGACGAAAAATAATATTTCAATGCTGCTCATAGACCCTGTGCCAATATGA
>CRTPS106
ATGGCCTTAATTCTGGCTACCAGCGACATGTCTTCTCCAGCCCCAGTTGCTAATCCAGAGACTAATCGCCGAACTGCAAATTATCAGCCTAGCATTTGGAGCAATAGCTTCATCGTGAGCAACACTCCTGAGGATGAGGTAATTTTCTGATCATGTATGTAGTTTGCATAACAAGACCTAAAGATTTTCTCACTTTTTGTTCTTGCAATTTATTGATGCAGATAACTCTGGCCCATAAAGAGCAGCAGTTGGAAGATCTAAAGGAGGAAGTTAGAAGAGAGCTGATGGCTGCAGCTAGTAACCCTTCTAAACAGCTGAAGTTTATCGATTTAGTTCAACGGCTTGGGGTGGCATACCACTTTGAAAAGGATATAGAAGAAGCATTACAAAATACCTATGATAACTATCATTGCATTGATGACATAAATGATGATCTCTATGATGTTGCACTTCGATTTCGACTACTAAGACAACAAGGCTTCAATATTTCATGTGGTAAGCCTCATGAATATCATGTATAAGGTGCTTGAATATCATCTAGCAAAGCTCACATATAACATTCTATGTTTTGGTGATGATTGCAGATATATTCAAGAGGTACAAAGATGAAAAGGGAAGGTTCAAGGAGTCTTTGATCAATGATCCATGTGGCCTACTAGGCTTGTATGAAGCTGCACATCTCAGGGTGCGGGAAGAAGATATACTAGATGAAGCACTTGCTTTCACCACCGCTCACCTCAAGTCTATGGTAGAACATTTAGCATACCCTCTTGCAGCACAAGTAACGCATGCCCTAGACCGGCCCATTAGGAAAGGCTTGGAGAGGCTAGAGGCAAGGCCTTTCATGTCTATCTACCAAGATGAAGCTTCACATAGTAAAGCTTTACTAAAGTTTGCAAAGTTAGATTTCAACCTACTGCAGTCACTGTATAAGAAAGAGCTGAGTAATATCTCGAGGTTAGTTCTCAAATCATTCTTGCACTTAAATTCAAATCAACAGTTTACCAGGTCTTTTATGTGGATTAATGTATTTTCTTAGGTGGTGGAAAGACCTAGATTTCTCTTCAAAGCTACCTTTTGCCAGAGATCGATTGGTAGAAGGGTACTTTTGGATAGCAATAAGTTGTTCTGAGCCCCAGTATTCATATGCTAGAAGAATACAGACCAAAGTAGTTGCTCTGATAACAACTGTGGATGATATATTTGATGCATATGGAACATTTGAAGAACTGGAGCTCTTTACAGAGGCAATTGAGAGGTTTGATACATGCGAGATTCAAATTACCTACGACCAATGAATTGATTTCATATTTGAACTTTAAAAGGGGAACTTGGTACTTGATTTTCAGGTGGGATATTAACAGCATAGATCAGTTTCCTGAATACTTGAAGCCGTGCTATCAGGCAGTCCTAGATGTCTACAAAGAAATTGAGGAGATGGAAAACACAGAAAGATCATACTGTGTCCACCATACGAAAGATGCAGTAGGATTCTTTGAACTCTATTGTGTTTATGATATCCTATATTGTACTGTAAATAAAATGCTATATATAACACTTGCATGATATATTTACTTGGCTGAATTTTTATCCTAGATTAAAAGCTTGTTCCAAGCTAACTTGGTCCAAGCCAAATGGTTCCATGGAAAATACATACCAACAATAGAAGAGTACATGGGTATCGCAATGGTAACTGTTGGTGTCCCCCCGTTAACAATCATGTCTTTTATTGGCATGAGAGAGACTGCAACCAAGGAAGTCTTTGATTGGGTGCAACAAAACCCTAAGATTGTTAGAGCTGCCTCCACAGTCATGAGGCTCATGGATGACATGGCTTCCCACAAGGTACAATGAAACAACACTTCCTACTGATACTTGGATATCAATCCCATAAAGATAAAGAAAATCTATTGTATATCAATTTCTTTTTTACACCTTATATTACTATTTCTGCAGTTTGAGCAAGAGAGAGGGCATAATGCATCAAGCATCCAATGTTACATGAAGCAACATGGTGTGTCAGAGCAACAAGCATATGATGAGTTTCACAAGCAAATCGAGAATGCATGGAAGGATATAAATGAAGAGTGCCTCAAACCTACTGCAGTTCCGATGCTTCTCCTTAGTCGTCTTCTCAATTTTGCTCGATCAGGAGATGTGATGTACAAGGGCCACAAAGATATGTTCTCACATCCTGAAGAAGTGATGAAAAATGATATTTCAATGCTGCTCATAGACCCTGTGCCAATATGA
>CRTPS151
ATGGCCTTAATTCTCGCAACCAGCAACGGGTCTTCTCCAGCCCCAGTTGCTAATCCAGAGACTACTCGCCGAACTGTAAATTATCAACCTAGCATTTGGGGCAATAGCTTCATCGTGAGCAACACTCCTGAGGATGAGGTAATTTTCTGATCATGTATGTAGTTCGCATAACAAGACCTAAAGATTTTCTCACTTTTTGTTCTTGCAATTTATTGATGCAGATAACTCTGGCCCATAAAGAGCAGCAGTTGGAAGACCTAAAGGAGGAAGTTAGAAGAGAGCTGATAGCTGCAGCTAGTAACCCTTCAGAACAGCTGAAGTTTATCGATGCAGTTCAACGGCTTGGGGTGGCATACCACTTTGAAAAGGAGATAGAAGAAGCATTACAAAATACCTATAATAATTATCATGGCATTGATGACATAAATGATGATCTCTATGATGTTGCACTTCGATTTCGACTACTAAGACAACAAGGCTTCAATATTTCATGTGGTAAGCCTCATCAATATCATGTATAAGTTGCTTGAATATCATCTAGCAAAGCTCACATATAACATTCTATGTTTTGGTGATGATTGCAGATATATTCAAGAGGTACAAAGATGAAAAGGGGAGGTTCAAGAAGTCTTTGATCAATGATCCATATGGCCTACTAGGCTTGTATGAAGCTGCACATCTCAGGGTGTGGGAAGAAGATATACTAGATGAAGCACTTGCTTTCACCACCACTCACCTCAAGTCTATTGTAGAACATTTAGAATACCCTCTTGCAGCACAAGTAACTCATGCCCTAGAGCGGCCCATTAGGAAAGGCTTGGAGAGGCTAGAGGCAAGGCCTTTCATGTCTATCTACCAAGATGAAGCTTCACATAGTAAAGCTTTACTGAAGTTTGCAAAGTTAGATTTCAACCTACTGCAGTCACTGTATAAGAAAGAGCTGAGTAATATCTCGAGGTTAGTTCTCAAATCATTCTTGCACTTAAATTCAAATCAACAGTTTACCAGGTCTTTTATGTGGATTAATGTATTTTCTCAGGTGGTGGAAAGACCTAGATTTCTCTTCAAAGCTACCTTTTGCCAGAGATCGATTGGTAGAAGGGTACTTTTGGATAGCAGCATGTTGTTTTGAGCCCCAGTATTCATATGCTAGAAGAATACAGACCAAATTACATGCTCTGATAACAACTATGGATGATATATTTGATGCATATGGAACATTTGAAGAACTGGAGCTCTTTACAGAGGCAATCGGGAGGTTTGATATATGCTAGATTCAAATTACCCACAACCAATGAATTGATTTTGATATTTGAACTTTAAAAGGGAACTTGGTACTTGATTTTCAGGTGGGATATAAACAGCGTACATCAGCTTCCTGAATACATGAAACCATGCTATCAGGCAGTCTTAGATGTCTACAAAGAAATTGAGGAGATGGAAAACACAGAAAGATCATACTGTGTCCACCACACAAAAGATGCAGTAGGATTCTTCGAACTCTTTTGTGTTTATGATATCCTATATTGTATTGTAAATAAAATGCTATATATAACACTTGCATGATATATTTACTTGGCTGAATTTTTGTCCTAGATTAAAAGCTTGGTCCAAGCTTACTTGGTTGAAGCCAAATGGTTGCATGGAAAATACATACCGACAATAGAAGAGTACATGGGTATCGCAATGGTAACAGTTGGTGTCCCCGTGTTAACAATCATGTCTTTTATTGGCATGAGAGAGACTGCAACCAAGGAAGTCTTTGATTGGCTGCTACAAAACCCTAAGATTGTTAGAGCTACCTACATAATCATTAGGCTCATGGATGACATGGCTTCCCACAAGGTACAATGAAACAACACTTCCTACTGATACTTGGATATCAATCCCATAAAGATTAAGAAAATCTATTATATATCAATTTCTTTTTAACACCTTATATTACTATTTCTGCAGTTTGAGCAAGAGAGAGAGCATATTGCATCAAGCATCGAATGTTACATGAAGCAACATGGTGTGTCGGAGCAGCAAGCATATGATGAGTTTCACAAGCAAACCGAGAATGCATGGAAGGATATAAATGAAGAGTGCCTCAGACCTACTACAGTGCCAATGCTTCTCCTTAGTCGTCTTCTCAATTTTGCTCGATCAGGAGATGTGATGTACAAGAGTCACAAAGATATATTCACACATCCTGGAGAAGTGACGAAAAATAATATTTCAATGCTGCTCATAGACCCTGTGCCAATATGA
>CRTPS173
ATGCCCTTAATTCTCGCTACCAGTAACATGTCTTCTCCAGCCCCAGTTGCTAATCCAGAGACTAATCGCCGGACTGCAAATTATCAACCTAGCATTTGGGGCAATAGCTTCATCGTGAGCAACACTCCTGAGGATGAGGTAATTTTCTGATCATGTATGTAGTTCGCATAACAAGATTTTCTCACTTTTTGTTCTTGCAATTTATTGATGCAGATAACTCTGGCCCATAAAGAGCAGCAGTTGGAAGACCTAAAGGAGGAAGTTAGAAGAGAGCTGATAGCTGCAGCTAGTAACCCTTCAGAACAGCTGAAGTTTATCGATGCAGTTCAACGGCTTGGGGTGGCATACCACTTTGAAAAGGAGATAGAAGAAGCATTACAAAATACCTATAATAACTATCATGGCATTGATGACATAAATGATGATCTCTATGATGTTGCACTTCGATTTCGACTACTAAGACAACAAGGCTTCAATATTTCATGTGGTAAGCCTCATCAATATCATGTATAAGTTGCTTGAATATCATCTAGCAAAGCTCACATATAACATTCTATGTTTTGGTGATGATTGCAGATATATTCAAGAGGTACAAAGATGAAAAGGGGAGGTTCAAGAAGTCTTTGATCAATGATCCATATGGCCTACTAGGCTTGTATGAAGCTGCACATCTCAGGGTGTGGGAAGAAGATATACTAGATGAAGCACTTGCTTTCACCACCACTCACCTCAAGTCTATTGTAGAACATTTAGAATACCCTCTTGCAGCACAAGTAACTCATGCCCTAGAGCGGCCCATTAGGAAAGGCTTGGAGAGGCTAGAGGCAAGGCCTTTCATGTCTATCTACCAAGATGAAGCTTCACATAGTAAAGCTTTACTGAAGTTTGCAAAGTTAGATTTAAACCTACTGCAGTCACTGTATAAGAAAGAGCTGAGTAATATCTCGAGGTTAGTTCTCAAATCATTCTTGCACTTAAATTCAAATCAACAGTTTACCAGGTCTTTTATGTGGATTAATGTATTTTCTCAGGTGGTGGAAAGACCTAGATTTCTCTTCAAAGCTACCTTTTGCCAGAGATCGATTGGTAGAAGGGTACTTTTGGATAGCAACATGTTGTTTTGAGCCCCAGTATTCATATGCTAGAAGAATACAGACCAAATTACATGCTCTGATAACAACTATGGATGATATATTTGATGCATATGGAACATTTGAAGAACTGGAGCTCTTTACAGAGGCAATCGGGAGGTTTGATATATGCTAGATTCAAATTACCCACAACCAATGAATTGATTTTGATATTTGAACTTTAAAAGGGAACTTGGTACTTGATTTTCAGGTGGGATATAAACAGCGTACATCAGCTTCCTGAATACATGAAACCATGCTATCAGGCAGTCTTAGATGTCTACAAAGAAATTGAGGAGATGGAAAACACAGAAAGATCATACTGTGTCCACCACACAAAAGAGCACAAAAGATGCAGTAGGATTCTTTGAGCTCTTTTGTGTTTATGATATCCTATATTGTATTGTAAATAAATGCTATATATAACACTTGCATGATATATTTACTTGGCTGAATTTTTGTCCTAGATTAAAAGCTTGGTCCAAGCTTACTTGGTTGAAGCCAAATGGTTGCATGGAAAATACATACCGACAATAGAAGAGTACATGGGTATCGCAATGGTAACAGTTGGTGTCCCCGTGTTAACAATCATGTCTTTTATTGGCATGAGAGAGACTGCAACCAAGGAAGTCTTTGATTGGCTGCTACAAAACCCTAAGATTGTTAGAGCTACCTACATAATCATTAGGCTCATGGATGACATGGCTTCCCACAAGGTACAATGAAACAACACTTCCTACTGATACTTGGATATCAATCCCATAAAGATTAAGAAAATCTATTATATATCAATTTCTTTTTAACACCTTATATTACTATTTCTGCAGTTTGAGCAAGAGAGAGAGCATATTGCATCAAGCATCGAATGTTACATGAAGCAACATGGTGTGTCGGAGCAGCAAGCATATGATGAGTTTCACAAGCAAACCGAGAATGCATGGAAGGATATAAATGAAGAGTGCCTCAGACCTACTACAGTGCCCATGCTTCTCCTAGTCGTCTTCTCAATTTTGCTCGATCAGGAGATGTGA
>CRTPS199
ATGGCCTTAATTCTCGCTACCAGCAACGGGTCTTCTCCAGCCCCAGTTGCTAATCCAGAGACTAATCGCCAAACTGCAAATTATCAGCCGAGCATTTGGGGCAATACCTTCATCGTGAGCAACACTCCTGAGGATGAGGTAATTTTCTGATCATGCATGTAGTTTGCATAACAAGACCTAAAGATTTTCTCACTTTTTTTTCTTGCAAATTATTGATACAGATAACTCTGGTCCATGAAGAGCAGCAGTTGGAAGATCTAAAGGAGGAAGTTAGAAGAGAGCTGATGGCTGCAGCTAGTAACCTTTCAAAACAGCTGAAGTTTATCGATTCAGTTCAACGGCTTGGGGTGGCATACCACTTTGAAAAGGATATAGAAGAAGCATTACAAAATACATATGATAACTATCATTGCATTGATGACATAAATGATGATCTCTATGATGTTGCACTTCGATTTCGACTACTAAGACAACAAGGCTTCAATATTTCATGTGGTAAGCCTCATGAATTATAAGGTGTTTGAATATCATCTAGCAAAGCTCACATATAACATTCTATGTTTTGGTGATGATTACAGATATATTCAACAGGTACACAGATGAAAAGGGAAGGTTCAAGGAGTCTTTGATCAATGATGCATGTGGCCTACTAGGCTTGTATGAAGCTGCACATCTCAGGGTGTGGGAAGAAGATATACTAGATGAAGCACTTGCTTTCACCACCACTCACCTCAAGTCTATGGTAGAACATTTAGAATACCCTCTTGCAGCAGAAGTAAGTCATGCCCTATACCGGCCCATTAGGAAAGGCTTGGAGAGGCTAGAGGCAAGGCCTTTCATGTCTATCTACCAAGATGAAGCTTCACATAGTAAAGCTTTACTGAAGCTTGCAAAGTTAGACTTCAACCTACTGCAGTCACTGTATAAAAAAGAGCTAAGCAATATCTTGAGGTTAGTTTTCAAATCATGTATGAACTTATGTTAAAGCAGTTTACGGTATGTGAATTAATGTATTTTCTCAGGTGGTGGAAAGACCTAGATTTTTCTTCAAAGCTACCTTTTGTAAGAGATAGAGTGGTGGAAGGGTACTTTTGGATAGCAATAGCTTGTTTTGAGCCCCAGTATTCATATGCTAGAAGAATACAGACCAAATTACATGCTCTGCTGATAACTACGGATGACATATTTGATGCATATGGAACACTTGAAGAACTGGAGCTCTATACTGAAGCAATTGGGAGGTTTGATATATGCAAGATTAAAATTACCGATGAATTGATTTCATATTTGAACTTTAAAAGGGAACTTGGTACTTGATTTTCAGGTGGGATATTAATAGCATCCATCAGCTTCCTGAATACATGAAACCATGCTATCAGGCAGTCTTGGATTTCTTCAAAGAAATTGAGGAGATGCAAAACACAGAAAGATCATACTGTGTCCACCATGCAAAAGATGCAGTAGGGTTCTATGAACTCTATTGTGCTTATGATATCCTATACTGTATTGTAAATAAAATGGTATATATAACACTTGCATGATATATTTACTTGGCTGAATTTTTATCCTAGATGAAAAACATGGTCCAAGCTTTCTTGGTTGAAGCCAAATGGTTCCATGGAAAATATATACCAACAATAGAAGAGTACATGCGTGATGCATTGGTTAGTAGTGGTGCCACCGTGTTCGCAATCATCTCTTTTATTGTCATGGGAGAGATCGCAACTAAGGAAGTCTTTGATTGGGTGCAACAAAACCCTAAGATTGTTAGAGCTTTATCCACAGTCATGAGGCTCATGAATGACATGGCTACGCACAAGGTACAATGAAACAACACTTCCTACTGATACTTGGATATCAATCCCATAACGACAAAGGGATCTTAAAGAAAATCTATATTACATATATATACATATATATCAATATCTTTTTAACATCTTATATTACTATGTATGCAGTTTGAGCAAGAGAGCGGGCATATTGCATCAAGCATCGAATGTTACATGAAGCAGCATGGTCTCTCGGAGCAACAAGCATATGAGAAGTTTCACAAGCAACTTGAGAATGCATGGAAGGATATAAATGAAGAGTGCCTCAGACCTACTACAGTTCCAATGCTTCTCCTTAGTCGTCTTCTCAATTTTGCTCGGGCAGCAGATGTGGTGTACAAGGGCCAGAAAGATGCATTCACACATCTTGGAGAAGTGATGAAAAATAATATTTCAATGCTGCTCATAGACCCTGTGCCAATATGA
>CRTPS200
ATGTTGAGTGCTCGAGTGAGTTACACATGGCCTTAATTCTCGGTACCAGCAACGGGTCTTCTCCAGCCCCAGTTGCTAATCCAGAGACTAATCGCCGAACTGCAAATTATCAGCCTAGCATTTGGGGCAATACCTTCATCGTGAGCCACACTCCTGAGGATGAGGTGATTTTCTGATCATGTATGTAGTTTGCATAACAAGACCTAAAGATTTTCTCACTTTTTGTTCTTGCAATTTATTGATACAGATAACTCTGGCCCATAAAGAGCAGCAGTTGGAAGATCTAAACGAGGAAGTTAGAAGAGAGCTGATGGCTGCAGCTAGTAACCCTTCAAAACAGCTGAAGTTTATCGATGCAGTTCAACGGCTTGGGGTGGCATACCACTTTGAAAAGGAGATAGAAGAAGCATTACAAAATACCTATGATAACTATCATTGTATTGATGACATAAATGATGATCTCTATGATGTTGCGCTTCGATTTCGACTACTAAGACAACAAGGCTTCAATATTTCATGTGGTAAGCCTCATGAATTATAAGGTGTTTGAATATCATCTAGCAAAGCTCACATATAACATTCTATGTTTTGGTAATGATTACAGATATATTCAACAGGTACACAGATGAAAAGGGAAGGTTCAAGGAGTCTTTGATCAATGATGCATGTGGCCTACTAGGCTTGTATGAAGCTGCACATCTCAGGGTGGGGGAAGAAGACATACTAGATGAAGCACTTGCTTTCACCACCACTCACCTCAAGTCTATGGTAGAACATTTAGAATACCCTCTTGCAGCACAAGTAACTCATGCCCTATACAGGCCCTTGAGGAAAGGCTTGGAGAGGCTAGAGGCAAGGCCTTTCATGTCTATCTATGAGGATGAAGCGTCACATAGTAAAGCTTTACTGAAGCTTGCAAAGTTAGACTTCAACCAACTGCAGTCACTGTATAAAAAGAGCTAAGCAATATCTTGGGGTTAGTTTTCAAATCATGTATGAACTTATGTTAAAGCTGTTTACGGTATGTGAATTAATGTATTTTCTCAGGTGGTGGAAAGACCTAGATTTTTCTTCAAAGCTACCTTTTGTAAGAGATAGATTGGTGGAAGGGTACTTTTGGATAGCAACAGCTTGTTTTGAGCCCCAGTATTCATATGCTAGAAGAATACAAACCAAATTACATGCTCTGATCACAACTACGGATGACATATTTGATGCATATGGAACACTTGAAGAACTGGAGCTCTTTACAGAGGCAATTGGGAGGTTTGATATATGCAAGATTAAAATTACCCACAACCAATTAATTGATTTCATACTTGAACTTTAAAAGGGAACTTGGTACTTGATTTTCAGGTGGGATATTGACAGCACACATCAGCTTCCTGAATACATGAAGCCATGCTATCAGGCAGTCTTCGCTGCCTACAAAGAAATTGAGGAGATGGAAAACACAGAAAGATCACACTCTGTGCACCAAGCAAAAGATGCAGTAGGATTCTCTGAACTCCATTGTGTTTATGATATCCTATATAGTATTGTAAATAAAATGCCATATATAACACTTGCATGATATATTTACTTGGCTGAATTTTTATCCTAGATGAAAAACTTGGTCCAAGCTTACTTGGTTGAAGCCAAATGGTTCCATGGAAAATACATACCAACAATAGAAGAGTACATGCGTGTTGCATTGGTTAGTATTGGTGCCCCCGTGATAACATTCATCTCTTTTATTGGCATGGGAGAGATTGCAACCAAGGAAGTCTTTGATTGGCTGCAACAAAACCCTAAGATTGTTAGAGCTTCCTCCAAAGTCATTAGGCTCATGGATGACATGGCTACGCACAAGGTACAATGAAACAACACTTCCTACTGATACTTGGATATCAATCACATAAAAACAAGGGGATCTTAAAGAAAATCTATTATATATATGCCAATTTCTTTTTAACATCTTATATTACTATGTATGCAGTTTGAGCAAGAGAGAGGGCATATTGCATCAAGTATCGAATGTTACATGAAGCAACATGGTGTCTCCGAGCAACAAGCATATGAGGAGTTTCACAAGCAACTCGAGAATGCATGGAAGGATATAAATGAAGAGTGCCTCAAACCTACTGCAGTTCCAATGCTTCTCCTTAGTCGTCTTCTCAATTTTGCTCGAGCAGCAGATGTGATGTACAAGGGGCAGAAAGATGAATTCACACATCTTGGAGAAGTGATGAAAAATAATATTTCAATGATGCTCATAGACCCTGTGCCAATATGA
>CSTPS036
ATGGCCTTAATTCTGGCTACCAGCGACATGTCTTCTCCAGCCCCAGTTGCTAATCCAGAGACTAATCGCCGAACTGCAAATTATCAGCCTAGCATTTGGGGCAATAGCTTCATCGTGAGCAACACTCCTGAGGATGAGGTAATTTTCTGATCATGTATGTAGTTTGCATAACAAGACCTAAAGATTTTCTCACTTTTTGTTCTTGCAATTTATTGATGCAGATAACTCTGGCCCATAAAGAGCAGCAGTTGGAAGATCTAAAGGAGGAAGTTAGAAGAGAGCTGATGGCTGCAGCTAGTAACCCTTCAAAACAGCTGAAGTTTATCGATGCAGTTCAACGGCTTGGGGTGGCATACCACTTTGAAAAGGATATAGAAGAAGCATTACAAAATACCTATGATAACTATCATTGCATTGATGACATAAATGATGATCTCTATGATGTTGCACTTCGATTTCGACTACTAAGACAACAAGGCTTCAATATTTCATGTGGTAAGCCTCATGAATATCATGTATAAGGCGCTTGAATATCATCTAGCAAAGCTCACATATAACATTCTATGTTTTGGTGATGATTGCAGATATATTCAAGAGGTACAAAGATGAAAAGGGAAGGTTCAAGGAGTCTTTGATCAATGATCCATGTGGCCTACTAGGCTTGTATGAAGCTGCACATCTCAGGGTGCGGGAAGAAGACATACTAGATGAAGCACTTGCTTTCACCACCGCTCACCTCAAGTCTATGGTAGAACATTTAGCATACCCTCTTGCAGCACAAGTAACGCATGCCCTAGACCGGCCCATTAGGAAAGGCTTGGAGAGGCTAGAGGCAAGGCCTTTCATGTCTATCTACCAAGATGAAGCTTCACATAGTAAAGCTTTACTAAAGTTTGCAAAGTTAGATTTCAACCTACTGCAGTCACTGTATAAGAAAGAGCTGAGTAATATATCGAAGTTAGTTCTCAAATCATTCTTGCACTTAAATTCAAATCAACAGTTTACCAGGTCTTTTATGTGGATTAATGTATTTTCTTAGGTGGTGGAAAGACCTAGATTTCTCTTCAAAGCTACCTTTTGCCAGAGATCGATTGGTAGAAGGGTACTTTTGGATAGCAATAAGTTGTTCTGAGCCCCAGTATTCATATGCTAGAAGAATACAGACCAAAGTAGTTGCTCTGATAACAACTGTCGATGATATATTTGATGCATATGGAACATTTGAAGAACTGGAGCTCTTTACAGAGGCAATTGAGAGGTTTGATACATGCGAGATTCAAATTACCTACGACCAATGAATTGATTTCATATTTGAACTTTAAAAGGGAACTTGGTACTTGATTTTCAGGTGGGATATTAACAGCATAGATCAGTTTCCTGAATACTTGAAGCCGTGCTATCAGGCAGTCCTAGATGTCTACAAAGAAATTGAGGAGATGGAAAACACAGAAAGATCATACTGTGTCCACCATACGAAAGATGCAGTAGGATTCTTTGAACTCTATTGTGTTTATGATATCCTATATTGTACTGTAAATAAAATGCTATATATAACACTTGCATGATATATTTACTTGGCTGAATTTTTATCCTAGATTAAAAGCTTGTTCCAAGCTAACTTGGTCCAAGCCAAATGGTTCCATGGAAAATACATACCAACAATAGAAGAGTACATGGGTATCGCAATGGTAACTGTTGGTGTCCCCCCGTTAACAATCATGTCTTTTATTGGCATGAGAGAGACTGCAACCAAGGAAGTCTTTGATTGGGTGCAACAAAACCCTAAGATTGTTAGAGCTGCCTCCACAGTCATGAGGCTCATGGATGACATGGCTTCCCACAAGGTACAATGAAACAACACTTCCTACTGATACTTGGATATCAATTTCTTTTTTACACCTTATATTACTATTTCTGCAGTTTGAGCAAGAGAGAGGGCATAATGCATCAAGCATCGAATGTTACATGAAGCAACATGGTGTGTCGGAGCAACAAGCATATGATGAGCTTCACAAGCAAATCGAGAATGCATGGAAGGATATAAATGAAGAGAGCCTCAGACCTACTGCAGTTCCAATGCTTCTCCTTAGTCGTCTTCTCAATTTTGCTCGATCAGGAGATGTGATGTACAAGGGCCACAAAGATATGTTCTCACATCCTGAAGAAGTGATGAAAAATGATATTTCAATGCTGCTCATAGACCCTGTGCCAATATGA
>CSTPS040
ATGGCCTTAATTCTCGCAACCAGCAACGGGTCTTCTCCAGCCCCAGTTGCTAATCCAGAGACTACTCGCCGAACTGTAAATTATCAACCTAGCATTTGGGGCAATAGCTTCATCGTGAGCAACACTCCTGAGGATGAGGTAATTTTCTGATCATGTATGTAGTTCGCATAACAAGACCTAAAGATTTTCTCACTTTTTGTTCTTGCAATTTATTGATGCAGATAACTCTGGCCCATAAAGAGCAGCAGTTGGAAGACCTAAAGGAGGAAGTTAGAAGAGAGCTGATAGCTGCAGCTAGTAACCCTTCAGAACAGCTGAAGTTTATCGATGCAGTTCAACGGCTTGGGGTGGCATACCACTTTGAAAAGGAGATAGAAGAAGCATTACAAAATACCTATAATAATTATCATGGCATTGATGACATAAATGATGATCTCTATGATGTTGCACTTCGATTTCGACTACTAAGACAACAAGGCTTCAATATTTCATGTGGTAAGCCTCATCAATATCATGTATAAGTTGCTTGAATATCATCTAGCAAAGCTCACATATAACATTCTATGTTTTGGTGATGATTGCAGATATATTCAAGAGGTACAAAGATGAAAAGGGGAGGTTCAAGAAGTCTTTGATCAATGATCCATATGGCCTACTAGGCTTGTATGAAGCTGCACATCTCAGGGTGTGGGAAGAAGATATACTAGATGAAGCACTTGCTTTCACCACCACTCACCTCAAGTCTATTGTAGAACATTTAGAATACCCTCTTGCAGCACAAGTAACTCATGCCCTAGAGCGGCCCATTAGGAAAGGCTTGGAGAGGCTAGAGGCAAGGCCTTTCATGTCTATCTACCAAGATGAAGCTTCACATAGTAAAGCTTTACTGAAGTTTGCAAAGTTAGATTTCAACCTACTGCAGTCACTGTATAAGAAAGAGCTGAGTAATATCTCGAGGTTAGTTCTCAAATCATTCTTGCACTTAAATTCAAATCAACAGTTTACCAGGTCTTTTATGTGGATTAATGTATTTTCTCAGGTGGTGGAAAGACCTAGATTTCTCTTCAAAGCTACCTTTTGCCAGAGATCGATTGGTAGAAGGGTACTTTTGGATAGCAGCATGTTGTTTTGAGCCCCAGTATTCATATGCTAGAAGAATACAGACCAAATTACATGCTCTGATAACAACTATGGATGATATATTTGATGCATATGGAACATTTGAAGAACTGGAGCTCTTTACAGAGGCAATCGGGAGGTTTGATATATGCTAGATTCAAATTACCCACAACCAATGAATTGATTTTGATATTTGAACTTTAAAAGGGAACTTGGTACTTGATTTTCAGGTGGGATATAAACAGCGTACATCAGCTTCCTGAATACATGAAACCATGCTATCAGGCAGTCTTAGATGTCTACAAAGAAATTGAGGAGATGGAAAACACAGAAAGATCATACTGTGTCCACCACACAAAAGATGCAGTAGGATTCTTCGAACTCTTTTGTGTTTATGATATCCTATATTGTATTGTAAATAAAATGCTATATATAACACTTGCATGATATATTTACTTGGCTGAATTTTTGTCCTAGATTAAAAGCTTGGTCCAAGCTTACTTGGTTGAAGCCAAATGGTTGCATGGAAAATACATACCGACAATAGAAGAGTACATGGGTATCGCAATGGTAACAGTTGGTGTCCCCGTGTTAACAATCATGTCTTTTATTGGCATGAGAGAGACTGCAACCAAGGAAGTCTTTGATTGGCTGCTACAAAACCCTAAGATTGTTAGAGCTACCTACATAATCATTAGGCTCATGGATGACATGGCTTCCCACAAGGTACAATGAAACAACACTTCCTACTGATACTTGGATATCAATCCCATAAAGATTAAGAAAATCTATTATATATCAATTTCTTTTTAACACCTTATATTACTATTTCTGCAGTTTGAGCAAGAGAGAGAGCATATTGCATCAAGCATCGAATGTTACATGAAGCAACATGGTGTGTCGGAGCAGCAAGCATATGATGAGTTTCACAAGCAAACCGAGAATGCATGGAAGGATATAAATGAAGAGTGCCTCAGACCTACTACAGTGCCAATGCTTCTCCTTAGTCGTCTTCTCAATTTTGCTCGATCAGGAGATGTGATGTACAAGAGTCACAAAGATATATTCACACATCCTGGAGAAGTGACGAAAAATAATATTTCAATGCTGCTCATAGACCCTGTGCCAATATGA
>CSTPS043
ATGCCCTTAATTCTCGCTACCAGTAACATGTCTTCTCCAGCCCCAGTTGCTAATCCAGAGACTAATCGCCGGACTGCAAATTATCAACCTAGCATTTGGGGCAATAGCTTCATCGTGAGCAACACTCCTGAGGATGAGGTAATTTTCTGATCATGTATGTAGTTCGCATAACAAGATTTTCTCACTTTTTGTTCTTGCAATTTATTGATGCAGATAACTCTGGCCCATAAAGAGCAGCAGTTGGAAGACCTAAAGGAGGAAGTTAGAAGAGAGCTGATAGCTGCAGCTAGTAACCCTTCAGAACAGCTGAAGTTTATCGATGCAGTTCAACGGCTTGGGGTGGCATACCACTTTGAAAAGGAGATAGAAGAAGCATTACAAAATACCTATAATAACTATCATGGCATTGATGACATAAATGATGATCTCTATGATGTTGCACTTCGATTTCGACTACTAAGACAACAAGGCTTCAATATTTCATGTGGTAAGCCTCATCAATATCATGTATAAGTTGCTTGAATATCATCTAGCAAAGCTCACATATAACATTCTATGTTTTGGTGATGATTGCAGATATATTCAAGAGGTACAAAGATGAAAAGGGGAGGTTCAAGAAGTCTTTGATCAATGATCCATATGGCCTACTAGGCTTGTATGAAGCTGCACATCTCAGGGTGTGGGAAGAAGATATACTAGATGAAGCACTTGCTTTCACCACCACTCACCTCAAGTCTATTGTAGAACATTTAGAATACCCTCTTGCAGCACAAGTAACTCATGCCCTAGAGCGGCTCATTAGGAAAGGCTTGGAGAGGCTAGAGGCAAGGCCTTTCATGTCTATCTACCAAGATGAAGCTTCACATAGTAAAGCTTTACTGAAGTTTGCAAAGTTAGATTTAAACCTACTGCAGTCACTGTATAAGAAAGAGCTGAGTAATATCTCGAGGTTAGTTCTCAAATCATTCTTGCACTTAAATTCAAATCAACAGTTTACCAGGTCTTTTATGTGGATTAATGTATTTTCTCAGGTGGTGGAAAGACCTAGATTTCTCTTCAAAGCTACCTTTTGCCAGAGATCGATTGGTAGAAGGGTACTTTTGGATAGCAACATGTTGTTTTGAGCCCCAGTATTCATATGCTAGAAGAATACAGACCAAATTACATGCTCTGATAACAACTATGGATGATATATTTGATGCATATGGAACATTTGAAGAACTGGAGCTCTTTACAGAGGCAATCGGGAGGTTTGATATATGCTAGATTCAAATTACCCACAACCAATGAATTGATTTTGATATTTGAACTTTAAAAGGGAACTTGGTACTTGATTTTCAGGTGGGATATAAACAGCGTACATCAGCTTCCTGAATACATGAAACCATGCTATCAGGCAGTCTTAGATGTCTACAAAGAAATTGAGGAGATGGAAAACACAGAAAGATCATACTGTGTCCACCACACAAAAGAGCACAAAAGATGCAGTAGGATTCTTTGAGCTCTTTTGTGTTTATGATATCCTATATTGTATTGTAAATAAAATGCTATATATAACACTTGCATGATATATTTACTTGGCTGAATTTTTGTCCTAGATTAAAAGCTTGGTCCAAGCTTACTTGGTTGAAGCCAAATGGTTGCATGGAAAATACATACCGACAATAGAAGAGTACATGGGTATCGCAATGGTAACAGTTGGTGTCCCCGTGTTAACAATCATGTCTTTTATTGGCATGAGAGAGACTGCAACCAAGGAAGTCTTTGATTGGCTGCTACAAAACCCTAAGATTGTTAGAGCTACCTACATAATCATTAGGCTCATGGATGACATGGCTTCCCACAAGGTACAATGAAACAACACTTCCTACTGATACTTGGATATCAATCCCATAAAGATTAAGAAAATCTATTATATATCAATTTCTTTTTAACACCTTATATTACTATTTCTGCAGTTTGAGCAAGAGAGAGAGCATATTGCATCAAGCATCGAATGTTACATGAAGCAACATGGTGTGTCGGAGCAGCAAGCATATGATGAGTTTCACAAGCAAACCGAGAATGCATGGAAGGATATAAATGAAGAGTGCCTCAGACCTACTACAGTGCCCATGCTTCTCCTTAGTCGTCTTCTCAATTTTGCTCGATCAGGAGATGTGATGTACAAGAGTCACAAAGATATATTCACACATCCTGGAGAAGTGACGAAAAATAATATTTCAATGCTGCTCATAGACCCTGTGCCAATATGA
>CSTPS047
ATATTGAGTACTCGAGTGAGTTACACATGGCCTTAATTCTCGCTACCAGCAACGGGTCTTCTCCAGCCCCAGTTGCTAATCCAGAGACTAATCGCCGAACTGCAAATTATCAGCCTAGCATTTGGGGCAATACCTTCATCGTGAGCCACACTCCTGAGGATGAGGTGATTTTCTGATCATGTTGTAGTTTGCATAACAAGACCTAAAGATTTTCTCACTTTTTGTTCTTGCAATTTATTGATACAGATAACTCTGTCCCATAAAGAGCAGCAGTTGGAAGATCTAAAGGAGGAAGTTAGAAGAGAGCTGATGGCTGCAGCTAGTAACCCTTCAAAACAGCTGAAGTTCATCGATGCAGTTCAACGGATTGGGGTGGCATACCACTTTGAAAAGGAGATAGAAGAAGCATTACAAAATACCTATGATAACTATCATTGCATTGATGACATAAATGATGATCTCTATGATGTTGCGCTTCGATTTCGACTACTAAGACAACAGGGCTTCAATATTTCATGTGGTAAGCCTCATGAATATCATGTATTATAAGGTGCTTGAATATCATCTAGCAAAGCTCACATATAACATTCTATGTTTTGGTGATGACTACAGATATATTCAACAGGTACACAGATGAAAAGGGAAGGTTCAAGGAGTCTTTGATCAATGATGCATGTGGCCTACTAGGCTTGTATGAAGCTGCACATCTCAGGGTGGGGGAAGAAGACATACTAGATGAAGCACTTGATTTCACCACCACTCACCTCAAGTCTATGGTAGAACATTTAGAATACCCTCTTGCAGCACAAGTAACTCATGCCCTATACAGGCCCTTGAAGAAAGGCTTGGAGAGGCTAGAGGCAAGGCCTTTCATGTCTATCTACCAGGATGAAGCGTCACATAGTAAAGCTTTACTGAAGCTTGCAAAGTTAGACTTCAACCAACTGCAGTCACTGTATAAAAAAGAGCTAAGCAATATCTTGGGGTTAGTTTTCAAATCATGTATGAACTTATGTTAAAGCTGTTTACGGTATGTGAATTAATGTGTTTTCTCAGGTGGTGGAAAGGCCTAGATTTTTTTTCAAAGCTACCTTTTGTAAGAGATAGATTGGTGGAAGGGTACTTTTGGATAGCAACAGCTTGTTTTGAGCCCCAGTATTCATATGCTAGAAGAATACAAACCAAATTACATGCTCTGATCACAACTACGGATGACATATTTGATGCATATTTGATGCATATGGAACACTTGAAGAACTGGAGCTCTTTACAGAGGCAATTGGGAGGTTTGATATATGCAAGATTAAAATTACCCACAACCAATGAATTGGTTTCATACTTGAACTTTAAAAGGGAACTTGGTACTTGATTTTCAGGTGGGATATTGACAGAACACATCAGCTTCCTGAATACCTGAAGCCATGCTATCAGGCAGTCTTCGATGCCTACAAAGAAATTGAGGAGATGGAAAACACAGAAAGATCACACTCTGTGCACCAAGCAAAAGATGCAGTAGGATTCTCTGAACTCCATTGTGTTTATGATATCCTATATAGTATTGTAAATAAAATGCCATATATAACACTTGCATGATATATTTACTTGGCTGAATTTTTATCCTAGATGAAAAACTTGGTCCAAGCTTGGTTGAAGCCAAATGGTTCCATGGAAAATACATACCAACAATAGAAGAGTACATGCGTGTTGCATTGGTAAGTATTGGTGCCCCCGTGTTAACATTCATCTCTTTTATTGGCATGGGAGAGATTGCAACCAAGGAAGTCTTTGATTGGCTGCAACAAAACCCTAAGATTGTTAGAGCTTCCTCCAAAGTCATTAGGCTCATGGATGACATGGCTACGCACAAGGTACAATGAAACAACACTTCCTACTGATACTTGGATATCAATCACATAAAGACAAAGGGATCTTAAAGAAAATCTATTATATATATATATACCAATTTCTTTTTAACATCTTATATTACTATGTATGCAGTTTGAGCAAGAGAGAGGGCATATTGCATCAAGTATCGAATGTTACATGAAGCAACATGGTGTCTCCGAGCAACAAGCATATGAGGAGTTTCACAAGCAACTCGAGAATGCATGGAAGGATATAAATGAAGAGAGCCTCAAACCTACTGCAGTTCCAATGCTTCTCCTTAGTCGTCTTCTCAATTTTGCTCGAGCAGCAGATGTGATGTACAATGGGCAGAAAGATGAATTCACACATCTTGGAGAAGTGATGAAAAATAATATTTCAATGCTGCTCATAGACCCTGTGCCAATATGA
>CSTPS051
ATGTTGAGTGCTCGAGTGAGTTTACACATGGCCTTAATTCTCGCTACCAGCAACGGGTCTTCTCCAGCCCCAGTTGCTAATCCAGAGACTAATCGCCGAACTGCAAATTATCAGCCTAGCATTTGGGGCAATACCTTCATCGTGAGCCACACTCCTGAGGATGAGGTGATTTTCTGATCATGTATGTAGTTTGCATAACAAGACCTAAAGATTTTCTCACGTTTTGTTCTTGCAATTTATTGATACAGATAACTCTGGCCCATAAAGAGCAGCAGTTGGAAGATCTAAAGGAGGAAGTTAGAAGAGAGCTGATGGCTGCAGCTAGTAACCCTTCAAAACAGCTGAAGTTTATCGATGCAGTTCAACGGCTTGGGGTGGCATACCACTTTGAAAAGGAGATAGAAGAAGCATTACAAAATACCTATGATAACTATCATTGTATTGATGACATAAATGATGATCTCTATGATGTTGCGCTTCGATTTCGACTACTAAGACAGCAAGGCTTCAATATTTCATGTGGTAAGCCTCATGAATATCATGTATTATAAGGTGCTTGAATATCATCTAGCAAAGCTCACATATAACATTCTATGTTTTGGTGATGACTACAGATATATTCAACAGGTACACAGATGAAAAGGGAAGGTTCAAGGAGTCTTTGATCAATGATGCATGTGGCCTACTAGGCTTGTATGAAGCTGCACATCTCAGGGTGGGGGAAGAAGACATACTAGATGAAGCACTTGCTTTCACCACCACTCACCTCAAGTCTATGGTAGAACATTTAGAATACCCTCTTGCAGCACAAGTAACTCATGCCCTATACAGGCCCTTGAGGAAAGGCTTGGAGAGGCTAGAGGCAAGGCCTTTCATGTCTATCTACGAGGATGAAGCGTCACATAGTAAAGCTTTACTGAAGCTTGCAAAGTTAGACTTCAACCAACTGCAGTCACTGTATAAAAAAGAGCTAAGCAATATCTTGGGGTTAGTTTTCAAATCATGTATGAACTTATGTTAAAGCTGTTTACGGTATGTGAATTAATGTATTTTCTCAGGTGGTGGAAAGACCTAGATTTTTCTTCAAAGCTACCTTTTGTAAGAGATAGATTGGTGGAAGGGTACTTTTGGATAGCAACAGCTTGTTTTGAGCCCCAGTATTCATATGCTAGAAGAATACAAACCAAATTACATGCTCTGATCACAACTACGGATGACATATTTGATGCATATGGAACACTCGAAGAACTGGAGCTCTTTACAGAGGCAATTGGGAGGTTTGATATATGCAAGATTAAAATTACCCACAACCAATTAATTGATTTCATACTTGAACTTTAAAAGGGAACTTGGTTTCAGGTGGGATATTGACAGCACACATCAGCTTCCTGAATACATGAAGCCATGCTATCAGGCAGTCTTCGATGCCTACAAAGAAATTGAGGAGATGGAAAACACAGAAAGATCACACTCTGTGCACAAAGCAAAAGATGCAGTAGGATTCTCTGAACTCCATTGTGTTTATGATATCCTATATAGTATTGTAAATAAAATGCCATATATAACACTTGCATGATATATTTACTTGGCTGAATTTTTATCCTAGATGAAAAACTTGGTCCAAGCTTACTTGGTTGAAGCCAAATGGTTCCATGGAAAATACATACCAACAATAGAAGAGTACATGCGTGTTGCATTGGTAAGTATTGGTGCCCCCGTGTTAACATTCATCTCTTTTATTGGCATGGGAGAGATTGCAACCAAGGAAGTCTTTGATTGGCTGCAACAAAACCCTAAGATTGTTAGAGCTTCCTCCAAAGTCATTAGGCTCATGGATGACATGGCTACGCACAAGGTACAATGAAACAACACTTCCTACGCACAAGATACTTGGATATCAATCACATAAAAACAAAGGGATCTTAAAGAAAATCTATTATATATATATGCCAATTTCTTTTTAACATCTTATATTACTATGTATGCAGTTTGAGCAAGAGAGAGGGCATATTGCATCAAGTATCGAATGTTACATGAAGCAACATGGTGTCTCCGAGCAACAGGCATACGGGGAATTTCACAAGCAACTCGAGAATGCATGGAAGGATATAAATGAAGAGTGCCTCAAACCTACTGCAGTTCCAATGCTTCTCCTTAGTCGTCTTCTCAATTTTGCTCGAGCAGCAGATGTGATGTACAAGGGGCAGAAAGATGAATTCACACATCTTGGAGAAGTGATGAAAAATAATATTTCAATGCTGCTCATAGACCCTGTGCCAATATGA
>CSTPS059
ATGGCCTTAATTCTCGCTACCAGGAACGGGTCTTCTCCAGCCCCAGTTGCTAATCCAGAGACTAATCGCCAAACTGCAAATTATCAGCCTAGCATTTGGGGCAATGCCTTCATCGTGAGCAACACTCCTGAGGATGAGGTAATTTTCTGATCATGTATGTAGTTTGCATAACAAGACCTAAAGATTTTCTCACTTTTTGTTCTTGCAGTTTATTGATACAGATAACTCTGGCCCATAAAGAGCAGCAGTTGGAAGATCTAAAGGAGGAAGTTAGAAGAGAGCTGATGGCTGCAGCTAGTAACCTTTCAAAACAGCTGAAGTTTATCGATGCAGTTCAACGGCTTGGGGTGGCATACCACTTTGAAAAGGATATAGAAGAACCATTACAAAATACATATGATAACTATCATTGCATTGATGACATAAATGATGATCTCTATGATGTTGCACTTCGATTTCGACTACTAAGACAACAAGGCTTCAATATTTCATGTGGTAAGCCTCATGAATTATAAGGTGCTTGAATATCATCTAGCAAAGCTCACATATAACATTCTATGTTTTTGGTGATGATTACAGATATATTCAACAGGTACACAGATGAAAAGGGAAGGTTCAAGGAGTCTTTGATCAATGATGCATGTGGCCTACTAGGCTTGTATGAAGCTGCACATCTCAGGGTGTGGGAAGAAGATATACTAGATGAAGCACTTGCTTTCACCACCACTCACCTCAAGTCTATGGTAGAACATTTAGAATACCCTCTTGCAGCACAAGTAAGTCATGCCCTATACCGGCCCATTAGGAAAGGCTTGGAGAGGCTAGAGGCAAGGCCTTTCATGTCTATCTACCAAGATGAAGCTTCACATAGTAAAGCTTTACTGAAGCTTGCAAAGTTAGACTTCAACCTACTGCAGTCACTGTATAAAAAAGAGCTAAGCAATATCTTGAGATTAGTTTTCAAATCATGTATGAACTTATGTTAAAGCAGTTTACGGTATGTGAATTAATGTATTTTCTCAGGTGGTGGAAAGACCTAGATTTTTCTTCAAAGCTACCTTTTGTAAGAGAAGAGTGGTGGAAGGGTACTTTTGGATAGCAATAGCTGTTTTGAGCCCCAGTATTCATATGCTAGAAGAATACAGACCAAATTACATGCTCTGATGACAACTACGGATGACATATTTGATGCATATGGAACACTTGAAGAACTGGAGCTCTATACAGAGGCAATTGGGAGGTTTGATATATGCAAGATTAAAATTACCCATAACCAATGAATTGATTTCATATTTAAACTTTAAAAGGGAACTTGGTACTTGATTTTCAGGTGGGGATATTAATAGCATCCATCAGCTTCCTGAATACATGAAGCAATGCTATCAGGCAGTCTTAGATTTCTTCAATGAAATTGAGGAGATGCAAAACACAGAAAGATCATACTGTTTCCACCATGCAAAAGATGCAGTAGGGTTCTATGAACTCTATTGTGCTTATGATATCCTATACTGTATTGTAAATAAAATGGTATATATAACACTTGCATGATATATTTACTTGGCTGAATTTTTATCCTAGATGAAAAACTTGGTCCAGGCTTTCTTGGTTGAAGCCAAATGGTTCCATGGAAAATACATACCAACAATAGAAGAGTACATGCGTGTTGCATTGGTTAGTAGTGGTGCCAGCGTGTTCACAATCATCTCTTTTATTGTCATGGGAGAGATCGCAACTAAGGAAGTCTTTGATTGGGTGCAACAAAACCCTAAGATTGTTAGAGCTTTCTCCACAGTCATGAGGCTCATGAATGACATGGCTACGCACAAGGTACAATGAAACAACACTTCCTACTGATACTTGGATATCAATCCCATAAAGACAAAGGGATCTTAAACAATATCTATTATATAAATATATATAATCTTTTTAACATCTTATATTACTATGTATGCAGTTTGAGCAAGAGAGAGGGAATATTGCATCAAGCATCGAATGTTACATGAAGCAACATGGTGTCTCGGAGCAACAAGCATATGAGGAGTTTCACAAGCAACTTGAGAATGCATGGAAGGATATAAATGAAGAGTGCCTCAGACCTACTGCAGTTCCAATGCTTCTCCTTAGTCGTCTTCTCAATTTTTCTCGGGCAGCAGATGTGGTGTACAAGGGCCAGAAAGATGCATTCACACATCTTGGAGAAGTGATGAAAAATAATATTTCAATGCTGCTCATAGACCCGTGCCAATATGAGAGTGGAGATATGTTACCCAAATTAAGATGGTATACTCTAGCTTCTGTTTGCCTCTGTTTGATATTGCTTTTTATTATGTAA
>CSTPS079
ATGGAGTGCTCCAGTGAGTTACACATGCCCTTAATTCTCGCTACCAGTAACATGTCTTCTCCAGCCCCAGTTGCTAATCCAGAGACTAATCGCCGGACTGCAAATTATCAGCCTAGCATTTGGGCCAATAGTTTCATCGTGAGCAACATTCCTGATGATGAGGTAATTTTCTGATCATATATGCAGTTTACATAACAATATCTAAAGATTTTCACACTTTTTGTTCTTGCAATTTATTGATACAGATAACTCTGGCCCATAAAGAGCAGCAGTTGGAAGATCTAAAGGAGGAAGTTAGAAGAGAGCTGATTGCTGCAGCTAGTAGCCCTTCGAAACAGCTGAAGTTTATCGATGCAATTCAACGGCTTGGGGTGGCATACCACTTTGAAAACGAGATAGAACAAGCATTACAAAGCACCTATGATAACTATCATGGCATTGCTGATATAAATGATGATCTCTATGATGTTGCACTTCGATTTCGACTACTAAGACAACAAGGCTTCAATATTTCATGTGGTAAGCCTCATTAATATCATGTATAAGTTGCTTGAATATCATCTAGCAAAGCTCACATATAACATTCTATGTTTTGGTGATGATATCAGATATATTCAAGAGGTACAAAGATGAAAAGGGGAGGTTCAAGAAGTCTTTGATCAATGATCCATATGGCCTACTAGGCTTGTATGAAGCTGCACATCTCAGGGTGTGGGAAGAAGATATACTAGATGAAGCACTTGCTTTCACCACCACTCACCTCAAGTCTATTGTAGAACATTTAGAATACCCTCTTGCAGCACAAGTAACTCATGCCCTAGAGCGGCCCATTAGGAAAGGGTTGGAGAGGCTAGAGGCAAGGCCTTTCATGTCTATCTACCAAGATGACGCTTCACATAGTAAAGCTTTACTGAAGTTTGCAAAGTTAGATTTCAACCTACTGCAGTCACTGTATAAGAAAGAGCTGAGTAATATCTCGAGGTTAGTTCTCAAATCATTCTTGCACTTAAATTCAAATCAACAGTTTACCAGGTCTTTTATGTGGATTAATGTATTTTCTCAGGTGGTGGAAAGACCTAGATTTCTCTTCAAAGCTACCTTTTGCCAGAGATCGATTGGTAGAAGGGTACTTTTGGATAGCAACATGTTGTTTTGAGCCCCAGTATTCATATGCTAGAAGAATACAGACCAAATTACATGCTCTGATAACAACTATGGATGATATATTTGATGCATATGGAACATTTGAAGAACTGGAGCTCTTTACAGAGGCAATCGGGAGGTTTGATATATGCTAGATTCAAATTACCCACAACCAATGAATTGATTTTGATATTTGAACTTTAAAAGGGAACTTGGTACTTGATTTTCAGGTGGGATATAAACAGCGTACATCAGCTTCCTGAATACATGAAACCATGCTATCAGGCAGTCTTAGATGTCTACAAAGAAATTGAGGAGATGGAAAACACAGAAAGATCATACTGTGTCCACCACACAAAAGATGCAGTAGGATTCTTCGAACTCTTTTGTGTTTATGATATCCTATATTGTATTGTAAATAAAATGCTATATATAACACTTGCATGATATATTTACTTGGCTGAATTTTTGTCCTAGATTAAAAGCTTGGTCCAAGCTTACTTGGTTGAAGCCAAATGGTTGCATGGAAAATACATACCGACAATAGAAGAGTACATGGGTATCGCAATGGTAACAGTTGGTGTCCCCGTGTTAACAATCATGTCTTTTATTGGCATGAGAGAGACTGCAACCAAGGAAGTCTTTGATTGGCTGCTACAAAACCCTAAGATTGTTAGAGCTACCTACATAATCATTAGGCTCATGGATGACATGGCTTCCCACAAGGTACAATGAAACAACACTTCCTACTGATACTTGGATATCAATCCCATAAAGATTAAGAAAATCTATTATATATCAATTTCTTTTTAACACCTTATATTACTATTTCTGCAGTTTGAGCAAGAGAGAGAGCATATTGCATCAAGCATCGAATGTTACATGAAGCAACATGGTGTGTCGGAGCAGCAAGCATATGATAAGTTTCACAAGCAAATCGAGAATGCATGGAAGGATATAAATGAAGAGTGCCTCAGACCTACTGCAGTTCCAATGCTTCTCCTTAGTCGTCTTCTCAATTTTGCTCGATCAGGAGATGTGATGTACAAGAGTCACAAAGATATATTCACACATCCTGGAGAAGTGATGAAAAATAATATTTCAATGCTGCTCATAGACCCTGTGCCAATATGA
>CSTPS080
ATGGCCTTAATTCTGGCTACCAGCGACATGTCTTCTCCAGCCCCAGTTGCTAATCCAGAGACTAATCGCCGAACTGCAAATTATCAGCCTAGCATTTGGGGCAATAGCTTCATCGTGAGCAACACTCCTGAGGATGAGGTAATTTTCTGATCATGTATGTAGTTTGCATAACAAGACCTAAAGAGTTTCTCACTTTTTGTTCTTGCAATTTATTGATGCAGATAACTCTGGCCCATAAAGAGCAGCAGTTGGAAGATCTAAAGGAGGAAGTTAGAAGAGAGCTGATGGCTGCAGCTAGTAACCCTTCAAAACAGCTGAAGTTTATCGATGCAGTTCAACGGCTTGGGGTGGCATACCACTTTGAAAAGGATATAGAAGAAGCATTACAAAATACCTATGATAACTATCATTGCATTGATGACATAAATGATGATCTCTATGATGTTGCACTTCGATTTCGACTACTAAGACAACAAGGCTTCAATATTTCATGTGGTAAGCCTCATGAATATCATGTATAAGGTGCTTGAATATCATCTAGCAAAGCTCACATATAACATTCTATGTTTTGGTGATGATTGCAGATATATTCAAGAGGTACAAAGATGAAAAGGGAAGGTTCAAGGAGTCTTTGATCAATGATCCATGTGGCCTACTAGGCTTGTATGAAGCTGCACATCTCAGGGTGCGGGAAGAAGATATACTAGATGAAGCACTTGCTTTCACCACCGCTCACCTCAAGTCTATGGTAGAACATTTAGCATACCCTCTTGCAGCACAAGTAACGCATGCCCTAGACCGGCCCATTAGGAAAGGCTTGGAGAGGCTAGAGGCAAGGCCTTTCATGTCTATCTACCAAGATGAAGCTTCACATAGTAAAGCTTTACTAAAGTTTGCAAAGTTAGATTTCAACCTACTGCAGTCACTGTATAAGAAAGAGCTGAGTAATATATCGAGGTTAGTTCTCAAATCATTCTTGCACTTAAATTCAAATCAACAGTTTACCAGGTCTTTTATGTGGATTAATGTATTTTCTTAGGTGGTGGAAAGACCTAGATTTCTCTTCAAAGCTACCTTTTGCCAGAGATCGATTGGTAGAAGGGTACTTTTGGATAGCAATAAGTTGTTCTGAGCCCCAGTATTCATATGCTAGAAGAATACAGACCAAAGTAGTTGCTCTGATAACAACTGTGGATGATATATTTGATGCATATGGAACATTTGAAGAACTGGAGCTCTTTACAGAGGCAATTGAGAGGTTTGATACATGCGAGATTCAAATTACCTACGACCAATGAATTGATTTCATATTTGAACTTTAAAAGGGAACTTGGTACTTGATTTTCAGGTGGGATATTAACAGCATAGATCAGTTTCCTGAATACTTGAAGCCGTGCTATCAGGCAGTCCTAGATGTCTACAAAGAAATTGAGGAGATGGAAAACACAGAAAGATCATACTGTGTCCACCATACGAAAGATGCAGTAGGATTCTTTGAACTCTATTGTGTTTATGATATCCTATATTGTACTGTAAATAAAATGCTATATATAACACTTGCATGATATATTTACTTGGCTGAATTTTTATCCTAGATTAAAAGCTTGTTCCAAGCTAACTTGGTCCAAGCCAAATGGTTCCGTGGAAAATACATACCAACAATAGAAGAGTACATGGGTATCGCAATGGTAACTGTTGGTGTCCCCCCGTTAACAATCATGTCTTTTATTGGCATGAGAGAGACTGCAACCAAGGAAGTCTTTGATTGGGTGCAACAAAACCCTAAGATTGTTAGAGCTGCCTCCACAGTCATGAGGCTCATGGATGACATGGCTTCCCACAAGGTACAATGAAACAACACTTCCTACTGATACTTGGATATCAATCCCATAAAGATAAAGAAAATCTATTGTATATCAATTTCTTTTTTACACCTTATATTACTATTTCTGCAGTTTGAGCAAGAGAGAGGGCATAATGCATCAAGCATCGAATGTTACATGAAGCAACATGGTGTGTCGGAGCAACAAGCATATGATGAGCTTCACAAGCAAATCGAGAATGCATGGAAGGATATAAATGAAGAGAGCCTCAGACCTACTGCAGTTCCAATGCTTCTCCTTAGTCGTCTTCTCAATTTTGCTCGATCAGGAGATGTGATGTACAAGGGCCACAAAGATATGTTCTCACATCCTGAAGAAGTGATGAAAAATGATATTTCAATGCTGCTCATAGACCCTGTGCCAATATGA
>CSTPS083
ATATTGAGTGCTCGAGTGAGTTACACATGGCCTTAATTCTCGCTACCAGCAACGGGTCTTCTCCAGCCCCAGTTGCTAATCCAGAGACTAATTGCCGAACTGCAAATTATCAGCCTAGCATTTGGGGCAATACCTTCATCGTGAGCCACACTCCTGAGGATGAGGTGATTTTCTGATCATGTATGTAGTTTGCATAACAAGACCTAAAGATTTTCTCACTTTTTGTTTTTGCAATTTATTGATACAGATAACTCTGGCCCATAAAGAGCAGCAGTTGGAAGATCTAAAGGAGGAAGTTAGAAGAGAGCTGATGGCTTCAGCTAGTAATCCTTCAAAACAGCTGAAGTTTATCGATGCAGTTCAACGGCTTGGGGTGGCATACCACTTTGAAAAGGAGATAGAAGAAGCATTACAAAATACCTATGATAACTATCATTGCATTGATGACATAAATGATGATCTCTATGATGTTGCGCTTCAATTTCGACTACTAAGACAACAAGGCTTCAATATTTCATGTGGTAAACCTCATGAATATCATGTATTATAAGGTGCTTGAATATCATCTAGCAAAGCTCACATATAACATTCTATGTTTTGGTGATGATTACAGATATATTCAAGAGGTACACAGATGATAAGGGAAGGTTTAAGGAGTCTTTGATCAATGATGCATGTGGCCTACTAGGCTTGTATGAAGCTGCACATCTCAGGGTGTGGGAAGAAGACATACTAGATGAAGCACTTGCTTTCACCACCACTCACCTCAAGTCTATGGTAGAACATTTAGAATACCCTCTTGCAGCACAAGTAACTCATGCCCTATACAGGTCCTTGAGGAAAGGCTTAGAGAGGCTAGAGGCAAGGCCTTTCATGTCTATCTACCAGGATGAAGCGTCACATATTAAAGCTTTACTGAAGCTTGCAAAGTTAGACTTCAACCAACTGCAGTCACTGTATAAAAAAGAGCTAAGCAATATCTTGGGGTTAGTTTTCAAATCATGTATGAACTTATGTTAAAGCTGTTTACGGTATGTGAATTAATGAATTTTCTCAGGTGGTGGAAAGACCTAGATTTTTCTTCAAAGCTACCTTTTGTAAGAGATAGATTGGTGGAAGGGTACTTTTTGATAGCAACAGCTTGTTTTGAGCCCCAGTATTCATATGCTAGAAGAATACAAACCAAATTACATGCTCTGATCACAACTACGGATGACATATTTGATGCATATGGAACACTTGAAGAACTGGAGCTCTTTACAGAGGCAATTGGGAGGTTTGATATATGCAAGATTAAAATTACCCACAGCCAATTAATTGATTTCATACAACTTTAAAAGGGAACTTGGTACTTGATTTTTAGGTGGGATATTGACAGCACACATCAGCTTCCTGAATACATGAAGCCATGCTATCAGGCAGTCTTAGATGCCTACAAAGAAATTGAGGAGATGGAAAACACAGAAAGATCACACTCTGTGCACCAAGCAAAAGATGCAGTAGGATTCTCTGAACTCCATTGTGTTTATGATATCCTATATAGTATTGTAAATAAAATGCCATATATAACACTTGCATGATATATTTACTTGGCTGAATTTTTATCCTAGATGAAAAACTTGGTCCAAGCTTACTTGGTTGAAGCCAAATGGTTTCATGGAAAATACATACCAACAATAGAAGAGTACATGCGTGTTGCATTGGTAAGTATTGGTGCCCCCGTGTTAACATTCATCTCTTTTATTGGCATGGGAGAGATTGCAACCAAGGAAGTCTTTGATTGGCTGCAACAAAACCCTAAGATTGTTAGAGCTTCCTCCAAAGTCATTAGGCTCATGGATGACATGGCTACGCACAAGGTACAATGAAACAACACTTCCTACTGATACTTGGATATCAATCACATAAAGACAAAGAGATCTTATAGAAAATCTATTTTATATATACCAATTTCTTTTTAACATCTTATAATACTATGTATGCAGTTTGAGCAAGAGAGAGGGCATATTGCATCAAGTATCGAATGTTACATGAAGCAACATGGTGTCTCCGAGCAACAAGCATACGAGGATTTTCACAAGCAACTCGAGAATGCATGGAAGGATATAAATGAAGAGTGCCTCAAACCTACTGCAGTTCCAATGCTTCTCCTTAGTCGTCTTCTCAATTTTGCTCGAGCAGCAGATGTGATGTACAAGGGCGAGAAAGATATATTCACACATCTTGGAGAAGGGATGAAAAATAATATTTCAATGCTGCTCATAGACCCTGTGCCAATATGA
>CSTPS086
ATATTGAGTGCTCGAGTGAGTTACACATGGCCTTAATTCTCGCTACCAGCAACAGGTCTTCTCCAGCCCCAGTTGCTAATCCAGAGACTAATCGCCGAACTGCAAATTATCAGCCTAGCATTTGGGGCAATACCTTCATCGTGAGCCACACTCCTGAGGATGAGGTGATTTTCTGATCATGTATGTAGTTTTCATAACAAGACCTAAAGATTTTCTCACTTTTTGTTCTTGCAATTTATTGGTACAGATAACTCTGGCCCATAAAGAGCAGCAGTTGGAAGATCTAAAGGAGGAAGTTAGAAGAGAGCTGATGGCTTCAGCTAGTAACCCTTCAAAACAGCTGAAGTTTATCGATGCAGTTCAACGGCTTGGGGTGGCATACCACTTTGAAAAGGAGATAGAAGAAGCATTACAAAATACCTATGATAACTATCATTGCATTGATGACATAAATGATGATCTCTATGATGTTGTGCTTCGATTTCGACTACTAAGACAACAAGGCTTCAATATTTCATGTGGTAAGCCTCAGGAATATCATGTATTATAAGGTGCTTGAATATCATCTAGCAAAGCTCACATATAACATTCTATGTTTTGGTGATGATTACAGATATATTCAACAGGTACACAGAAAGGGAAGGTTCAAGGAGTCTTTGATCAATGATGCATATGGCCTACTAGGCTTGTATGAAGCTGCACATCTCAGGGTGTGGGAAGAAGACATACTAGATGAAGCACTTGCTTTCACCACCACTCACCTCAAGTCTATGGTAGAACATTTAGAATACCCTCTTGCAGCACAAGTAACTCATGCCCTATACAGGCCCTTGAGGAAAGGCTTGGAGAGGCTAGAGGCAAGGCCTTTCATGTCTATCTACCAGGATGAAGCGTCACATAGTAAAGCTTTACTGAAGCTTGCAAAGTTAGACTTCAACCAACTGCAGTCACTGTATAAAAAAGAGCTAAGCAATATCCTGGGGTTAGTTTTCAAATCATGTATGAACTTATGTTAAAGCTGTTTACGGTATGTGAATTAATGTATTTTCTCAGGTGGTGGAAAGACCTAGATTTTTCTTCAAAGCTACCTTTTGTAAGAGATAGATTGGTGGAAGGGTACTTTTGGATAGCAATAGCTTGTTTTGAGCCCCAGTATTCATATGCTAGAAGAATACAGACCAAATTACATGCTCTGATGACAACTACGGATGACATATTTGATGCATATGGAACACTTGAAGAACTGGAGTTCTTTACGGAGGCAATTGGGAGGTTTGATCTATGCAAGATTAAAATTACCCACAACTAATTCATTGATTTCATACTTGAACTTTAAAAGGGAACTAGGTACTTGATTTTTAGGTGGGATATTGACAGCACACATCAGCTTCCTGAATACATGAAGCCATGCTATCAGGCAGTCTTAGATGCCTACAAAGAAATCGAGGAGATGGAAAACACAGAAAGATCACACTCTGTGCACCAAGCAAAAGATGCAGTAGGATTCTCTCAACTCCATTGTGTTTATGATATCCTATATAGTATTGTAAATAAAATGCCATATATAACACTTGCATGATATATTTACTTGGCTGAATTTTTATCCTAGATGAAAAACTTGGTCCAAGCTTACTCGGTTGAAGCCAAATGGTTCCATGGAAAATACATACCAACAATAGAAGAGTACATGCGTGTTGCATTGGTTAGTATTGGTGCCCCCGTGTTAACATTCATCTCTTTTATTGGCATGGGAGAGATTGCAACCAAGGAAGTCTTTGATTGGCTGCAACAAAACCCTAAGATTGTTAGAGCTTCCTCCAAAGTCATTAGGCTCATGGATGACATGGCTACGCACAAGGTACAATGAAACAACACTTCCTACTGATACTTGAATATCAATCACATAAAGAGAAAGGGATCTTAAAGAAAATCTATTATATATATATACCAATTTCTTTTTAACATCTTATATTACTATATATGCAGTTTGAGCAAGAGAGAGGACATATTGCATCAAGTATCGAATGTTACATGAAGCAACATGGTGTCTCCGAGCAACAAGCATATGAGGAGTTTCACAAGCAACTCGAGAATGCATGGAAGGATATAAATGAAGAGTGCCTCAAACCTACTGCAGTTCCAATGCTTCTCCTTAGTCGTCTTCTCAATTTTGCTCGAGCAGCAGATGTGATGTACAAGGGGCAGAAAGATGAATTTACACATCTTGGAGAAGTGATGAAAAATAATATTTCAATGCTGCTCATAGACCCTGTGCCAATATGA
>CSTPS090
ATGGCCTTAATTCTCGCTACCAGCAACGGGTCTTCTCCAGCCCCAGTTGCTAATCCAGAGACTAATCGCCAAACTGCAAATTATCAGCCGAGCATTTGGGGCAATACCTTCATCGTGAGCAACACTCCTGAGGATGAGGTAATTTTCTGATCATGCATGTAGTTTGCATAACAAGACCTAAAGATTTTCTCACTTTTTTTTCTTGCAAATTATTGATACAGATAACTCTGGTCCATGAAGAGCAGCAGTTGGAAGATCTAAAGGAGGAAGTTAGAAGAGAGCTGATGGCTGCAGCTAGTAACCTTTCAAAACAGCTGAAGTTTATCGATTCAGTTCAACGGCTTGGGGTGGCATACCACTTTGAAAAGGATATAGAAGAAGCATTACAAAATACATATGATAACTATCATTGCATTGATGACATAAATGATGATCTCTATGATGTTGCACTTCGATTTCGACTACTAAGACAACAAGGCTTCAATATTTCATGTGGTAAGCCTCATGAATTATAAGGTGTTTGAATATCATCTAGCAAAGCTCACATATAACATTCTATTTTTTGGTGATGATTACAGATATATTCAACAGGTACACAGATGAAAAGGGAAGGTTCAAGGAGTCTTTGATCAATGATGCATGTGGCCTACCAGGCTTGTATGAAGCTGCACATCTCAGGGTGTGGGAAGAAGATATACTAGATGAAGCACTTGCTTTCACCACCACTCACCTCAAGTCTATGGTAGAACATTTAGAATACCCTCTTGCAGCACAAGCAAGTCATGCCCTATACCGGCCCATTAGGAAAGGCTTGGAGAGGCTAGAGGCAAGGCCTTTCATGTCTATCTACCAAGATGAAGCTTCACATAGTAAAGCTTTACTGAAGCTTGCAAAGTTAGACTTCAACCTACTGCAGTCACTGTATAAAAAAGAGATAAGCAATATCTTGAGGTTAGTTTTCAAATCATGTATGAACTTATGTTAAAGCAGTTTACGGTATGTGAATTAATGTATTTTCTCAGGTGGTGGAAAGACCTAGATTTTTCTTCAAAGCTACCTTTTGTAAGAGATAGAGTGGTGGAAGGGTACTTTTGGATAGCAATAGCTTGTTTTGAGCCCCAGTATTCATATGCTAGAAGAATACAGACCAAATTACATGCTCTGCTGATAACTACGGATGACATATTTGATGCATATGGAACACTTGAAGAACTGGAGCTCTATACTGAGGCAATTGGGAGGTTTGATATATGCAAGATTAAAATTACCGATGAATTGATTTCATATTTGAACTTTAAAAGGGAACTTGGTACTTGATTTTCAGGTGGGATATTAATAGCATCCATCAGCTTCCTGAATACATGAAACCATGCTATCAGGCAGTCTTGGATTTCTTCAAAGAAATTGAGGAGATGCAAAACACAGAAAGATCATACTGTGTCCACCATGCAAAAGATGCAGTAGGGTTCTATGAACTCTATTGTGCTTATGATATCCTATACTGTATTGTAAATAAAATGGTATATATAACACTTGCATGATATATTTACTTGGCTGAATTTTTATCCTAGATGAAAAACTTGGTCCAAGCTTTCTTGGTTGAAGCCAAATGGTTCCATGGAAAATACATACCAACAATAGAAGAGTACATGCGTGATGCATTGGTTAGTAGTGGTGCCACCGTGTTCGCAATCATCTCTTTTATTGTCATGGGAGAGATCGCAACTAAGGAAGTCTTTGATTGGGTGCAACAAAACCCTAAGATTGTTAGAGCTTTATCCACAGTCATGAGGCTCATGAATGACATGGCTACGCACAAGGTATAATGAAACAACACTTCCTACTGATACTTGGATATCAATCCCATAACGACAAAGGGATCTTAAAGAAAATCTATATTACATATATATACATATATATCAATATCTTTTTAACATCTTATATTACTATGTATGCAGTTTGAGCAAGAGAGTGGGCATATTGCATCAAGCATCGAATGTTACATGAAGCAGCATGGTCTCTCGGAGCAACAAGCATATGAGGAGTTTCACAAGCAACTTGAGAATGCATGGAAGGATATAAATGAAGAGTGCTTCAGACCTACTGCAGTTCCATTGCTTCTCCTTAGTCGTCTTCTCAATTTTGCTCGGGCAGCAGATGTGGTGTACAAGGGCCAGAAAGATGCATTCACACATCTTGGAGAAGTGATGAAAAATAATATTTCAATGCTGCTCATAGACCCTGTGCCAATATGA
>Merlot_-_CHTPS046_
?????????????????????????????????????????????????????????????????TCGCCAAACTGCAAATTATCAGCCTAGCATTTGGGGCAATACCTTCATCGTGAGCAACACCCTTGAGGATGAGGTAATTTTCTGATCATGTATGTAGTTTGCATAACAAGACCTAAAGATTTTCTCACTTTTTGTTCTTGCAATTTATTGATRCAGATAACTCTGGCCCATAAAGAGCAGCAGTTGGAAGATCTAAAGGAGGAAGTTAGAAGAGAGCTGATGGCTGCAGCTAGTAACCCTTCAAAACAGCTGAAGTTTATCGATGCAGTTCAACGGCTTGGGGTGGCATACCACTTTGAAAAGGAGATAGAAGAAGCATTACAAAATACCTATGATAACTATCATTGCATTGATGACATAAATGATGATCTCTATGATGTTGCACTTCGATTTCGACTACTAAGACAACAAGGCTTCAATATTTCATGTGGTAAGCCTCATGAATATCATGTATNNNNNNNNNNNNNNNNNNCTAGCANNNNNNNCATATAACATTCTATGTTTTGGTGATGATTGCAGATATATTCAAGAGGTACAAAGATGAAAAGGGAAGGTTCAAGGAGTCTTTGATCAATGATCCATGTGGCCTACTAGGCTTGTATGAAGCTGCACATCTCAGGGTGCGGGAAGAAGATATACTAGATGAAGCACTTGCTTTCACCACCGCTCACCTCAAGTCTATGGTAGAACATTTAGCATACCCTCTTGCAGCACAAGTAACTCATGCCCTAGACCGGCCCATTAGGAAAGGCTTGGAGAGGCTAGAGGCAAGGCCTTAATGTCTATCTACCAAGATGAAGCTTCACATAGTAAAGCTTTACTAAAGTTTGCAAAGTTAGATTTCAACCTACTGCAGTCACTGTATAAGAAAGAGCTGAGTAATATATCGAGGTTAGTTCTCAAATCATTCTTGCACTTAAATTCAAATTAACAGTTTACCAGGTCTTTTATGTGGATTAATGTATTTTCTTAGGTGGTGGAAAGACCTAGATTTCTCTTCAAAGCTACCTTTTGCCAGAGATCGATTGGTAGAAGGGTACTTTTGGATAGCAATAAGTTGTTCTGAGCCCCAGTATTCATATGCTAGAAGAATACAGACCAAAGTAGTTGCTCTGATAACAACTGTGGATGATATATTTGATGCATATGGAACATTTGAAGAACTGGAGCTCTTTACAGAGGCAATTGAGAGGTTTGATATATGCGAGATTCAAATTACCTACAACCAATGAATTGATTTCATATTTGTACTTTAAAAGGAAACTTGGTACTTGATTTTCAGGTGGGATATTAACAGCATACATCAGCTTCCTGAATACATGAAGCCATGCTATCAGGCAGTCCTAGATGTCTACAAAGAAATTGAGGAGATGGAAAACACAGAAAGATCATACTGTGTCCACCATACGAAAGATGCAGTAGGATTCTTTGAACTCTATTGTGTTTATGATATCCTATATTGTACTGTAAATAAAATGCTATATATAACACTTGCATGATATATTTACTTGGCTGAATTTTTATCCTAAATTAAAAGCTTGGTCCAAGCTAACTTGGTCCAAGCCAAATGGT????TGGAAAATACATACCAACAATAGAAGAGTACATGGGTATCGCAATGGTAACTGTTGGTATCCCCCCGTTAACAATCATGTCTTTTATTGGCATGAGAGAGACTGCAACCAAGGAAGTCTTTGATTGGGTGCAACAAAACCCTAAGATTGTTAGAGCTACCTCCACAGTCATGAGGCTCATGGATGACATGGCTTCCCACAAGGTACAATGAAACAACACTTCCTACTGATACTTGGATATCAATCCCATAAAGATAAAGAAAATCTATTGTATATCAATTTCTTTTTAACACCTTATATTACTATTTCTGCAGTTTGAGCAAGAGAGAGGGCATAATGCATCAAGCATCGAATGTAACATGAAGCAACATGGTGTGTCGGAGCAACAAGCATATGATGAGTTTCACAAGCAAATCGAGAATGCATGGAAGGATATAAATGAAGAGAGCCTCACACCTACTGCAGTTCCAATGCTTCTCCTTAGTCGTCTTCTCAATTTTGCTCGATCAGGAGATGTGATGTACAAGGGCCACAAAGATATGTTCTCACATCCTGAAGAAGTGATGAAAAATAATATTTCAATGCTGCTCGTAGACCCTGTGCCAATATGA
>Merlot_-_CHTPS147_
ATGGCCTTAATTCTCGCAACCAGCAACGGGTCTTCTCCAGCCCCAGTTGCTAATTCAGAGACTACTCGCCGAACTGCAAATTATCAGCCTAGCATTTGGGGCAATAGCTTCATCGTGAGCAACACTCCTGAGGATGAGGTAATTTTCTGATCATGTATGTAGTTTGCATAACAAGACCTAAAGATTTTCTCACTTTTTGTTCTTGCAATTTATTGATACAGATAACTCTGGCCCATAAAGAGCAGCAGTTGGAAGATCTAAAGGAGGAAGTTAGAAGAGAGCTGATAGCTGCAGCTAGTAACCCTTCGAAACAGCTGAAGTTTATCGATGCAATTCAACGGCTTGGGGTGGCATACCACTTTGAAAACGAGATAGAACAAGCATTACAAAGCACCTATGATAACTATCATGGCATTGCTGATATAAATGATGATCTCTATGATGTTGCACTTCGATTTCGACTACTAAGACAACAAGGCTTCAATATTTCATGTGGTAAGCCTCATTAATATCATGTATAAGTTGCTTGAATATCATCTAGCAAAGCTCACATATAACATTCTATGTTTTGGTGATGATTGCAGATATATTCAAGAGGTACAAAGATGAAAAGGGGAGGTTCAAGAAGTCTTTGATCAATGATCCATATGGCCTACTAGGCTTGTATGAAGCTGCACATCTCAGGGTGTGGGAAGAAGATATACTAGATGAAGCACTTCCTTTCACCACCACTCACCTCAAGTCTATTGTAGAACATTTAGAATACCCTCTTGCAGCACAAGTAACTCATGCCCTAGAGCGGCCCATTAGGAAAGGCTTGGAGAGGCTAGAGGCAAGGCCTTTCATGTCTATCTACCAAGATGAAGCTTCACATAGTAAAGCTTTACTGAAGTTTGCAAAGTTAGAYTTCAACCTACTGCAGTCACTGTATAAGAAAGAGCTGAGCAATATCTCGAGGTTAGTTCTCAAATCATTCTTGCACTTAAATTTAAATTAACAGTTTACCAGGCCTTTTATGTGGATTAATGTATTTTCTCAGGTGGTGGAAAGACCTAGATTTCTCTTCAAAGCTACCTTTTTCCAGAGATAGAGTGGTGGAAACATACTTCTGGATAGCAACATGTTGTTTTGAGCCCCAGTATTCATATGCTAGAAGAATACAGACCAAAWTACWYGCTCTGATAACAATTATTGACGATATGTTTGATGCATATGGGACACTGGAAGAACTGGAGCTCTTTACAGAGGCAAT??????????????????????????????????????????????????????????????????????AAAGGGAACTTGGTACTTGATTTTCAGGTGGGATATTAACAGCATACATCAGCTTCCTGAATACATGAAGCCATGCTATCAGGCAGTCCTAGATGTCTACAAAGAAATTGAGGAGATGGAAAACACAGAAAGATCATACTGTGTCCACCACACAAAAGATGCAGTAGGATTCTTCGAAC??????GTGTTTATGATATCCTATATTGTACTGTAAATAAAATGCTATATATAACACTTGCATGATATATTTACTTGGCTGAATTTTTCTCCTAGATTAAAAGCTTGGTCCAAGCTTACTTGGTTGAAGCCAAATGGTTGCATGGAAAATAAATACCGACAATAGAAGAGTACATGGGTATCGCAATGGTAACAGTTGGTGTCCCCGTGTTAACAATCATGTCTTTTATTGGCATGAGAGAGACTGCA????????AGTCTTTGATTGGCTGCTACAAAACCCTAAGATTGTTAGAGCTACCTACATAATCATTAGGCTCATGGATGACATGGCTTCCCACAAGGTACAATGAAACAACACTTCCTACTGATACTTGGATATCAATCCCATAAAGATAAAGAAAATCTATTGTATATCAATCTCTTTTAACACCTTATATCACCATTTATGCAGTTTGAGCAAGAGAGAGGGCATATTGCATCAAGCATCGAATGTTACATGAAGCAACATGGTGTCTCGGAGCAGCAAGCATATGATGAGTTTCACAAGCAAACCGAGAATGCATGGAAGGATATAAATGAAGAGTGCCTCAGACCTACTACAGTGCCAATGCTTCTCCTTAGTCGTCTTCTCAATTTTGCTCGATCAGGAGATGTGATGTACAAGAGCCACAAAGATATATTCACACATCCTGGAGAAGTGACGAAAAATAATATTTCAATGCTGCTCATAGACCCTGTGCCAATATGA
>Merlot_-_CHTPS173_
??????????????????????????????????????????????????AGAAGAGAGCTAAAGGCTGCAGCTGGTGACCCTTCAAAACAGCTGAAGTTTATCGATGCAGTTCAACGGCTTGGGGTGGCATACCACTTTGAAAAGGAGATAGAAGAAGCATTACAAAATACCTATGATAACTATCATTGCATTGATGACATAAATGATGATCTCTATGATGTTGCACTTCGATTTCGACTACTAAGACAACAAGGCTTCAATATTTCATGTGGTAAGCCTCATGAATATCATGTATAAGGTGCTTGAATATCATCTAGCAAAGCTCACATATAACATTCTATGTTTTGGTGATGATTGCAGATATATTCAAGAGGTACAAAGATGAAAAGGGAAGGTTCAAGGAGTCTTTGATCAATGATCCATGTGGCCTACTAGGCTTGTATGAAGCTGCACATCTCAGGGTGCGGGAAGAAGATATACTAGATGAAGCACTTGCTTTCACCACCGCTCACCTCAAGTCTATGGTAGAACATTTAGCATACCCTCTTGCAGCACAAGTAACTCATGCCCTAGACCGGCCCATTAGGAAAGGCTTGGAGAGGCTAGAGGCAAGGCCTTANATGTCTATCTACCAAGATGAAGCTTCACATAGTAAAGCTTTACTAAAGTTTGCAAAGTTAGATTTCAACCTACTGCAGTCACTGTATAAGAAAGAGCTGAGTAATATATCGAGGTTAGTTCTCAAATCATTCTTGCACTTAAATTCAAATTAACAGTTTACCAGGTCTTTTATGTGGATTAATGTATTTTCTTAGGTGGTGGAAAGACCTAGATTTCTCTTCAAAGCTACCTTTTGCCAGAGATCGATTGGTAGAAGGGTACTTTTGGATAGCAATAAGTTGTTCTGAGCCCCAGTATTCATATGCTAGAAGAATACAGACCAAAGTAGTTGCTCTGATAACAACTGTGGATGATATATTTGATGCATATGGAACATTTGAAGAACTGGAGCTCTTTACAGAGGCAATTGAGAGGTTTGATATATGCGAGATTCAAATTACCTACAACCAATGAATTGATTTCATATTTGTACTTTAAAAGGAAACTTGGTACTTGATTTTCAGGTGGGATATTAACAGCATACATCAGCTTCCTGAATACATGAAGCCATGCTATCAGGCAGTCCTAGATGTCTACAAAGAAATTGAGGAGATGGAAAACACAGAAAGATCATACTGTGTCCACCATACGAAAGATGCAGTAGGATTCTTTGAACTCTATTGTGTTTATGATATCCTATATTGTACTGTAAATAAAATGCTATATATAACACTTGCATGATATATTTACTTGGCTGAATTTTTATCCTAAATTAAAAGCTTGGTCCAAGCTAACTTGGTCCAAGCCAAATGGT????TGGAAAATACATACCAACAATAGAAGAGTACATGGGTATCGCAATGGTAACTGTTGGTATCCCCCCGTTAACAATCATGTCTTTTATTGGCATGAGAGAGACTGCAACCAAGGAAGTCTTTGATTGGGTGCAACAAAACCCTAAGATTGTTAGAGCTACCTCCACAGTCATGAGGCTCATGGATGACATGGCTTCCCACAAGGTACAATGAAACAACACTTCCTACTGATACTTGGATATCAATCCCATAAAGATAAAGAAAATCTATTGTATATCAATTTCTTTTTAACACCTTATATTACTATTTCTGCAGTTTGAGCAAGAGAGAGGGCATAATGCATCAAGCATCGAATGTAACATGAAGCAACATGGTGTGTCGGAGCAACAAGCATATGATGAGTTTCACAAGCAAATCGAGAATGCATGGAAGGATATAAATGAAGAGAGCCTCACACCTACTGCAGTTCCAATGCTTCTCCTTAGTCGTCTTCTCAATTTTGCTCGATCAGGAGATGTGATGTACAAGGGCCACAAAGATATGTTCTCACATCCTGAAGAAGTGATGAAAAATAATATTTCAATGCTGCTCGTAGACCCTGTGCCAATATGA
>Merlot_-_CRTPS019_
ATGGCCTTAATTCTCGCTACCAGCAACGGGTCTTCTCCAGCCCCAGTTGCTAATCCAGAGACTAATCGCCAAACTGCAAATTATCAGCCTAGCATTTGGGGCAATGCCTTCATCGTGAGCAACACTCCTGAGGATGAGGTAATTTTCTGATCATGTATGTAGTTTGCATAACAAGACCTAAAGATTTTCTCGCTTTTTGTTCTTGCAGTTTATTGATACAGATAACTCTGGCCCATAAAGAGCAGCAGTTGGAAGATCTAAAGGAGGAAGTTAGAAGAGAGCTGATGGCTGCTGCTAGTAACCTTTCAAAACAGCTGAAGTTTATCGATGCAGTTCAACGGCTTGGGGTGGCATACCACTTTGAAAAGGATATAGAAGAAGCATTACAAAATACATATGATAACTATCATTGCATTGATGACATAAATGATGATCTCTATGATGTTGCACTTCGATTTCGACTACTAAGACAACAAGGCTTCAATATTTCATGTGGTAAGCCTCATGAATTATAAGGTGCTTGAATATCATCTAGCAAAGCTCACATATAACATTCTATGTTTGGGTGATGATTACAGATATATTCAACAGGTACACAGATGAAAAGGGAAGGTTCAAGGAGTCTTTGATCAATGATGCATGTGGCCTACTAGGCTTGTATGAAGCTGCACATTTCAGGGTGTGGGAAGAAGATATACTAGATGAAGCACTTGCTTTCACCACCACTCACCTCAAGTCTATGGTAGAACATTTAGAATACCCTCTTGCAGCACAAGTAAGTATGCCCTATACCGGCCCATTACAAAGGCTTGGAGAGGCTAGAGGCAAGGCCTTTCATATCTATCTACCAAGATGAAGCTTCACATAGTAAAGCTTTACTGAAGCTTGCAAAGTTAGACTTCAACCTACTGCAGTCACTGTATAAAAAAGAGCTAAGCAATATCTTGAGGTTCGTTTTCAAATCATGTATGAACTTATGTTAAAGCAGTTTACGGTATGTGAATTAATGTATTTTCTCAGGTGGTGGAAAGACCTAGATTTTTCTTCAAAGCTACCTTTTGTAAGAGATAGAGTGGTGGAAGGGTACTTTTGGATAGCAATAGCTTGTTTTGAGCCCCAGTATTCATATGCTAGAAGAATACAGACCAAATTACATGCTCTTATGACAACTACGGATGACATATTTGATGCATATGGAACACTTGAAGAACTGGAGCTCTATACAGAGGCAATTGGGAGGTTTGATATATGCAAGATTAAAATTACCCACAACCAATGGATTGATTTCATATTTGAACTTTAAAAGGGAACTTGGTACTTGATTTTCAGGTGGGATATTAATAGCATCCATCAGCTTCCTGAATACATGAAGCAATGCTATCAGGCAGTCTTAGATGTCTTCAAAGAAATTGAGGAGATGCAAAACACAGAAAGATCATACTGTGTCCACCATGCAAAAGATGCAGTAGGGTTCTATGAATTCTATTGTGTTTATGTTATCCTATACTGTATTGTAAATAAAATGTTATATATAACACTTGCATGATATATTTACTTGGCTGAATTTTTATCCTAGATGAAAAACTTTGTCCAAGCTTACTTGGTTGAAGCTAAATGGTTCCATGGAAAATACATACCAACAATAGAAGAGTACATGCGTGTTGCATTGGTTAGTATTGGTGCCACCGTGTTCGCAATCATCTCTTTTATTGTCATGGGAGAGATCGCAACTAAGGAAGTCTTTGATTGGGTGCAACAAAACCCTAAGATTGTTAGAGTTTTATCCACAGTAATGACGCTCATGAATGACATGGCTACGCACAAGGTACAATGAAACAAGTCTTCCTACTGATACTTGGATATCAATCCCATAAAGATAAAGAAAATCTATTGTATATCAATTTCTTTTTGACACCTTATATTACTATTTCTGCAGTTTGAGCAAGAGAGAGAGCATACTGCATCAAGCATCGAATGTTACATGAAGCAACATGGTGTGTCGAGCAACAAGCATATGAGGAGTTTCACAAGCAAATCGAGAATGCATGGAAGGATATAAATGAAGAGTGCCTCAGACCTACTGCAGTTCCAATGCTTCTCCTTAGTCGTCTTCTCAATTTATGTCGGGCGGCAGATGCTTTCACACATCTTGGAGAAGTGATGAAAAATAATATTTCAATGCTGCTCATAGACCCTGTGCCAATATGA
>Merlot_-_CRTPS081_
ATGGCCTTAATTCTCGCAACCAGCAACGGGTCTTCTCCAGCCCCAGTTGCTGATCCAGAGACTACTCGCCGAACTGCAAATTATCAGCCTAGCGTTTGGGGCAATAGCTTCATCGTGAGCAACACTCCTGAGGATGAGGTCATTTTCTGATCATGTATGTAGTTTGCATAACAAGACCTAAAGATTTTCTCACTTTTTGTTCTTGCAATTTATTGATGCAGATAACTCTGGCCCATAAAGAGCAGCAGTTGGAAGATCTAAAGGAGGAAGTTAGAAGAGAGCTGATTGCTGCAGCTAGTAACCCTTCGAAACAGCTGAAGTTTATCGATGCAATTCAACGGCTTGGGGTGGCATACCACTTTGAAAACGAGATAGAACAAGCATTACAAAGCACCTATGATAACTATCACGGCATTGCTGATATAAATGATGATCTCTATGATGTTGCACTTCGATTTCGACTACTAAGACAACAAGGCTTCAATATTTCATGTGGTAAGCCTCATTAATATCATGTATAAGTTGCTTGAATATCATCTAGCAAAGCTCACATATAACATTCTATGTTTTGGTGATGATTGCAGATATATTCAAGAGGTACAAAGATGAAAAGGGGAGGTTCAAGAAGTCTTTGATCAATGATCCATATGGCCTACTAGGCTTGTATGAAGCTGCACATCTCAGGGTGTGGGAAGAAGATATACTAGATGAAGCACTTGCTTTCACCACCACTCACCTTAAGTCTATTGTAGAACATTTAGAATACCCTCTTGCAGCACAAGTAACTCATGCCCTAGAGCAGCCCATTAGGAAAGGCTTGGAGAGGCTAGAGGCAAGGCCTTTCATGTCTATCTACCAAGATGAAGCTTCACATAGTAAAGCTTTACTGAAGTTTGCAAAGTTAGATTTCAACCTACTGCAGTCACTGTATAAGAAAGAGCTGAGTAATATCTCGAGGTTAGTTCTCAAATCATTCTTGCACTTAAATTTAAATTAACAGTTTACCAGGCCTTTTATGTGGATTAATGTATTTTCTCAGGTGGTGGAAAGACCTAGATTTCTCTTCAAAGCTACCTTTTGCCAGAGATCGATGGGTAGAAGGGTACTTTTGGATAGCAACATGTTGTTTTGAGCCCCTATTCATATGCTAGAAGAATACAGACCAAATTACATGCTCTGATAACAACTATGGATGATATATTTGATGCATATGGAACATTTGAAGAACTGGAGCTCTTTACAGAGGCAATCGGGAGGTTTGATATATGCTAGATTCAAATTACCCACAACCAATGAATTGATTTTGATATTTGAACTTTAAAAGGGAACTTGGTACTTGATTTTCAGGTGGGATATAAACAGCGTACATCAGCTTCCTGAATACATGAAACCATGCTATCAGGCAGTCTTAGATGTCTACAAAGAAATTGAGGAGATGGAAAACACAGAACGATCATACTTTGTCCACCACACAAAAGATGCAGTAGGATTCTTTGAACTCTTTTGTGTTTATGATATCCTATATTGTATTGTAAATAAAATGCTATATATAACACTTGCATGATATATTTACTTGGCTGAATTTTTGTCCTAGATTAAAAGCTTGGTCCAAGCTTACTTGGTTGAAGCCAAATGGTTGCATGGAAAATACATACCGACAATAGAAGAGTACATGGGTATCGCAATGGTGACAATTGGTGTCCCCGTGTTAACAATCATGTCTTTTATTGGCATGAGAGAGACTGCAGCCAAGGAAGTCTTTGATTGGCTGCTACAAAACCCTAAGATTGTTAGAGCTACCTACATAATCATTAGGCTCATGGATGACATGGCTTCCCACAAGGTACAATGAAACAACACTTCCTACTGATACTTGGATATCAATCCCATAAAGATAAAGAAAATCTATTATATATCAATTTCTTTTTAACACCTTATATTACTATTTCTGCAGTTTGAGCAAGAGAGAGAGCATATTGCATCAAGCATCGAATGTTACATGAAGCAACATGGTGTGTCGGAGCAGCAAGCATATGATGAGTTTCACAAGCAAATCGAGAATGCATGGAAGGATATAAATGAAGAGTGCCTCAGACCTACTGCAGTTCCAATGCTTCTCCTTAGTCGTCTTCTCAATTTTGCTCGATCAGGAGATGTGATGTACAAGAGCCACAAAGATATATTCACACATCCTGGAGAAGTGACGAAAAATAATATTTCAATGCTGCTCATAGACCCTGTGCCAATATGA
>Merlot_-_CRTPS106_
ATGGCCTTAATTCTGGCTACCAGCGACATGTCTTCTCCAGCCCCAGTTGCTAATCCAGAGACTAATCGCCGAACTGCAAATTATCAGCCTAGCATTTGGAGCAATAGCTTCATCGTGAGCAACACTCCTGAGGATGAGGTAATTTTCTGATCATGTATGTAGTTTGCATAACAAGACCTAAAGATTTTCTCACTTTTTGTTCTTGCAATTTATTGATGCAGATAACTCTGGCCCATAAAGAGCAGCAGTTGGAAGATCTAAAGGAGGAAGTTAGAAGAGAGCTGATGGCTGCAGCTAGTAACCCTTCTAAACAGCTGAAGTTTATCGATTTAGTTCAACGGCTTGGGGTGGCATACCACTTTGAAAAGGATATAGAAGAAGCATTACAAAATACCTATGATAACTATCATTGCATTGATGACATAAATGATGATCTCTATGATGTTGCACTTCGATTTCGACTACTAAGACAACAAGGCTTCAATATTTCATGTGGTAAGCCTCATGAATATCATGTATAAGGTGCTTGAATATCATCTAGCAAAGCTCACATATAACATTCTATGTTTTGGTGATGATTGCAGATATATTCAAGAGGTACAAAGATGAAAAGGGAAGGTTCAAGGAGTCTTTGATCAATGATCCATGTGGCCTACTAGGCTTGTATGAAGCTGCACATCTCAGGGTGCGGGAAGAAGATATACTAGATGAAGCACTTGCTTTCACCACCGCTCACCTCAAGTCTATGGTAGAACATTTAGCATACCCTCTTGCAGCACAAGTAACGCATGCCCTAGACCGGCCCATTAGGAAAGGCTTGGAGAGGCTAGAGGCAAGGCCTTAATGTCTATCTACCAAGATGAAGCTACACATAGCAAAGCTTTACTAAAGTTTGCAAAGTTAGATTTCAACCTACTGCAGTCACTGTATAAGAAAGAGCTGAGTAATATCTCGAGGTTAGTTCTCAAATCATTCTTGCACTTAAATTCAAATCAACAGTTTACCAGGTCTTTTATGTGGATTAATGTATTTTCTTAGGTGGTGGAAAGACCTAGATTTCTCTTCAAAGCTACCTTTTGCCAGAGATCGATTGGTAGAAGGGTACTTTTGGATAGCAATAAGTTGTTCTGAGCCCCAGTATTCATATGCTAGAAGAATACAGACCAAAGTAGTTGCTCTGATAACAACTGTGGATGATATATTTGATGCATATGGAACATTTGAAGAACTGGAGCTCTTTACAGAGGCAATTGAGAGGTTTGATACATGCGAGATTCAAATTACCTACGACCAATGAATTGATTTCATATTTGAACTTTAAAAGGGGAACTTGGTACTTGATTTTCAGGTGGGATATTAACAGCATASATCAGYTTCCTGAATACATGAAGCCATGCTATCAGGCAGTCCTAGATGTCTACAAAGAAATTGAGGAGATGGAAAACACAGAAAGATCATACTGTGTCCACCATACGAAAGATGCAGTAGGATTCTTTGAACTCTATTGTGTTTATGATATCCTATATTGTACTGTAAATAAAATGCTATATATAACACTTGCATGATATATTTACTTGGCTGAATTTTTATCCTAGATTAAAAGCTTGTTCCAAGCTAACTTGGTCCAAGCCAAATGGTTCCATGGAAAATACATACCAACAATAGAAGAGTACATGGGTATCGCAATGGTAACTGTTGGTGTCCCCCCGTTAACAATCATGTCTTTTATTGGCATGAGAGAGACTGCAACCAAGGAAGTCTTTGATTGGGTGCAACAAAACCCTAAGATTGTTAGAGCTGCCTCCACAGTCATGAGGCTCATGGATGACATGGCTTCCCACAAGGTACAATGAAACAACACTTCCTACTGATACTTGGATATCAATCCCATAAAGATAAAGAAAATCTATTGTATATCAATTTCTTTTTTACACCTTATATTACTATTTCTGCAGTTTGAGCAAGAGAGAGGGCATAATGCATCAAGCATCCAATGTTACATGAAGCAACATGGTGTGTCAGAGCAACAAGCATATGATGAGTTTCACAAGCAAATCGAGAATGCATGGAAGGATATAAATGAAGAGTGCCTCAAACCTACTGCAGTTCCGATGCTTCTCCTTAGTCGTCTTCTCAATTTTGCTCGATCAGGAGATGTGATGTACAAGGGCCACAAAGATATGTTCTCACATCCTGAAGAAGTGATGAAAAATGATATTTCAATGCTGCTCATAGACCCTGTGCCAATATGA
>Merlot_-_CRTPS151_
ATGGCCTTAATTCTCGCAACCAGCAACGGGTCTTCTCCAGCCCCAGTTGCTAATCCAGAGACTACTCGCCGAACTGTAAATTATCAACCTAGCATTTGGGGCAATAGCTTCATCGTGAGCAACACTCCTGAGGATGAGGTAATTTTCTGATCATGTATGTAGTTCGCATAACAAGACCTAAAGATTTTCTCACTTTTTGTTCTTGCAATTTATTGATGCAGATAACTCTGGCCCATAAAGAGCAGCAGTTGGAAGACCTAAAGGAGGAAGTTAGAAGAGAGCTGATAGCTGCAGCTAGTAACCCTTCAGAACAGCTGAAGTTTATCGATGCAGTTCAACGGCTTGGGGTGGCATACCACTTTGAAAAGGAGATAGAAGAAGCATTACAAAATACCTATAATAATTATCATGGCATTGATGACATAAATGATGATCTCTATGATGTTGCACTTCGATTTCGACTACTAAGACAACAAGGCTTCAATATTTCATGTGGTAAGCCTCATCAATATCATGTATAAGTTGCTTGAATATCATCTAGCAAAGCTCACATATAACATTCTATGTTTTGGTGATGATTGCAGATATATTCAAGAGGTACAAAGATGAAAAGGGGAGGTTCAAGAAGTCTTTGATCAATGATCCATATGGCCTACTAGGCTTGTATGAAGCTGCACATCTCAGGGTGTGGGAAGAAGATATACTAGATGAAGCACTTGCTTTCACCACCACTCACCTCAAGTCTATGGTAGAACATTTAGAATACCCTCTTGCAGCACAAGTAACTCATGCCCTAGAGCGGCCCATTAGGAAAGGCTTGGAGAGGCTAGAGGCAAGGCCTTTCATGTCTATCTACCAAGATGAAGCTTCACATAGTAAAGCTTTACTGAAGTTTGCAAAGTTAGATTTCAACCTACTGCAGTCACTGTATAAGAAAGAGCTGAGTAATATCTCGAGGTTAGTTCTCAAATCATTCTTGCACTTAAATTTAAATTAACAGTTTACCAGGCCTTTTATGTGGATTAATGTATTTTCTCAGGTGGTGGAAAGACCTAGATTTCTCTTCAAAGCTACCTTTTGCCAGAGATCGATTGGTAGAAGGGTACTTTTGGATAGCAGCATGTTGTTTTGAGCCCCAGTATTCATATGCTAGAAGAATACAGACCAAATTACATGCTCTGATAACAACTATGGATGATATATTTGATGCATATGGAACATTTGAAGAACTGGAGCTCTTTACAGAGGCAATCGGGAGGTTTGATATATGCTAGATTCAAATTACCCACAACCAATGAATTGATTTTGATATTTGAACTTTAAAAGGGAACTTGGTACTTGATTTTCAGGTGGGATATAAACAGCGTACATCAGCTTCCTGAATACATGAAACCATGCTATCAGGCAGTCTTAGATGTCTACAAAGAAATTGAGGAGATGGAAAACACAGAAAGATCATACTGTGTCCACCACACAAAAGATGCAGTAGGATTCTTCGAACTCTTTTGTGTTTATGATATCCTATATTGTATTGTAAATAAAATGCTATATATAACACTTGCATGATATATTTACTTGGCTGAATTTTTGTCCTAGATTAAAAGCTTGGTCCAAGCTTACTTGGTTGAAGCCAAATGGTTGCATGGAAAATACATACCGACAATAGAAGAGTACATGGGTATCGCAATGGTAACAGTTGGTGTCCCCGTGTTAACAATCATGTCTTTTATTGGCATGAGAGAGACTGCAACCAAGGAAGTCTTTGATTGGCTGCTACAAAACCCTAAGATTGTTAGAGCTACCTACATAATCATTAGGCTCATGGATGACATGGCTTCCCACAAGGTACAATGAAACAACACTTCCTACTGATACTTGGATATCAATCCCATAAAGATTAAGAAAATCTATTATATATCAATTTCTTTTTAACACCTTATATTACTATTTCTGCAGTTTGAGCAAGAGAGAGAGCATATTGCATCAAGCATCGAATGTTACATGAAGCAACATGGTGTGTCGGAGCAGCAAGCATATGATGAGTTTCACAAGCAAACCGAGAATGCATGGAAGGATATAAATGAAGAGTGCCTCAGACCTACTACAGTGCCAATGCTTCTCCTTAGTCGTCTTCTCAATTTTGCTCGATCAGGAGATGTGATGTACAAGAGTCACAAAGATATATTCACACATCCTGGAGAAGTGACGAAAAATAATATTTCAATGCTGCTCATAGACCCTGTGCCAATATGA
>Merlot_-_CSTPS040_
ATGGCCTTAATTCTCGCAACCAGCAACGGGTCTTCTCCAGCCCCAGTTGCTAATCCAGAGACTACTCGCCGAACTGTAAATTATCAACCTAGCATTTGGGGCAATAGCTTCATCGTGAGCAACACTCCTGAGGATGAGGTAATTTTCTGATCATGTATGTAGTTCGCATAACAAGACCTAAAGATTTTCTCACTTTTTGTTCTTGCAATTTATTGATGCAGATAACTCTGGCCCATAAAGAGCAGCAGTTGGAAGACCTAAAGGAGGAAGTTAGAAGAGAGCTGATAGCTGCAGCTAGTAACCCTTCAGAACAGCTGAAGTTTATCGATGCAGTTCAACGGCTTGGGGTGGCATACCACTTTGAAAAGGAGATAGAAGAAGCATTACAAAATACCTATAATAATTATCATGGCATTGATGACATAAATGATGATCTCTATGATGTTGCACTTCGATTTCGACTACTAAGACAACAAGGCTTCAATATTTCATGTGGTAAGCCTCATCAATATCATGTATAAGTTGCTTGAATATCATCTAGCAAAGCTCACATATAACATTCTATGTTTTGGTGATGATTGCAGATATATTCAAGAGGTACAAAGATGAAAAGGGGAGGTTCAAGAAGTCTTTGATCAATGATCCATATGGCCTACTAGGCTTGTATGAAGCTGCACATCTCAGGGTGTGGGAAGAAGATATACTAGATGAAGCACTTGCTTTCACCACCACTCACCTCAAGTCTATGGTAGAACATTTAGAATACCCTCTTGCAGCACAAGTAACTCATGCCCTAGAGCGGCCCATTAGGAAAGGCTTGGAGAGGCTAGAGGCAAGGCCTTTCATGTCTATCTACCAAGATGAAGCTTCACATAGTAAAGCTTTACTGAAGTTTGCAAAGTTAGATTTCAACCTACTGCAGTCACTGTATAAGAAAGAGCTGAGTAATATCTCGAGGTTAGTTCTCAAATCATTCTTGCACTTAAATTTAAATTAACAGTTTACCAGGCCTTTTATGTGGATTAATGTATTTTCTCAGGTGGTGGAAAGACCTAGATTTCTCTTCAAAGCTACCTTTTGCCAGAGATCGATTGGTAGAAGGGTACTTTTGGATAGCAGCATGTTGTTTTGAGCCCCAGTATTCATATGCTAGAAGAATACAGACCAAATTACATGCTCTGATAACAACTATGGATGATATATTTGATGCATATGGAACATTTGAAGAACTGGAGCTCTTTACAGAGGCAATCGGGAGGTTTGATATATGCTAGATTCAAATTACCCACAACCAATGAATTGATTTTGATATTTGAACTTTAAAAGGGAACTTGGTACTTGATTTTCAGGTGGGATATAAACAGCGTACATCAGCTTCCTGAATACATGAAACCATGCTATCAGGCAGTCTTAGATGTCTACAAAGAAATTGAGGAGATGGAAAACACAGAAAGATCATACTGTGTCCACCACACAAAAGATGCAGTAGGATTCTTCGAACTCTTTTGTGTTTATGATATCCTATATTGTATTGTAAATAAAATGCTATATATAACACTTGCATGATATATTTACTTGGCTGAATTTTTGTCCTAGATTAAAAGCTTGGTCCAAGCTTACTTGGTTGAAGCCAAATGGTTGCATGGAAAATACATACCGACAATAGAAGAGTACATGGGTATCGCAATGGTAACAGTTGGTGTCCCCGTGTTAACAATCATGTCTTTTATTGGCATGAGAGAGACTGCAACCAAGGAAGTCTTTGATTGGCTGCTACAAAACCCTAAGATTGTTAGAGCTACCTACATAATCATTAGGCTCATGGATGACATGGCTTCCCACAAGGTACAATGAAACAACACTTCCTACTGATACTTGGATATCAATCCCATAAAGATTAAGAAAATCTATTATATATCAATTTCTTTTTAACACCTTATATTACTATTTCTGCAGTTTGAGCAAGAGAGAGAGCATATTGCATCAAGCATCGAATGTTACATGAAGCAACATGGTGTGTCGGAGCAGCAAGCATATGATGAGTTTCACAAGCAAACCGAGAATGCATGGAAGGATATAAATGAAGAGTGCCTCAGACCTACTACAGTGCCAATGCTTCTCCTTAGTCGTCTTCTCAATTTTGCTCGATCAGGAGATGTGATGTACAAGAGTCACAAAGATATATTCACACATCCTGGAGAAGTGACGAAAAATAATATTTCAATGCTGCTCATAGACCCTGTGCCAATATGA
>Muscat_of_Alexandria_-_CHTPS046_
ATGGCCTTAATTCTGGCTACCAGCGACATGTCTTCTCCAGCCCCAGTTGCTAATCCAGAGACTAATCGCCGAACTGCAAATTATCAGCCTAGCATTTGGGGCAATAGCTTCATCGTGAGCAACACTCCTGAGGATGAGGTAATTTTCTGATCATGTATGTAGTTTGCATAACAAGACCTAAAGATTTTCTCACTTTTTGTTCTTGCAATTTATTGATACAGATAACTCTGGCCCATAAAGAGCAGCAGTTGGAAGATCTAAAGGAGGAAGTTAGAAGAGAGCTGATGGCTGCAGCTGGTAACCCTTCAAAACAGCTGAAGTTTATCGATGCAGTTCAACGGCTTGGGGTGGCATACCACTTTGAAAAGGAGATAGAAGAAGCATTACAAAATACCTATGATAACTATCATTGCATTGATGACATAAATGATGATCTCTATGATGTTGCACTTCGATTTCGACTACTAAGACAACAAGGCTTCAATATTTCATGTGGTAAGCCTCATGAATATCATATGCAAAGCTCACATATAACATTCTATGTTTTGGTGATGATTGCAGATATATTCAASAGGTACACAGATGAAAAGGGAAGGTTCAAGGAGTCTTTGATCAATGATCCATGTGGCCTACTAGGCTTGTATGAAGCTGCACATCTCAGGGTGCGGGAAGAAGATATACTAGATGAAGCACTTGCTTTCACCACCGCTCACCTCAAGTCTATGGTAGAACATTTAGAATACCCTCTTGCAGCACAAGTAACGCATGCCCTAGACCGGCCCATTAGGAAAGGCTTGGAGAGGCTAGAGGCAAGGCCTTTCATGTCTATCTACCAAGATGAAGCTTCACATAGTAAAGCTTTACTAAAGTTTGCAAAGTTAGATTTCAACCTACTGCAGTCACTGTATAAGAAAGAGCTGAGTAATATATCGAGGTTAGTTCTCAAATCATTCTTGCACTTAAATTCAAATTAAAAATTTACTAGGTCTTTTATGTGGATTAATGTATTTTMTYAGGTGGTGGAAAGACCTAGATTTCTCTTCAAAGCTACCWTTTGCCAGAGATCGATTGGTAGAAGGGTACTTTTGGATAGCAATAAGTTGTTCTGAGCCCCAGTATTCATATGCTAGAAGAATACAGACCAAAGTAGTTGCTCTGATAACAACTGTGGATGATATATTTGATGCATATGGAACATTTGAAGAACTGGAGCTCTTTACAGAGGCAATTGAGAGGTTTGATACATGCGAGATTCAAATTACCTACGACCAATGAATTGATTTCATATTTGTACTTTAAAAGGGAACTTGGTACTTGATTTTCAGGTGGGATATTAACAGCATACATCAGCTTCCTGAATACATGAAGCCATGCTATCAGGCAGTCCTAGATGTCTACAAAGAAATTGAGGAGATGGAAAACACAGAAAGATCATACTGTGTCCACCATACAAAAGATGCAGTAGGATTCGCTGAACTCTATTGTGTTTATGATATCCTATATTGTACTGTAAATAAAATGCTATATATAACACTTGCATGATATATTTACTTGGCTGAATTTTTATCCTAAATTAAAAGCTTGGTCCAAGCTAACTTGGTCCAAGCCAAATGGT????TGGAAAATACATACCAACAATAGAAGAGTACATGGGTATCGCAATGGTAACTGTTGGTGTCCCCCCGTTAACAATCATGTCTTTTATTGGCATGAGAGAGACTGCAACCAAGGAAGTCTTTGATTGGGTGCAACAAAACCCTAAGATTGTTAGAGCTKCCTCTACAGTCATGAGGCTCATGGATGACATGGCTTCCCACAAGGTACAATGAAACAACACTTCCTACTGATACTTGGATATCAATCCCATAAAGATAAAGAAAATCTATTGTATATCAATTTCTTTTTTACACCTTATATTACTATTTCTGCAGTTTGAGCAAGAGAGAGGGCATAATSCATCAAGCATYGAATGTTACATGAAGCAACATGGTGTGTCGGAGCAACAAGCATATGATGAGCTTCACAAGCAAATCGAGAATGCATGGAAGGATATAAATGAAGAGAGCCTCAGACCTACTGCAGTTCCAATGCTTCTCCTTAGTCGTCTTCTCAATTTTGCTCGATCAGGAGATGTGATGTACAAGGGCCACAAAGATATGTTCTCACATCCTGAAGAGTGATGAAAAATGATATTTCAATGCTGCTCATGGACCCTGTGCCAATATGA
>Muscat_of_Alexandria_-_CHTPS065_
ATGGCCTTAATTCTCGCTACCAGCAACGGGTCTTCTCCAGCCCCAGTTGCTAATCCAGAGACTAATCGCCAAACTGCAAATTATCAGCCGAGCATTTGGGGCAATACCTTCATCGTGAGCAACACTCCTGAGGATGAGGTAATTTTCTGATCATGCATGTAGTTTGCATAACAAGACCTAAAGATTTTCTCACTTTTTTTTCTTGCAATTTATTGATACAGATAACTCTGGTCCATGAAGAGCAGCAGTTGGAAGATCTAAAGGAGGAAGTTAGAAGAGAGCTGATGGCTGCAGCTAGTAACCTTTCAAAACAGCTGAAGTTTATCGATGCAGTTCAACGGCTTGGGGTGGCATACCACTTTGAAAAGGATATAGAAGAAGCATTACAAAATACATATGATAACTATCATTGCATTGATGACATAAATCATGATCTCTATGATGTTGCACTTCGATTTCGACTACTAAGACAACAAGGCTTCAATATTTCATGTGGTAAGCCTCATGAATTATAAGGTGTTTGAATATCATCTAGCAAAGCTCACATATAACATTCTATGTTTTGGTGATGATTACAGATATATTCAACAGGTACACAGATGAAAAGGGAAGGTTCAAGGAGTCTTTGATCAATGATGCATGTGGCCTACTAGGCTTGTATGAAGCTGCACATCTCAGGGTGTGGGAAGAAGATATACTAGATGAAGCACTTGCTTTCACCACCACTCACCTCAAGTCTATGGTAGAACATTTAGAATACCCTCTTGCAGCACAAGTAAGTCATGCCCTATACCGGCCCATTAGGAAAGGCTTGGAGAGGCTAGAGGCAAGGCCTTTCATGTCTATCTACCAAGATGAAGCTTCACATAGTAAAGCTTTACTGAAGCTTGCAAAGTTAGACTTCAACCTACTGCAGTCACTGTATAAAAAAGAGCTAAGCAATATCTTGAGGTTAGTTTTCAAATCATGTATGAACTTATGTTAAAGCAGTTTACGGTATGTGAATTAATGTATTTTCTCAGGTGGTGGAAAGACCTAGATTTTTCTTCAAAKCTACCTTTTGTAAGAGATAGAGTGGTGGAAGGGTACTTTTGGATAGCAATAGCTTGTTTTGAGCCCCAGTATTCATATGCTAGAAGAATACAGACCAAATTACATGCTCTGCTGATAACTACGGATGACATATTTGATGCATATGGAACACTTGAAGAACTGGAGCTCTATACTGAGGCAATTGGGAGGTTTGAT???????????????????????????????TTTCATATTTGAACTTTAAAAGGGAACTTGGTACTTGATTTTCAGGTGGGATATTAATAGCATCCATCAGCTTCCTGAATACATGAAACCATGCTATCAGGCAGTCTTGGATTTCTTCAAAGAAATTGAGGAGATGCAAAACACAGAAAGATCATACTGTGTCCACCATGCAAAAGATGCAGTAGGGTTCTATGAACTCTATTGTGCTTATGATATCCTATACTGTATTGTAAATAAAATGGTATATATAACACTTGCATGATATATTTACTTGGCTGAATTTTTATCCTAGATGAAAAACTTGGTCCAAGCTTTCTTGGTTGAAGCCAMMTGGTTCCATGGA???????????????ATAGAAGAGTACATGCGTGATGCATTGGTTAGTAGTGGTGCCACCGTGTTCGCAATCATCTCTTTTATTGTCATGGGAGAGATCGCAACTAAGGAAGTCTTTGATTGGGTGCAACAAAACCCTAAGATTGTTAGAGCTTTATCCACAGTCATGAGGCTCATGAATGACATGGCTACGCACAAGGTACAATGAAACAACACTTCCTACTGATACTTGGATATCAATCCCATAACGACAAAGGGATCTTAAAGAAAATCTATATTACATATATATACATATATATCAATATCTTTTTAACATCTTATATTACTATGTATGCAGTTTGAGCAAGAGAGTGGGCATATTGCATCAAGCATCGAATGTTACATGAAGCAACATGGTGTCTCGGAGCAACAAGCATATGAGGAGTTTCACAAGCAACTTGAGAATGCATGGAAGGATATAAATGAAGAGTGCCTCAGACCTACTGCAGTTCCAATGCTTCTCCTTAGTCGTCTTCTCAATTTTGCTCGGGCAGCAGATGTGGTGTACAAGGGCCAGAAAGATGCATTCACACATCTTGGAGAAGTGATGAAAAATAATATTTCAATGCTGCTCATAGACCCTGTGCCAATATGA
>Muscat_of_Alexandria_-_CHTPS173_
????TCTGGCCCATAAAGAGCAGCAGTTGGAAGATCTAAAGGAGGAAGTGAGAAGAGAGCTAATAGCTGCAGCTGGTAACCCTTCACAACAGCTGAAGTTTATCGATGCAGTTCAACGGCTTGGGGTGGCATACCACTTTGAAAAGGAGATAGAAGAAGCATTACAAAATACCTATGATAACTATCATTGCATTGATGACATAAATGATGATCTCTATGATGTTGCACTTCGATTTCGACTACTAAGACAACAAGGCTTCAATATTTCATGTGGTAAGCCTCATGAATATCAGCAAAGCTCACATATAACATTCTATGTTTTGGTGATGATTGCAGATATATTCAASAGGTACACAGATGAAAAGGGAAGGTTCAAGGAGTCTTTGATCAATGATCCATGTGGCCTACTAGGCTTGTATGAAGCTGCACATCTCAGGGTGCGGGAAGAAGATATACTAGATGAAGCACTTGCTTTCACCACCGCTCACCTCAAGTCTATGGTAGAACATTTAGAATACCCTCTTGCAGCACAAGTAACGCATGCCCTAGACCGGCCCATTAGGAAAGGCTTGGAGAGGCTAGAGGCAAGGCCTTTCATGTCTATCTACCAAGATGAAGCTTCACATAGTAAAGCTTTACTAAAGTTTGCAAAGTTAGATTTCAACCTACTGCAGTCACTGTATAAGAAAGAGCTGAGTAATATATCGAGGTTAGTTCTCAAATCATTCTTGCACTTAAATTCAAATTAAAAATTTACTAGGTCTTTTATGTGGATTAATGTATTTTMTYAGGTGGTGGAAAGACCTAGATTTCTCTTCAAAGCTACCWTTTGCCAGAGATCGATTGGTAGAAGGGTACTTTTGGATAGCAATAAGTTGTTCTGAGCCCCAGTATTCATATGCTAGAAGAATACAGACCAAAGTAGTTGCTCTGATAACAACTGTGGATGATATATTTGATGCATATGGAACATTTGAAGAACTGGAGCTCTTTACAGAGGCAATTGAGAGGTTTGATACATGCGAGATTCAAATTACCTACGACCAATGAATTGATTTCATATTTGTACTTTAAAAGGGAACTTGGTACTTGATTTTCAGGTGGGATATTAACAGCATACATCAGCTTCCTGAATACATGAAGCCATGCTATCAGGCAGTCCTAGATGTCTACAAAGAAATTGAGGAGATGGAAAACACAGAAAGATCATACTGTGTCCACCATACAAAAGATGCAGTAGGATTCGCTGAACTCTATTGTGTTTATGATATCCTATATTGTACTGTAAATAAAATGCTATATATAACACTTGCATGATATATTTACTTGGCTGAATTTTTATCCTAAATTAAAAGCTTGGTCCAAGCTAACTTGGTCCAAGCCAAATGGT????TGGAAAATACATACCAACAATAGAAGAGTACATGGGTATCGCAATGGTAACTGTTGGTGTCCCCCCGTTAACAATCATGTCTTTTATTGGCATGAGAGAGACTGCAACCAAGGAAGTCTTTGATTGGGTGCAACAAAACCCTAAGATTGTTAGAGCTKCCTCTACAGTCATGAGGCTCATGGATGACATGGCTTCCCACAAGGTACAATGAAACAACACTTCCTACTGATACTTGGATATCAATCCCATAAAGATAAAGAAAATCTATTGTATATCAATTTCTTTTTTACACCTTATATTACTATTTCTGCAGTTTGAGCAAGAGAGAGGGCATAATSCATCAAGCATYGAATGTTACATGAAGCAACATGGTGTGTCGGAGCAACAAGCATATGATGAGCTTCACAAGCAAATCGAGAATGCATGGAAGGATATAAATGAAGAGAGCCTCAGACCTACTGCAGTTCCAATGCTTCTCCTTAGTCGTCTTCTCAATTTTGCTCGATCAGGAGATGTGATGTACAAGGGCCACAAAGATATGTTCTCACATCCTGAAGAGTGATGAAAAATGATATTTCAATGCTGCTCATGGACCCTGTGCCAATATGA
>Muscat_of_Alexandria_-_CRTPS151_
ATGGCCTTAATTCTCGCAACCAGCAACGGGTCTTCTCCAGCCCCAGTTGCTAATCCAGAGACTACTCGCCGAACTGTAAATTATCAGCCTAGCATTTGGGGCAATAGCTTCATCGTGAGCAACACTCCTGAGGATGAGGTAATTTTCTGATCATGTATGTAGTTCGCATAACAAGACCTAAAGATTTTCTCACTTTTTGTTCTTGCAATTTATTGATGCAGATAACTCTGGCCCATAAAGAGCAGCAGTTGGAAGACCTAAAGGAGGAAGTTAGAAGAGAGCTGATAGCTGCAGCTAGTAACCCTTCAGAACAGCTGAAGTTTATCGATGCAGTTCAACGGCTTGGGGTGGCATACCACTTTGAAAAGGAGATAGAAGAAGCATTACAAAATACCTATAATAATTATCATGGCATTGATGACATAAATGATGATCTCTATGATGTTGCACTTCGATTTCGACTACTAAGACAACAAGGCTTCAATATTTCATGTGGTAAGCCTCATCAATATCATGTATAAGTTGCTAGAATATCATCTAGCAAAGCTCACATATAACATTCTATGTTTTGGTGATGATTGCAGATATATTCAAGAGGTACAAAGATGAAAAGGGGAGGTTCAAGAAGTCTTTGATCAATGATCCATATGGCCTACTAGGCTTGTATGAAGCTGCACATCTCAGGGTGTGGGAAGAAGATATACTAGATGAAGCACTTGCTTTCACCACCACTCACCTCAAGTCCATGGTAGAACATTTAGAATACCCTTTTGCAGCACAAGTAACTCATGCCCTAGACCGGCCCATTAGGAAAGGCTTGGAGAGGCTAGAGGCAAGGCCTTTCATGTCTATCTACCAAGATGAAGCTTCACATAGTAAAGCTTTACTGAAGCTTGCAAAGTTAGACTTCAACCTACTGCAGTCACTGTATAAGAAAGAGCTGAGTAATATCTCGAGGTTAGTTCTCAAATCATTCTTGCACTTAAATTTAAATTAACAGTTTACCAGGTCTTTTATGTGGATTAATGTATTTTCTCAGGTGGTGGAAAGACCTAGATTTCTCTTCAAAGCTACCTTTTTCCAGAGATCGATTGGTAGAAGGGTACTTTTG?????????????????????????????ATTCATATGCTAGAAGAATATAGACCAAAGTAGTTGCTCTGATAACAACTATGGATGATATATTTGATGCATATGGAACATTTGAAGAACTGGAGCTCTTTACAGAGGCAATCGGGAGGTTTGATATATGCTAGATTCAAATTACCCACAACCAATGAATTGATTTTGATATTTGTACTTTAAAAGGGAACTTGGTACTTGATTTTCAGGTGGGATATTAACAGCATACATCAGCTTCCTGAATACATGAAGCCATGCTATCAGGCAGTCTTAGATGTCTACAAAGAAATTGAGGAGATGGAAAACACAGAAAGATCATACTGTGTCCACCACACAAAAGATGCAGTAGGATTCTTCGAACTCTTTTGTGTTTATGATATCCTATATTGTATTSTAAATAAAATGCTATATATAACACTTGCATGATATATTTACTTGGCTGAATTTTTGTCCTAGATTAAAAGCTTGGTCCAAGCTTACTTGGTTGAAGCCAAATGGTTGCATGGAAAATACATACCGACAATAGAAGAGTACATGGGTATCGCAATGGTAACAGTTGGTGTCCCCGTGTTAACAATCATGTCTTTTATTGGCATGAGAGAGACTGCAACCAAGGAAGTCTTTGATTGGCTGCTACAAAACCCTAAGATTGTTAGAGCTACCTACATAATCATTAGGCTCATGGATGACATGGCTTCCCACAAGGTACAATGAAACAACACTTCCTACTGATACTTGGATATCAATCCCATAAAGATTAAGAAAATCTATTATATATCAATTTCTTTTTAACACCTTATATTACTATTTCTGCAGTTTGAGCAAGAGAGAGAGCATATTGCATCAAGCATCGAATGTTACATGAAGCAACATGGTGTGTCGGAGCAGCAAGCATATGATGAGTTTCTCAAGCAAACCGAGAATGCATGGAAGGATATAAATGAAGAGTGCCTCAGACCTACTACAGTGCCAATGCTTCTCCTTAGTCGTCTTCTCAATTTTGCTCGATCAGGAGATGTGATGTACAAGAGTCACAAAGATATATTCACACATCCTGGAGAAGTGACGAAAAATAATATTTCAATGCTGCTCATAGACCCTGTGCCAATATGA
>Muscat_of_Alexandria_-_CRTPS199_
ATGGCCTTAATTCTCGCTACCAGCAACGGGTCTTCTCCAGCCCCAGTTGCTAATCCAGAGACTAATCGCCAAACTGCAAATTATCAGCCGAGCATTTGGGGCAATACCTTCATCGTGAGCAACACTCCTGAGGATGAGGTAATTTTCTGATCATGCATGTAGTTTGCATAACAAGACCTAAAGATTTTCTCACTTTTTTTTCTTGCAATTTATTGATACAGATAACTCTGGTCCATGAAGAGCAGCAGTTGGAAGATCTAAAGGAGGAAGTTAGAAGAGAGCTGATGGCTGCAGCTAGTAACCTTTCAAAACAGCTGAAGTTTATCGATGCAGTTCAACGGCTTGGGGTGGCATACCACTTTGAAAAGGATATAGAAGAAGCATTACAAAATACATATGATAACTATCATTGCATTGATGACATAAATCATGATCTCTATGATGTTGCACTTCGATTTCGACTACTAAGACAACAAGGCTTCAATATTTCATGTGGTAAGCCTCATGAATTATAAGGTGTTTGAATATCATCTAGCAAAGCTCACATATAACATTCTATGTTTTGGTGATGATTACAGATATATTCAACAGGTACACAGATGAAAAGGGAAGGTTCAAGGAGTCTTTGATCAATGATGCATGTGGCCTACTAGGCTTGTATGAAGCTGCACATCTCAGGGTGTGGGAAGAAGATATACTAGATGAAGCACTTGCTTTCACCACCACTCACCTCAAGTCTATGGTAGAACATTTAGAATACCCTCTTGCAGCACAAGTAAGTCATGCCCTATACCGGCCCATTAGGAAAGGCTTGGAGAGGCTAGAGGCAAGGCCTTTCATGTCTATCTACCAAGATGAAGCTTCACATAGTAAAGCTTTACTGAAGCTTGCAAAGTTAGACTTCAACCTACTGCAGTCACTGTATAAAAAAGAGCTAAGCAATATCTTGAGGTTAGTTTTCAAATCATGTATGAACTTATGTTAAAGCAGTTTACGGTATGTGAATTAATGTATTTTCTCAGGTGGTGGAAAGACCTAGATTTTTCTTCAAAKCTACCTTTTGTAAGAGATAGAGTGGTGGAAGGGTACTTTTGGATAGCAATAGCTTGTTTTGAGCCCCAGTATTCATATGCTAGAAGAATACAGACCAAATTACATGCTCTGCTGATAACTACGGATGACATATTTGATGCATATGGAACACTTGAAGAACTGGAGCTCTATACTGAGGCAATTGGGAGGTTTGAT???????????????????????????????TTTCATATTTGAACTTTAAAAGGGAACTTGGTACTTGATTTTCAGGTGGGATATTAATAGCATCCATCAGCTTCCTGAATACATGAAACCATGCTATCAGGCAGTCTTGGATTTCTTCAAAGAAATTGAGGAGATGCAAAACACAGAAAGATCATACTGTGTCCACCATGCAAAAGATGCAGTAGGGTTCTATGAACTCTATTGTGCTTATGATATCCTATACTGTATTGTAAATAAAATGGTATATATAACACTTGCATGATATATTTACTTGGCTGAATTTTTATCCTAGATGAAAAACTTGGTCCAAGCTTTCTTGGTTGAAGCCAMMTGGTTCCATGGA???????????????ATAGAAGAGTACATGCGTGATGCATTGGTTAGTAGTGGTGCCACCGTGTTCGCAATCATCTCTTTTATTGTCATGGGAGAGATCGCAACTAAGGAAGTCTTTGATTGGGTGCAACAAAACCCTAAGATTGTTAGAGCTTTATCCACAGTCATGAGGCTCATGAATGACATGGCTACGCACAAGGTACAATGAAACAACACTTCCTACTGATACTTGGATATCAATCCCATAACGACAAAGGGATCTTAAAGAAAATCTATATTACATATATATACATATATATCAATATCTTTTTAACATCTTATATTACTATGTATGCAGTTTGAGCAAG????????????????????????????????????????????????????????????????????????????????????????????GAGAATGCATGGAAGGATATAAATGAAGAGTGCCTCAGACCTACTGCAGTTCCAATGCTTCTCCTTAGTCGTCTTCTCAATTTTGCTCGGGCAGCAGATGTGGTGTACAAGGGCCAGAAAGATGCATTCACACATCTTGGAGAAGTGATGAAAAATAATATTTCAATGCTGCTCATAGACCCTGTGCCAATATGA
>Muscat_of_Alexandria_-_CSTPS040_
ATGGCCTTAATTCTCGCAACCAGCAACGGGTCTTCTCCAGCCCCAGTTGCTAATCCAGAGACTACTCGCCGAACTGTAAATTATCAGCCTAGCATTTGGGGCAATAGCTTCATCGTGAGCAACACTCCTGAGGATGAGGTAATTTTCTGATCATGTATGTAGTTCGCATAACAAGACCTAAAGATTTTCTCACTTTTTGTTCTTGCAATTTATTGATGCAGATAACTCTGGCCCATAAAGAGCAGCAGTTGGAAGACCTAAAGGAGGAAGTTAGAAGAGAGCTGATAGCTGCAGCTAGTAACCCTTCAGAACAGCTGAAGTTTATCGATGCAGTTCAACGGCTTGGGGTGGCATACCACTTTGAAAAGGAGATAGAAGAAGCATTACAAAATACCTATAATAATTATCATGGCATTGATGACATAAATGATGATCTCTATGATGTTGCACTTCGATTTCGACTACTAAGACAACAAGGCTTCAATATTTCATGTGGTAAGCCTCATCAATATCATGTATAAGTTGCTAGAATATCATCTAGCAAAGCTCACATATAACATTCTATGTTTTGGTGATGATTGCAGATATATTCAAGAGGTACAAAGATGAAAAGGGGAGGTTCAAGAAGTCTTTGATCAATGATCCATATGGCCTACTAGGCTTGTATGAAGCTGCACATCTCAGGGTGTGGGAAGAAGATATACTAGATGAAGCACTTGCTTTCACCACCACTCACCTCAAGTCCATGGTAGAACATTTAGAATACCCTTTTGCAGCACAAGTAACTCATGCCCTAGACCGGCCCATTAGGAAAGGCTTGGAGAGGCTAGAGGCAAGGCCTTTCATGTCTATCTACCAAGATGAAGCTTCACATAGTAAAGCTTTACTGAAGCTTGCAAAGTTAGACTTCAACCTACTGCAGTCACTGTATAAGAAAGAGCTGAGTAATATCTCGAGGTTAGTTCTCAAATCATTCTTGCACTTAAATTTAAATTAACAGTTTACCAGGTCTTTTATGTGGATTAATGTATTTTCTCAGGTGGTGGAAAGACCTAGATTTCTCTTCAAAGCTACCTTTTTCCAGAGATCGATTGGTAGAAGGGTACTTTTG?????????????????????????????ATTCATATGCTAGAAGAATATAGACCAAAGTAGTTGCTCTGATAACAACTATGGATGATATATTTGATGCATATGGAACATTTGAAGAACTGGAGCTCTTTACAGAGGCAATCGGGAGGTTTGATATATGCTAGATTCAAATTACCCACAACCAATGAATTGATTTTGATATTTGTACTTTAAAAGGGAACTTGGTACTTGATTTTCAGGTGGGATATTAACAGCATACATCAGCTTCCTGAATACATGAAGCCATGCTATCAGGCAGTCTTAGATGTCTACAAAGAAATTGAGGAGATGGAAAACACAGAAAGATCATACTGTGTCCACCACACAAAAGATGCAGTAGGATTCTTCGAACTCTTTTGTGTTTATGATATCCTATATTGTATTSTAAATAAAATGCTATATATAACACTTGCATGATATATTTACTTGGCTGAATTTTTGTCCTAGATTAAAAGCTTGGTCCAAGCTTACTTGGTTGAAGCCAAATGGTTGCATGGAAAATACATACCGACAATAGAAGAGTACATGGGTATCGCAATGGTAACAGTTGGTGTCCCCGTGTTAACAATCATGTCTTTTATTGGCATGAGAGAGACTGCAACCAAGGAAGTCTTTGATTGGCTGCTACAAAACCCTAAGATTGTTAGAGCTACCTACATAATCATTAGGCTCATGGATGACATGGCTTCCCACAAGGTACAATGAAACAACACTTCCTACTGATACTTGGATATCAATCCCATAAAGATTAAGAAAATCTATTATATATCAATTTCTTTTTAACACCTTATATTACTATTTCTGCAGTTTGAGCAAGAGAGAGAGCATATTGCATCAAGCATCGAATGTTACATGAAGCAACATGGTGTGTCGGAGCAGCAAGCATATGATGAGTTTCTCAAGCAAACCGAGAATGCATGGAAGGATATAAATGAAGAGTGCCTCAGACCTACTACAGTGCCAATGCTTCTCCTTAGTCGTCTTCTCAATTTTGCTCGATCAGGAGATGTGATGTACAAGAGTCACAAAGATATATTCACACATCCTGGAGAAGTGACGAAAAATAATATTTCAATGCTGCTCATAGACCCTGTGCCAATATGA
>Muscat_of_Alexandria_-_CSTPS080_
ATGGCCTTAATTCTGGCTACCAGCGACATGTCTTCTCCAGCCCCAGTTGCTAATCCAGAGACTAATCGCCGAACTGCAAATTATCAGCCTAGCATTTGGGGCAATAGCTTCATCGTGAGCAACACTCCTGAGGATGAGGTAATTTTCTGATCATGTATGTAGTTT????????????????????????????TTTTTGTTCTTGAAATTTATCGATGCAGATAACTCTKGCCCATAAAGAGCAGCAGTTGGAAGATCTRAAGGAGGAAGTGAGAAGAGAGCTAATGGCTGCAGCTGGTAACCCTTCAAAACAGCTGAAGTTTATCGATGCAGTTCAACGGCTTGGGGTGGCATACCACTTTGAAAAGGAGATAGAAGAAGCATTACAAAATACCTATGATAACTATCATTGCATTGATGACATAAATGATGATCTCTATGATGTTGCACTTCGATTTCGACTACTAAGACAACAAGGCTTCAATATTTCATGTGGTAAGCCTCATGAATATCAGCAAAGCTCACATATAACATTCTATGTTTTGGTGATGATTGCAGATATATTCAASAGGTACACAGATGAAAAGGGAAGGTTCAAGGAGTCTTTGATCAATGATCCATGTGGCCTACTAGGCTTGTATGAAGCTGCACATCTCAGGGTGCGGGAAGAAGATATACTAGATGAAGCACTTGCTTTCACCACCGCTCACCTCAAGTCTATGGTAGAACATTTAGAATACCCTCTTGCAGCACAAGTAACGCATGCCCTAGACCGGCCCATTAGGAAAGGCTTGGAGAGGCTAGAGGCAAGGCCTTTCATGTCTATCTACCAAGATGAAGCTTCACATAGTAAAGCTTTACTAAAGTTTGCAAAGTTAGATTTCAACCTACTGCAGTCACTGTATAAGAAAGAGCTGAGTAATATATCGAGGTTAGTTCTCAAATCATTCTTGCACTTAAATTCAAATTAAAAATTTACTAGGTCTTTTATGTGGATTAATGTATTTTMTYAGGTGGTGGAAAGACCTAGATTTCTCTTCAAAGCTACCWTTTGCCAGAGATCGATTGGTAGAAGGGTACTTTTGGATAGCAATAAGTTGTTCTGAGCCCCAGTATTCATATGCTAGAAGAATACAGACCAAAGTAGTTGCTCTGATAACAACTGTGGATGATATATTTGATGCATATGGAACATTTGAAGAACTGGAGCTCTTTACAGAGGCAATTGAGAGGTTTGATACATGCGAGATTCAAATTACCTACGACCAATGAATTGATTTCATATTTGTACTTTAAAAGGGAACTTGGTACTTGATTTTCAGGTGGGATATTAACAGCATACATCAGCTTCCTGAATACATGAAGCCATGCTATCAGGCAGTCCTAGATGTCTACAAAGAAATTGAGGAGATGGAAAACACAGAAAGATCATACTGTGTCCACCATACAAAAGATGCAGTAGGATTCGCTGAACTCTATTGTGTTTATGATATCCTATATTGTACTGTAAATAAAATGCTATATATAACACTTGCATGATATATTTACTTGGCTGAATTTTTATCCTAAATTAAAAGCTTGGTCCAAGCTAACTTGGTCCAAGCCAAATGGT????TGGAAAATACATACCAACAATAGAAGAGTACATGGGTATCGCAATGGTAACTGTTGGTGTCCCCCCGTTAACAATCATGTCTTTTATTGGCATGAGAGAGACTGCAACCAAGGAAGTCTTTGATTGGGTGCAACAAAACCCTAAGATTGTTAGAGCTKCCTCTACAGTCATGAGGCTCATGGATGACATGGCTTCCCACAAGGTACAATGAAACAACACTTCCTACTGATACTTGGATATCAATCCCATAAAGATAAAGAAAATCTATTGTATATCAATTTCTTTTTTACACCTTATATTACTATTTCTGCAGTTTGAGCAAGAGAGAGGGCATAATSCATCAAGCATYGAATGTTACATGAAGCAACATGGTGTGTCGGAGCAACAAGCATATGATGAGCTTCACAAGCAAATCGAGAATGCATGGAAGGATATAAATGAAGAGAGCCTCAGACCTACTGCAGTTCCAATGCTTCTCCTTAGTCGTCTTCTCAATTTTGCTCGATCAGGAGATGTGATGTACAAGGGCCACAAAGATATGTTCTCACATCCTGAAGAGTGATGAAAAATGATATTTCAATGCTGCTCATGGACCCTGTGCCAATATGA
>Muscat_of_Alexandria_-_CSTPS086_
ATATTGAGTGCTCGAGTGAGTTACACATGGCCTTAATTCTCGCTACCAGCAACAGGTCTTCTCCAGCCCCAGTTGCTAATCCAGAGACTAATCGCCGAACTGCAAATTATCAGCCTAGCATTTGGGGCAATACCTTCATCGTGAGCCACACTCCTGAGGATRAGGTGATTTTCTGATCATGTATGTAGTTTTCATAACAAGACCTAAAGATTTTCTCACTTTTTGTTCTTGCAATTTATTGGTACAGATAACTCTGGCCCATWAAGAGCAGCAGTTGGAAGATCTAAAGGAGGAAGTTAGAAGAGAGCTGATGGCTTCAGCTAGTAACCCTTCAAAACAGCTGAAGTTTATCGATGCAGTTCAACGGCTTGGGGTGGCATACCACTTTGAAAAGGAGATAGAAGAAGCATTACAAAATACCTATGATAACTATCATTGCATTGATGACATAAATGATGATCTCTATGATGTTGTGCTTCGATTTCGACTACTAAGACAACAAGGCTTCAATATTTCATGTGGTAAGCCTCAGGAATATCATGTATTATAAGGTGCTTGAATATCATCTAGCAAAGCTCACATATAACATTCTATGTTTTGGTGATGATTACAGATATATTCAACAGGTACACAGAAAGGGAAGGTTCAAGGAGTCTTTGATCAATGATGCATATGGCCTACTAGGCTTGTATGAAGCTGCACATCTCAGGGTGTGGGAAGAAGACATACTAGATGAAGCACTTGCTTTCACCACCACTCACCTCAAGTCTATGGTAGAACATTTAGAATACCCTCTTGCAGCACAAGTAACTCATGCCCTATACAGGCCCTTGAGGAAAGGCTTGGAGAGGCTAGAGGCAAGGCCTTTCATGTCTATCTACCAGGATGAAGCGTCACATAGTAAAGCTTTACTGAAGCTTGCAAAGTTAGACTTCAACCAACTGCAGTCACTGTATAAAAAAGAGCTAAGCAATATCCTGGGGTTAGTTTTCAAATCATGTATGAACTTATGTTAAAGCTGTTTACGGTATGTGAATTAATGTATTTTCTCAGGTGGTGGAAAGACCTAGATTTTTCTTCAAAGCTACCTTTTGTAAGAGATAGATTGGTGGAAGGGTACTTTTGGATAGCAATAGCTTGTTTTGAGCCCCAGTATTCATATGCTAGAAGAATACAGACCAAATTACATGCTCTGATGACAACTACGGATGACATATTTGATGCATATGGAACACTTGAAGAACTGGAGTTCTTTACGGAGGCAATTGGGAGGTTTGATCTATGCAAGATTAAAATTACCCACAACTAATTCATTGATTTCATAC?????????????????????GGTACTTGATTTTTAGGTGGGATATTGACAGCACACATCAGCTTCCTGAATACATGAAGCCATGCTATCAGGCAGTCTTAGATGCCTACAAAGAAATCGAGGAGATGGAAAACACAGAAAGATCACACTCTGTGCACCAAGCAAAAGATGCAGTAGGATTCTCTGAACTCCATTGTGTTTATGATATCCTATATAGTATTGTAAATAAAATGCCATATATAACACTTGCATGATATATTTACTTGGCTGAATTTTTATCCTAGATGAAAAA????????????????????TTGAAGCCAAATGGTTCCATGGAAAATACATACCAACAATAGAAGAGTACATGCGTGTTGCATTGGTTAGTATTGGTGCCCCCGTGTTAACATTCATCTCTTTTATTGGCATGGGAGAGATTGCAACCAAGGAAGTCTTTGATTGGCTGCAACAAAACCCTAAGATTGTTAGAGCTTCCTCCAAAGTCATTAGGCTCATGGATGACATGGCTACGCACAAGGTACAATGAAACAACACTTCCTACTGATACTTGAATATCAATCACATAAAGAGAAAGGGATCTTAAAGAAAATCTATTATATATATATACCAATTTCTTTTTAACATCTTATA????????????????????????????????????ATTGCATCAAGTATCGAATGTTACATGAAGCAACATGGTGTCTCCGAGCAACAAGCATATGAGGAGTTTCACAAGCAACTCGAGAATGCATGGAAGGATATAAATGAAGAGTGCCTCAAACCTACTGCAGTTCCAATGCTTCTCCTTAGTCGTCTTCTCAATTTTGCTCGAGCAGCAGATGTGATGTACAAGGGGCAGAAAGATGAATTTACACATCTTGGAGAAGTGATGAAAAATAATATTTCAATGCTGCTCATAGACCCTGTGCCAATATGA
>Muscat_of_Alexandria_-_CSTPS090_
ATGGCCTTAATTCTCGCTACCAGCAACGGGTCTTCTCCAGCCCCAGTTGCTAATCCAGAGACTAATCGCCAAACTGCAAATTATCAGCCGAGCATTTGGGGCAATACCTTCATCGTGAGCAACACTCCTGAGGATGAGGTAATTTTCTGATCATGCATGTAGTTTGCATAACAAGACCTAAAGATTTTCTCACTTTTTTTTCTTGCAATTTATTGATACAGATAACTCTGGTCCATGAAGAGCAGCAGTTGGAAGATCTAAAGGAGGAAGTTAGAAGAGAGCTGATGGCTGCAGCTAGTAACCTTTCAAAACAGCTGAAGTTTATCGATGCAGTTCAACGGCTTGGGGTGGCATACCACTTTGAAAAGGATATAGAAGAAGCATTACAAAATACATATGATAACTATCATTGCATTGATGACATAAATCATGATCTCTATGATGTTGCACTTCGATTTCGACTACTAAGACAACAAGGCTTCAATATTTCATGTGGTAAGCCTCATGAATTATAAGGTGTTTGAATATCATCTAGCAAACAGATATATTCAACAGGTACACAGATGAAANRGGAAGGTTYAAGRAGTCTTTGATCAATGATGCATGTGGCCTACCAGGCTTATATGAAGCTGCACATTTCAGGGTTTGGGAAGAAGATATACTGGATGAAGCACTTGCTTTCACCACCACTCACCTCAAGTCTATGGTGGAACATTTAGAATACCCTCTTGCAGCACAAGTMAGTCATGCCCTATACCGGCCCATTAGGAAAGGCYTGGAGAGGCTAGAGGCAAGGCCTTTCATGTCTATCTACCAAGATGAAGCTTCACATAGTAAAGCTTTACTGAAGCTTGCAAAGTTAGACTTCAACCTACTGCAGTCACTGTATAAAAAAGAGCTAAGCAATATCTTGAGGTTAGTTTTCAAATCATGTATGAACTTATGTTAAAGCAGTTTACGGTATGTGAATTAATGTATTTTCTCAGGTGGTGGAAAGACCTAGATTTTTCTTCAAAACTACCTTTTGTAAGAGATAGAGTGGTGGAAGGGTACTTTTGGATAGCAATAGCTTGTTTTGAGCCCCAGTATTCATATGCTAGAAGAATACAGACCAAATTACATGCTCTGCTGATAACTACGGATGACATATTTGATGCATATGGAACACTTGAAGAACTGGAGCTCTATACTGAGGCAATTGGGAGGTTTGATATATGCAAGATTAAAATTACCGATGAATTGATTTCATATTTGAACTTTAAAAGGGAACTTGGTACTTGATTTTCAGGTGGGATATTAATAGCATCCATCAGCTTCCTGAATACATGAAACCATGCTATCAGGCAGTCTTGGATTTCTTCAAAGAAATTGAGGAGATGCAAAACACAGAAAGATCATACTGTGTCCACCATGCAAAAGATGCAGTAGGGTTCTATGAACTCTATTGTGCTTATGATATCCTATACTGTATTGTAAATAAAATGGTATATATAACACTTGCATGATATATTTACTTGGCTGAATTTTTATCCTAGATGAAAAACTTGGTCCAAGCTTTCTTGGTTGAAGCCAAATGGTTCCATGGAAAATACATACCAACAATAGAAGAGTACATGCGTGATGCATTGGTTAGTAGTGGTGCCACCGTGTTCGCAATCATCTCTTTTATTGTCATGGGAGAGATCGCAACTAAGGAAGTCTTTGATTGGGTGCAACAAAACCCTAAGATTGTTAGAGCTTTATCCACAGTCATGAGGCTCATGAATGACATGGCTACGCACAAGGTACAATGAAACAACACTTCCTACTGATACTTGGATATCAATCCCATAAMGACAAAGGGATCTTAAAGAAAATCTATATTACATATATATACATATATATCAATATCTTTTTAACATCTTATATTACTATGTATGCAGTTTGAGCAAGAGARWGGGCATATTGCATCAAGYATCGAATGTTACATGAAGCAACATGGTGTCTCCGAGCAACAAGCATATGAGGAGTTTCACAAGCAACT????????????????????????????????????????????????????????????????????????????CTCAATTTTGCTCGGGCAGCAGATGTGGTGTACAAGGGCCAGAAAGATGCATTCACACATCTTGGAGAAGTGATGAAAAATAATATTTCAATGCTGCTCATAGACCCTGTGCCAATATGA
>Muscat_of_Alexandria_-_VviTPS10_gDNA_
ATGGCCTTAATTCTCGCTACCAGCAACGGGTCTTCTCCAGCCCCAGTTGCTAATCCAGAGACTAATCGCCGAACTGCAAATTATCAGCCTAGCATTTGGGGCAATACCTTCATCGTGAGCCACACTCCTGAGGATGAGGTGATTTTCTGATCATGTATGTAGTTTTCATAACAAGACCTAAAGATTTTCTCACTTTTTGTTCTTGCAATTTATTGATACAGATAACTCTGGCCCATAAAGAGCAGCAGTTGGAAGATCTAAAGGAGGAAGTTAGAAGAGAGCTGATGGCTTCAGCTAGTAACCCTTCAAAACAGCTGAAGTTTATCGATGCAGTTCAACGGCTTGGGGTGGCATACCACTTTGAAAAGGAGATAGAAGAAGCATTACAAAATACCTATGATAACTATCATTGCATTGATGACATAAATGATGATCTCTATGATGTTGTGCTTCGATTTCGACTACTAAGACAACAAGGCTTCAATATTTCATGTGGTAAGCCTCAGGAATATCATGTATTATAAGGTGCTTGAATATCATCTAGCAAAGCTCACATATAACATTCTATGTTTTGGTGATGATTACAGATATATTCAACAGGTACACAGATGAAAAGGGAAGGTTCAAGGAGTCTTTGATCAATGATGCATATGGCCTACTAGGCTTGTATGAAGCTGCACATCTCAGGGTGTGGGAAGAAGATATACTAGATGAAGCACTTGCTTTCACCACCACTCACCTCAAGTCTATGGTAGAACATTTAGAATACCCTCTTGCAGCACAAGTAACTCATGCCCTATACAGGCCCTTGAGGAAAGGCTTGGAGAGGCTAGAGGCAAGGCCTTTCATGTCTATCTACCAGGATGAAGCGTCACATAGTAAAGCTTTACTGAAGCTTGCAAAGTTAGACTTCAACCAACTGCAGTCACTGTATAAAAAAGAGCTAAGCAATATCCTGGGGTTAGTTTTCAAATCATGTATGAACTTATGTTAAAGCTGTTTACGGTATGTGAATTAATGTATTTTCTCAGGTGGTGGAAAGACCTAGATTTTTCTTCAAAGCTACCTTTTGTAAGAGATAGATTGGTGGAAGGGTACTTTTGGATAGCAATAGCTTGTTTTGAGCCCCAGTATTCATATGCTAGAAGAATACAGACCAAATTACATGCTCTGATGACAACTACGGATGACATATTTGATGCATATGGAACACTTGAAGAACTGGAGTTCTTTACGGAGGCAATTGGGAGGTTTGATCTATGCAAGATTAAAATTACCCACAACTAATTCATTGATTTCATACTTGAACTTTAAAAGGGAACTTGGTACTTGATTTTTAGGTGGGATATTGACAGCACACATCAGCTTCCTGAATACATGAAGCCATGCTATCAGGCAGTCTTAGATGCCTACAAAGAAATCGAGGAGATGGAAAACACAGAAAGATCACACTCTGTGCACCAAGCAAAAGATGCAGTAGGATTCTCTGAACTCCATTGTGTTTATGATATCCTATATAGTATTGTAAATAAAATGCCATATATAACACTTGCATGATATATTTACTTGGCTGAATTTTTATCCTAGATGAAAAACTTGGTCCAAGCTTACTTGGTTGAAGCCAAATGGTTCCATGGAAAATACATACCAACAATAGAAGAGTACATGCGTGTTGCATTGGTTAGTATTGGTGCCCCCGTGTTAACATTCATCTCTTTTATTGGCATGGGAGAGATTGCAACCAAGGAAGTCTTTGATTGGCTGCAACAAAACCCTAAGATTGTTAGAGCTTCCTCCAAAGTCATTAGGCTCATGGATGACATGGCTACGCACAAGGTACAATGAAACAACACTTCCTACTGATACTTGAATATCAATCACATAAAGAGAAAGGGATCTTAAAGAAAATCTATTATATATATATACCAATTTCTTTTTAACATCTTATATTACTATGTATGCAGTTTGAGCAAGAGAGAGGGCATATTGCATCAAGTATCGAATGTTACATGAAGCAACATGGTGTCTCCGAGCAACAAGCATATGAGGAGTTTCACAAGCAACTCGAGAATGCATGGAAGGATATAAATGAAGAGTGCCTCAAACCTACTGCAGTTCCAATGCTTCTCCTTAGTCGTCTTCTCAATTTTGCTCGAGCAGCAGATGTGATGTACAAGGGGCAGAAAGATGAATTTACACATCTTGGAGAAGTGATGAAAAATAATATTTCAATGCTGCTCATAGACCCTGTGCCAATATGA
>Pinot_Noir_-_CHTPS046_
ATGGCCTTAATTCTGGCTACCAGCGACATGTCTTCTCCAGCCCCAGTTGCTAATCCAGAGACTAATCGCCGAACTGCAAATTATCAGCCTAGCATTTGGGGCAATAGCTTCATCGTGAGCAACACTCCTGAGGATGAGGTAATTTTCTGATCATGTATGTAGTTTGCATAACAAGACCTAAAGATTTTCTCACTTTTTGTTCTTGCAATTTATTGATGCAGATAACTCTGGCCCATAAAGAGCAGCAGTTGGAAGATCTAAAGGAGGAAGTTAGAAGAGAGCTGATGGCTGCAGCTAGTAACCCTTCAAAACAGCTGAAGTTTATCGATGCAGTTCAACGGCTTGGGGTGGCATACCACTTTGAAAAGGATATAGAAGAAGCATTACAAAATACCTATGATAACTATCATTGCATTGATGACATAAATGATGATCTCTATGATGTTGCACTTCGATTTCGACTACTAAGACAACAAGGCTTCAATATTTCATGTGGTAAGCCTCATGAATATCATGTATAAGGTGCTTGAATATCATCTAGCAAAGCTCACATATAACATTCTATGTTTTGGTGATGATTGCAGATATATTCAAGAGGTACAAAGATGAAAAGGGAAGGTTCAAGGAGTCTTTGATCAATGATCCATGTGGCCTACTAGGCTTGTATGAAGCTGCACATCTCAGGGTGCGGGAAGAAGATATACTAGATGAAGCACTTGCTTTCACCACCGCTCACCTCAAGTCTATGGTAGAACATTTAGCATACCCTCTTGCAGCACAAGTAACGCATGCCCTAGACCGGCCCATTAGGAAAGGCTTGGAGAGGCTAGAGGCAAGGCCTTTCATGTCTATCTACCAAGATGAAGCTTCACATAGTAAAGCTTTACTAAAGTTTGCAAAGTTAGATTTCAACCTACTGCAGTCACTGTATAAGAAAGAGCTGAGTAATATATCGAGGTTAGTTCTCAAATCATTCTTGCACTTAAATTCAAATCAACAGTTTACCAGGTCTTTTATGTGGATTAATGTATTTTCTTAGGTGGTGGAAAGACCTAGATTTCTCTTCAAAGCTACCTTTTGCCAGAGATCGATTGGTAGAAGGGTACTTTTGGATAGCAATAAGTTGTTCTGAGCCCCAGTATTCATATGCTAGAAGAATACAGACCAAAGTAGTTGCTCTGATAACAACTGTGGATGATATATTTGATGCATATGGAACATTTGAAGAACTGGAGCTCTTTACAGAGGCAATTGAGAGGTTTGATACATGCGAGATTCAAATTACCTACGACCAATGAATTGATTTCATATTTGAACTTTAAAAGGGAACTTGGTACTTGATTTTCAGGTGGGATATTAACAGCATAGATCAGCTTCCTGAATACATGAAGCCATGCTATCAGGCAGTCCTAGATGTCTACAAAGAAATTGAGGAGATGGAAAACACAGAAAGATCATACTGTGTCCACCATACAAAAGATGCAGTAGGATTCTTTGAACTCTATTGTGTTTATGATATCCTATATTGTACTGTAAATAAAATGCTATATATAATACTTGCATGATATATTTACTTGGCTGAATTTTTATCCTAGATTAAAAGCTTGTTCCAAGCTAACTTGGTCCAAGCCAAATGGTTCCGTGGAAAATACATACCAACAATAGAAGAGTACATGGGTATCGCAATGGTAACTGTTGGTGTCCCCCCGTTAACAATCATGTCTTTTATTGGCATGAGAGAGACTGCAACCAAGGAAGTCTTTGATTGGGTGCAACAAAACCCTAAGATTGTTAGAGCTGCCTCCACAGTCATGAGGCTCATGGATGACATGGCTTCCCACAAGGTACAATGAAACAACACTTCCTACTGATACTTGGATATCAATCCCATAAAGATAAAGAAAATCTATTGTATATCAATTTCTTTTTAACACCTTATATTACTATTTCTGCAGTTTGAGCAAGAGAGAGGGCATAATGCATYAWGCATCGAATGTWACATGAAGCAACATGGTGTGTCGGAGCAACAAGCATATGATGAGTTTCACAAGCAAATCGAGAATGCATGGAAGGATATAAATGAAGAGAGCCTCAGACCTACTGCAGTTCCAATGCTTCTCCTTAGTCGTCTTCTCAATTTTGCTCGATCAGGAGATGTGATGTACAAGGGCCACAAAGATATGTTCTCACATCCTGAAGAAGTGATGAAAAATGATATTTCAATGCTGCTCATAGACCCTGTGCCAATATGA
>Pinot_Noir_-_CHTPS065_
ATGGCCTTAATTCTCGCTACCAGCAACGGGTCTTCTCCAGCCCCAGTTGCTAATCCAGAGACTAATCGCCAAACTGCAAATTATCAGCCGAGCATTTGGGGCAATACCTTCATCGTGAGCAACACTCCTGAGGATGAGGTAATTTTCTGATCATGCATGTAGTTTGCATAACAAGACCTAAAGATTTTCTCACTTTTTTTTCTTGCAAATTATTGATACAGATAACTCTGGTCCATGAAGAGCAGCAGTTGGAAGATCTAAAGGAGGAAGTTAGAAGAGAGCTGATGGCTGCAGCTAGTAACCTTTCAAAACAGCTGAAGTTTATCGATTCAGTTCAACGGCTTGGGGTGGCATACCACTTTGAAAAGGATATAGAAGAAGCATTACAAAATACATATGATAACTATCATTGCATTGATGACATAAATGATGATCTCTATGATGTTGCACTTCGATTTCGACTACTAAGACAACAAGGCTTCAATATTTCATGTGGTAAGCCTCATGAATTATAAGGTGTTTGAATATCATCTAGCAAAGCTCACATATAACATTCTATGTTTTGGTGATGATTACAGATATATTCMACAGGTACACAGATGAAAAGGGAAGGTTCAAGGAGTCTTTGATCAATGATGCATGTGGCCTACTAGGCTTGTATGAAGCTGCACATCTCAGGGTGTGGGAAGAAGATATACTAGATGAAGCACTTGCTTTCACCACCACTCACCTCAAGTCTATGGTAGAACATTTAGAATACCCTCTTGCAGCAGAAGTAAGTCATGCCCTATACCGGCCCATTAGGAAAGGCTTGGAGAGGCTAGAGGCAAGGCCTTTCATGTCTATCTACCAAGATGAAGCTTCACATAGTAAAGCTTTACTGAAGCTTGCAAAGTTAGACTTCAACCTACTGCAGTCACTGTATAAAAAAGAGCTAAGCAATATCTTGAGGTTAGTTTTCAAATCATGTATGAACTTATGTTAAAGCAGTTTACGGTATGTGAATTAATGTATTTTCTCAGGTGGTGGAAAGACCTAGATTTTTCTTCAAAGCTACCTTTTGTAAGAGATAGAGTGGTGGAAGGGTACTTTTGGATAGCAATAGCTTGTTTTGAGCCCCAGTATTCATATGCTAGAAGAATACAGACCAAATTACATGCTCTGCTGATAACTACGGATGACATATTTGATGCATATGGAACACTTGAAGAACTGGAGCTCTATACTGAAGCAATTGGGAGGTTTGATATATGCAAGATTAAAATTACCGATGAATTGATTTCATATTTGAACTTTAAAAGGGAACTTGGTACTTGATTTTCAGGTGGGATATTAATAGCATCCATCAGCTTCCTGAATACATGAAACCATGCTATCAGGCAGTCTTGGATTTCTTCAAAGAAATTGAGGAGATGCAAAACACAGAAAGATCATACTGTGTCCACCATGCAAAAGATGCAGTAGGGTTCTATGAACTCTATTGTGCTTATGATATCCTATACTGTATTGTAAATAAAATGGTATATATAACACTTGCATGATATATTTACTTGGCTGAATTTTTATCCTAGATGAAAAACATGGTCCAAGCTTTCTTGGTTGAAGCCAAATGGTTCCATGGAAAATATATACCAACAATAGAAGAGTACATGCGTGATGCATTGGTTAGTAGTGGTGCCACCGTGTTCGCAATCATCTCTTTTATTGTCATGGGAGAGATCGCAACTAAGGAAGTCTTTGATTGGGTGCAACAAAACCCTAAGATTGTTAGAGCTTTATCCACAGTCATGAGGCTCATGAATGACATGGCTACGCACAAGGTACAATGAAACAACACTTCCTACTGATACTTGGATATCAATCCCATAACGACAAAGGGATCTTAAAGAAAATCTATATTACATATATATAC??????????????????????CATCTTATATTACTATGTATGCAGTTTGAGCAAGAGAGCGGGCATATTGCATCAAGCATCGAATGTTACATGAAGCAGCATGGTCTCTCGGAGCAACAAGCATATGAGGAGTTTCACAAGCAACTTGAGAATGCATGGAAGGATATAAATGAAGAGTGCCTCAGACCTACTGCAGTTCCAATGCTTCTCCTTAGTCGTCTTCTCAATTTTGCTCGGGCAGCAGATGTGGTGTACAAGGGCCAGAAAGATGCATTCACACATCTTGGAGAAGTGATGAAAAATAATATTTCAATGCTGCTCATAGACCCTGTGCC???????
>Pinot_Noir_-_CHTPS147_
ATGGCCTTAATTCTCGCAACCAGCAACGGGTCTTCTCCAGCCCCAGTTGCTAATTCAGAGACTACTCGCCGAACTGCAAATTATCAGCCTAGCATTTGGGGCAATAGCTTCATCGTGAGCAACACTCCTGAGGATGAGGTAATTTTCTGATCATGTATGTAGTTTGCATAACAAGACCTAAAGATTTTCTCACTTTTTGTTCTTGCAGTTTATTGATACAGATAACTCTGGCCCATAAAGAGCAGCAGTTGGAAGATCTAAAGGAGGAAGTTAGAAGAGAGCTGATAGCTGCAGCTAGTAACCCTTCGAAACAGCTGAAGTTTATCGATGCAATTCAACGGCTTGGGGTGGCATACCACTTTGAAAACGAGATAGAACAAGCATTACAAAGCACCTATGATAACTATCATGGCATTGCTGATATAAATGATGATCTCTATGATGTTGCACTTAGATTTCGACTACTAAGACAACAAGGCTTCAATATTTCATGTGGTAAGCCTCATTAATATCATGTATAAGTTGCTTGAATATCATCTAGCAAAGCTCACATATAACATTCTATGTTTTGGTGATGATTGCAGATATATTCAAGAGGTACAAAGATGAAAAGGGGAGGTTCAAGAAGTCTTTGATCAATGATCCATATGGCCTACTAGGCTTGTATGAAGCTGCACATCTCAGGGTGTGGGAAGAAGATATACTAGATGAAGCACTTCCTTTCACCACCACTCACCTCAAGTCT?????AGAACATTTAGAATACTCTCTTGCAGCACAAGTAACTCATGCCCTATACCGGCCCATTAGGAAAGGTTTGGAGAGACTAGAGGCAAGGCCTTTCATGTCTATCTACCAGGATGAAGCTTCACATAGTAAAGCTTGACTGAAGCTTGCAAAGTTACACTTCAACCTACTGCAGTCACTGCATAAGAGAGAGCTGAGCAATATCTCGAGGTTAGTTCTCAGATCATTCTTGCACTTAAATTTAAATTAACAGTTTACCAGGCCTTTTATGTGGATTAATGTATTTTCTCAGGTGGTGGAAAGACCTAGATTTCTCTTCAAAGCTACCTTTTGCCAGAGATCGATTGGTAGAAGGGTACTTTTGGATAGCAACATGTTGTTTTGAGCCCCAGTATTCATATGCTAGAAGAATACAGACCAAATTACATGCTCTGATAACAACTATGGATGATATGTTTGATGCATATGGAACATTTGAAGAACTGGAGCTCTTTACAGAGGCAATCGGGAGGTTTGATATATGCTAGATTCAAATTACCCACAACCAATGAATTGATTTTGATATTTGAACTTCAAAAGGGAACTTGGTACTTGATTTTCAGGTGGGATATAAACAGCGTACATCAGMTTCCTGAATACATGAAACCATGCTATCAGGCAGTCTTAGATGTCTACAAAGAAATTGAGGAGATGGAAAACACAGAAAGATCATACTGTGTCCACCACACAAAAGATGCAGTAGGATTCTTCGAACTCTTTTGTGTTTATGATATCCTATATTGTACTGTAAATAAAATGCTATATATAACACTTGCATGATATATTTACTTGGCTGAATTTTTGTCCTAGATTAAAAGCTTGGTCCAAGCTTACTTGGTTGAAGCCAAATGGTTGCATGGAAAATACATACCGACAATAGAAGAGTACATGGGTATCGCAATGGTAACAGTTGGTGTCCCCGTGTTAACAATCATGTCTTTTATTGGCATGAGAGAGACTGCAACCAARGAAGTCTTTGATTGGCTGCTACAAAACCCTAAGATTGTTAGAGCTACCTACATAATCATTAGGCTCATGGATGACATGGCTTCCCACAAGGTACAATGAAACAACACTTCCTACTGATACTTGGATATCAATCCCTTAAAGATAAAGAAAATCTATTGTATATCAATTTCTTTTTAACACCTTATATTACTATTTCTGCAGTTTGAGCAAGAGAGAGAGCATATTGCATCAAGCATCGAATGTTACATGAAGCAACATGGTGTGTCGGAGCAGCAAGCATATGATGAGTTTCACAAGCAAACCGAGAATGCATGGAAGGATATAAATGAAGAGTGCCTCAGACCTACTACAGTGCCAATGCTTCTCCTTAGTCGTCTTCTCAATTTTGCTCGATCAGGAGATGTGATGTACAAGAGCCACAAAGATATATTCACACATCCTGGAGAAGTGACRAAAAATAATATTTCAATGCTGCTCATAGACCCTGTGCCAATATGA
>Pinot_Noir_-_CHTPS173_
????????GCCCATAAAGAGCAGCAGTTGGAAGATCTAAAGGAGGAAGTTAGAAGAGAGCTGATGGCTGCAGCTAGTAACCCTTCTAAACAGCTGAAGTTTATCGATGCAGTTCAACGGCTTGGGGTGGCATACCACTTTGAAAAGGATATAGAAGAAGCATTACAAAATACCTATGATAACTATCATTGCATTGATGACATAAATGATGATCTCTATGATGTTGCACTTCGATTTCGACTACTAAGACAACAAGGCTTCAATATTTCATGTGGTAAGCCTCATGAATATCATGTATAAGGTGCTTGAATATCATCTAGCAAAGCTCACATATAACATTCTATGTTTTGGTGATGATTGCAGATATATTCAAGAGGTACAAAGATGAAAAGGGAAGGTTCAAGGAGTCTTTGATCAATGATCCATGTGGCCTACTAGGCTTGTATGAAGCTGCACATCTCAGGGTGCGGGAAGAAGATATACTAGATGAAGCACTTGCTTTCACCACCGCTCACCTCAAGTCTATGGTAGAACATTTAGCATACCCTCTTGCAGCACAAGTAACGCATGCCCTAGACCGGCCCATTAGGAAAGGCTTGGAGAGGCTAGAGGCAAGGCCTTTCATGTCTATCTACCAAGATGAAGCTTCACATAGTAAAGCTTTACTAAAGTTTGCAAAGTTAGATTTCAACCTACTGCAGTCACTGTATAAGAAAGAGCTGAGTAATATATCGAGGTTAGTTCTCAAATCATTCTTGCACTTAAATTCAAATCAACAGTTTACCAGGTCTTTTATGTGGATTAATGTATTTTCTTAGGTGGTGGAAAGACCTAGATTTCTCTTCAAAGCTACCTTTTGCCAGAGATCGATTGGTAGAAGGGTACTTTTGGATAGCAATAAGTTGTTCTGAGCCCCAGTATTCATATGCTAGAAGAATACAGACCAAAGTAGTTGCTCTGATAACAACTGTGGATGATATATTTGATGCATATGGAACATTTGAAGAACTGGAGCTCTTTACAGAGGCAATTGAGAGGTTTGATACATGCGAGATTCAAATTACCTACGACCAATGAATTGATTTCATATTTGAACTTTAAAAGGGAACTTGGTACTTGATTTTCAGGTGGGATATTAACAGCATAGATCAGCTTCCTGAATACATGAAGCCATGCTATCAGGCAGTCCTAGATGTCTACAAAGAAATTGAGGAGATGGAAAACACAGAAAGATCATACTGTGTCCACCATACAAAAGATGCAGTAGGATTCTTTGAACTCTATTGTGTTTATGATATCCTATATTGTACTGTAAATAAAATGCTATATATAATACTTGCATGATATATTTACTTGGCTGAATTTTTATCCTAGATTAAAAGCTTGTTCCAAGCTAACTTGGTCCAAGCCAAATGGTTCCGTGGAAAATACATACCAACAATAGAAGAGTACATGGGTATCGCAATGGTAACTGTTGGTGTCCCCCCGTTAACAATCATGTCTTTTATTGGCATGAGAGAGACTGCAACCAAGGAAGTCTTTGATTGGGTGCAACAAAACCCTAAGATTGTTAGAGCTGCCTCCACAGTCATGAGGCTCATGGATGACATGGCTTCCCACAAGGTACAATGAAACAACACTTCCTACTGATACTTGGATATCAATCCCATAAAGATAAAGAAAATCTATTGTATATCAATTTCTTTTTAACACCTTATATTACTATTTCTGCAGTTTGAGCAAGAGAGAGGGCATAATGCATYAWGCATCGAATGTWACATGAAGCAACATGGTGTGTCGGAGCAACAAGCATATGATGAGTTTCACAAGCAAATCGAGAATGCATGGAAGGATATAAATGAAGAGAGCCTCAGACCTACTGCAGTTCCAATGCTTCTCCTTAGTCGTCTTCTCAATTTTGCTCGATCAGGAGATGTGATGTACAAGGGCCACAAAGATATGTTCTCACATCCTGAAGAAGTGATGAAAAATGATATTTCAATGCTGCTCATAGACCCTGTGCCAATATGA
>Pinot_Noir_-_CRTPS106_
ATGGCCTTAATTCTGGCTACCAGCGACATGTCTTCTCCAGCCCCAGTTGCTAATCCAGAGACTAATCGCCGAACTGCAAATTATCAGCCTAGCATTTGGAGCAATAGCTTCATCGTGAGCAACACTCCTGAGGATGAGGTAATTTTCTGATCATGTATGTAGTTTGCATAACAAGACCTAAAGATTTTCTCACTTTTTGTTCTTGCAATTTATT????????????????????????????????????????????????????????????????????????????????????????????????????????????????????????TCAACGGCTTGGGGTGGCATACCACTTTGAAAAGGATATAGAAGAAGCATTACAAAATACCTATGATAACTATCATTGCATTGATGACATAAATGATGATCTCTATGATGTTGCACTTCGATTTCGACTACTAAGACAACAAGGCTTCAATATTTCATGTGGTAAGCCTCATGAATATCATGTATAAGGTGCTTGAATATCATCTAGCAAAGCTCACATATAACATTCTATGTTTTGGTGATGATTGCAGATATATTCAAGAGGTACAAAGATGAAAAGGGAAGGTTCAAGGAGTCTTTGATCAATGATCCATGTGGCCTACTAGGCTTGTATGAAGCTGCACATCTCAGGGTGCGGGAAGAAGATATACTAGATGAAGCACTTGCTTTCACCACCGCTCACCTCAAGTCTATGGTAGAACATTTAGCATACCCTCTTGCAGCACAAGTAACGCATGCCCTAGACCGGCCCATTAGGAAAGGCTTGGAGAGGCTAGAGGCAAGGCCTTTCATGTCTATCTACCAAGATGAAGCTTCACATAGTAAAGCTTTACTAAAGTTTGCAAAGTTAGATTTCAACCTACTGCAGTCACTGTATAAGAAAGAGCTGAGTAATATCTCGAGGTTAGTTCTCAAATCATTCTTGCACTTAAATTCAAATCAACAGTTTACCAGGTCTTTTATGTGGATTAATGTATTTTCTTAGGTGGTGGAAAGACCTAGATTTCTCTTCAAAGCTACCTTTTGCCAGAGATCGATTGGTAGAAGGGTACTTTTGGATAGCAATAAGTTGTTCTGAGCCCCAGTATTCATATGCTAGAAGAATACAGACCAAAGTAGTTGCTCTGATAACAACTGTGGATGATATATTTGATGCATATGGAACATTTGAAGAACTGGAGCTCTTTACAGAGGCAATTGAGAGGTTTGATACATGCGAGATTCAAATTACCTACGACCAATGAATTGATTTCATATTTGAACTTTAAAAGGGGAACTTGGTACTTGATTTTCAGGTGGGATATTAACAGCATAGATCAGTTTCCTGAATACTTGAAGCCGTGCTATCAGGCAGTCCTAGATGTCTACAAAGAAATTGAGGAGATGGAAAACACAGAAAGATCATACTGTGTCCACCATACGAAAGATGCAGTAGGATTCTTTGAACTCTATTGTGTTTATGATATCCTATATTGTACTGTAAATAAAATGCTATATATAACACTTGCATGATATATTTACTTGGCTGAATTTTGATCCTAGATTAAAAGCTTGTTCCAAGCTAACTTGGTCCAAGCCAAATGGTTCCATGGAAAATACATACCAACAATAGAAGAGTACATGGGTATCGCAATGGTAACTGTTGGTATCCCCCCGTTAACAATCATGTCTTTTATTGGCATGAGAGAGACTGCAACCAAGGAAGTCTTTGATTGGGTGCAACAAAACCCTAAGATTGTTAGAGCTGCCTCCACAGTCATGAGGCTCATGGATGACATGGCTTCCCACAAGGTACAATGAAACAACACTTCCTACTGATACTTGGATATCAATCCCATAAAGATAAAGAAAATCTATTGTATATCAATTTCTTTTTTACACCTTATATTACTATTTCTGCAGTTTGAGCAAGAGAGAGGGCATAATGCATCAAGCATCCAATGTTACATGAAGCAACATGGTGTGTCAGAGCAACAAGCATATGATGAGTTTCACAAGCAAATCGAGAATGCATGGAAGGATATAAATGAAGAGTGCCTCAAACCTACTGCAGTTCCGATGCTTCTCCTTAGTCGTCTTCTCAATTTTGCTCGATCAGGAGATGTGATGTACAAGGGCCACAAAGATATGTTCTCACATCCTGAAGAAGTGATGAAAAATGATATTTCAATGCTGCTCATAGACCCTGTGCCAATATGA
>Pinot_Noir_-_CRTPS199_
ATGGCCTTAATTCTCGCTACCAGCAACGGGTCTTCTCCAGCCCCAGTTGCTAATCCAGAGACTAATCGCCAAACTGCAAATTATCAGCCGAGCATTTGGGGCAATACCTTCATCGTGAGCAACACTCCTGAGGATGAGGTAATTTTCTGATCATGCATGTAGTTTGCATAACAAGACCTAAAGATTTTCTCACTTTTTTTTCTTGCAAATTATTGATACAGATAACTCTGGTCCATGAAGAGCAGCAGTTGGAAGATCTAAAGGAGGAAGTTAGAAGAGAGCTGATGGCTGCAGCTAGTAACCTTTCAAAACAGCTGAAGTTTATCGATTCAGTTCAACGGCTTGGGGTGGCATACCACTTTGAAAAGGATATAGAAGAAGCATTACAAAATACATATGATAACTATCATTGCATTGATGACATAAATGATGATCTCTATGATGTTGCACTTCGATTTCGACTACTAAGACAACAAGGCTTCAATATTTCATGTGGTAAGCCTCATGAATTATAAGGTGTTTGAATATCATCTAGCAAAGCTCACATATAACATTCTATGTTTTGGTGATGATTACAGATATATTCMACAGGTACACAGATGAAAAGGGAAGGTTCAAGGAGTCTTTGATCAATGATGCATGTGGCCTACTAGGCTTGTATGAAGCTGCACATCTCAGGGTGTGGGAAGAAGATATACTAGATGAAGCACTTGCTTTCACCACCACTCACCTCAAGTCTATGGTAGAACATTTAGAATACCCTCTTGCAGCAGAAGTAAGTCATGCCCTATACCGGCCCATTAGGAAAGGCTTGGAGAGGCTAGAGGCAAGGCCTTTCATGTCTATCTACCAAGATGAAGCTTCACATAGTAAAGCTTTACTGAAGCTTGCAAAGTTAGACTTCAACCTACTGCAGTCACTGTATAAAAAAGAGCTAAGCAATATCTTGAGGTTAGTTTTCAAATCATGTATGAACTTATGTTAAAGCAGTTTACGGTATGTGAATTAATGTATTTTCTCAGGTGGTGGAAAGACCTAGATTTTTCTTCAAAGCTACCTTTTGTAAGAGATAGAGTGGTGGAAGGGTACTTTTGGATAGCAATAGCTTGTTTTGAGCCCCAGTATTCATATGCTAGAAGAATACAGACCAAATTACATGCTCTGCTGATAACTACGGATGACATATTTGATGCATATGGAACACTTGAAGAACTGGAGCTCTATACTGAAGCAATTGGGAGGTTTGATATATGCAAGATTAAAATTACCGATGAATTGATTTCATATTTGAACTTTAAAAGGGAACTTGGTACTTGATTTTCAGGTGGGATATTAATAGCATCCATCAGCTTCCTGAATACATGAAACCATGCTATCAGGCAGTCTTGGATTTCTTCAAAGAAATTGAGGAGATGCAAAACACAGAAAGATCATACTGTGTCCACCATGCAAAAGATGCAGTAGGGTTCTATGAACTCTATTGTGCTTATGATATCCTATACTGTATTGTAAATAAAATGGTATATATAACACTTGCATGATATATTTACTTGGCTGAATTTTTATCCTAGATGAAAAACATGGTCCAAGCTTTCTTGGTTGAAGCCAAATGGTTCCATGGAAAATATATACCAACAATAGAAGAGTACATGCGTGATGCATTGGTTAGTAGTGGTGCCACCGTGTTCGCAATCATCTCTTTTATTGTCATGGGAGAGATCGCAACTAAGGAAGTCTTTGATTGGGTGCAACAAAACCCTAAGATTGTTAGAGCTTTATCCACAGTCATGAGGCTCATGAATGACATGGCTACGCACAAGGTACAATGAAACAACACTTCCTACTGATACTTGGATATCAATCCCATAACGACAAAGGGATCTTAAAGAAAATCTATATTACATATATATACATATATATCAATATCTTTTTAACATCTTATATTACTATGTATGCAGTTTGAGCAAGAGAGCGGGCATATTGCATCAAGCATCGAATGTTACATGAAGCAGCATGGTCTCTCGGAGCAACAAGCATATGAGRAGTTTCACAAGCAACTTGAGAATGCATGGAAGGATATAAATGAAGAGTGCCTCAGACCTACTRCAGTTCCAATGCTTCTCCTTAGTCGTCTTCTCAATTTTGCTCGGGCAGCAGATGTGGTGTACAAGGGCCAGAAAGATGCATTCACACATCTTGGAGAAGTGATGAAA??????????????????????????????????????????
>Pinot_Noir_-_CSTPS080_
ATGGCCTTAATTCTGGCTACCAGCGACATGTCTTCTCCAGCCCCAGTTGCTAATCCAGAGACTAATCGCCGAACTGCAAATTATCAGCCTAGCATTTGGGGCAATAGCTTCATCGTGAGCAACACTCCTG?????????????????????????????????????????????????????????????ACTTTTTGTTCTTGAAATTTATTGATGCAGATAACTCTGGCCCATAAAGAGCAGCAGTTGGAAGATCTAAAGGAGGAAGTTAGAAGAGAGCTGATGGCTGCAGCTAGTAACCCTTCAAAACAGCTGAAGTTTATCGATGCAGTTCAACGGCTTGGGGTGGCATACCACTTTGAAAAGGATATAGAAGAAGCATTACAAAATACCTATGATAACTATCATTGCATTGATGACATAAATGATGATCTCTATGATGTTGCACTTCGATTTCGACTACTAAGACAACAAGGCTTCAATATTTCATGTGGTAAGCCTCATGAATATCATGTATAAGGTGCTTGAATATCATCTAGCAAAGCTCACATATAACATTCTATGTTTTGGTGATGATTGCAGATATATTCAAGAGGTACAAAGATGAAAAGGGAAGGTTCAAGGAGTCTTTGATCAATGATCCATGTGGCCTACTAGGCTTGTATGAAGCTGCACATCTCAGGGTGCGGGAAGAAGATATACTAGATGAAGCACTTGCTTTCACCACCGCTCACCTCAAGTCTATGGTAGAACATTTAGCATACCCTCTTGCAGCACAAGTAACGCATGCCCTAGACCGGCCCATTAGGAAAGGCTTGGAGAGGCTAGAGGCAAGGCCTTTCATGTCTATCTACCAAGATGAAGCTTCACATAGTAAAGCTTTACTAAAGTTTGCAAAGTTAGATTTCAACCTACTGCAGTCACTGTATAAGAAAGAGCTGAGTAATATATCGAGGTTAGTTCTCAAATCATTCTTGCACTTAAATTCAAATCAACAGTTTACCAGGTCTTTTATGTGGATTAATGTATTTTCTTAGGTGGTGGAAAGACCTAGATTTCTCTTCAAAGCTACCTTTTGCCAGAGATCGATTGGTAGAAGGGTACTTTTGGATAGCAATAAGTTGTTCTGAGCCCCAGTATTCATATGCTAGAAGAATACAGACCAAAGTAGTTGCTCTGATAACAACTGTGGATGATATATTTGATGCATATGGAACATTTGAAGAACTGGAGCTCTTTACAGAGGCAATTGAGAGGTTTGATACATGCGAGATTCAAATTACCTACGACCAATGAATTGATTTCATATTTGAACTTTAAAAGGGAACTTGGTACTTGATTTTCAGGTGGGATATTAACAGCATAGATCAGCTTCCTGAATACATGAAGCCATGCTATCAGGCAGTCCTAGATGTCTACAAAGAAATTGAGGAGATGGAAAACACAGAAAGATCATACTGTGTCCACCATACAAAAGATGCAGTAGGATTCTTTGAACTCTATTGTGTTTATGATATCCTATATTGTACTGTAAATAAAATGCTATATATAATACTTGCATGATATATTTACTTGGCTGAATTTTTATCCTAGATTAAAAGCTTGTTCCAAGCTAACTTGGTCCAAGCCAAATGGTTCCGTGGAAAATACATACCAACAATAGAAGAGTACATGGGTATCGCAATGGTAACTGTTGGTGTCCCCCCGTTAACAATCATGTCTTTTATTGGCATGAGAGAGACTGCAACCAAGGAAGTCTTTGATTGGGTGCAACAAAACCCTAAGATTGTTAGAGCTGCCTCCACAGTCATGAGGCTCATGGATGACATGGCTTCCCACAAGGTACAATGAAACAACACTTCCTACTGATACTTGGATATCAATCCCATAAAGATAAAGAAAATCTATTGTATATCAATTTCTTTTTAACACCTTATATTACTATTTCTGCAGTTTGAGCAAGAGAGAGGGCATAATGCATYAWGCATCGAATGTWACATGAAGCAACATGGTGTGTCGGAGCAACAAGCATATGATGAGTTTCACAAGCAAATCGAGAATGCATGGAAGGATATAAATGAAGAGAGCCTCAGACCTACTGCAGTTCCAATGCTTCTCCTTAGTCGTCTTCTCAATTTTGCTCGATCAGGAGATGTGATGTACAAGGGCCACAAAGATATGTTCTCACATCCTGAAGAAGTGATGAAAAATGATATTTCAATGCTGCTCATAGACCCTGTGCCAATATGA
>Pinot_Noir_-_VviTPS04_gDNA_
ATGTTGAGTGCTCGAGTTAGTTTACACATGGCCTTAATTCTCGCTACCAGCAACGGGTCTTCTCCAGCCCCAGTTGCTAATCCAGAGACTAATCGCCGAACTGCAAATTATCAGCCTAGCATTTGGGGCAATACCTTCATCGTGAGCCACACTCCTGAGGATGAGGTGATTTTCTGATCATGTATGTAGTTTGCATAACAAGACCTAAAGATTTTCTCACGTTTTGTTCTTGCAATTTATTGATACAGATAACTCTGGCCCATAAAGAGCAGCAGTTGGAAGATCTAAAGGAGGAAGTTAGAAGAGAGCTGATGGCTGCAGCTAGKAACCCTTCAAAACAGCTGACATAAATGATGATCTCTATGATGTTGCACTTCGATTTCGAC??????????????????????????????????????????????????????????????????????????????????CAAAGCTCACATATAACATTCTATGTTTTGGTGATGACTACAGATATATTCAACAGGTACACAGATGAAAAGGGAAGGTTCAAGGAGTCTTTGATCAATGATGCATGTGGCCTACTAGGCTTGTATGAAGCTGCACATCTCAGGGTGGGGGAAGAAGACATACTAGATGAAGCACTTGCTTTCACCACCACTCACCTCAAGTCTATGGTAGAACATTTAGAATACCCTCTTGCAGCACAAGTAACTCATGCCCTATACAGGCCCTTGAGGAAAGGCTTGGAGAGGCTAGAGGCAAGGCCTTTCATGTCTATCTACGAGGATGAAGCGTCACATAGTAAAGCTTTACTGAAGCTTGCAAAGTTAGACTTCAACCAACTGCAGTCACTGTATAAAAAAGAGCTAAGCAATATCTTGGGGTTAGTTTTCAAATCATGTATGAACTTATGTTAAAGCTGTTTACGGTATGTGAATTAATGTATTTTCTCAGGTGGTGGAAAGACCTAGATTTTTCTTCAAAGCTACCTTTTGTAAGAGATAGATTGGTGGAAGGGTACTTTTGGATAGCAACAGCTTGTTTTGAGCCCCAGTATTCATATGCTAGAAGAATACAAACCAAATTACATGCTCTGATCACAACTACGGATGACATATTTGATGCATATGGAACACTCGAAGAACTGGAGCTCTTTACAGAGGCAATTGGGAGGTTTGATATATGCAAGATTAAAATTACCCACAACCAATTAATTGATTTCATACTTGAACTTTAAAAGGGAACTTGGTTTCAGGTGGGATATTGACAGCACACATCAGCTTCCTGAATACATGAAGCCATGCTATCAGGCAGTCTTCGATGCCTACAAAGAAATTGAGGAGATGGAAAACACAGAAAGATCACACTCTGTGCACAAAGCAAAAGATGCAGTAGGATTCTCTGAACTCCATTGTGTTTATGATATCCTATATAGTATTGTAAATAAAATGCCATATATAACACTTGCATGATATATTTACTTGGCTGAATTTTTATCCTAGATGAAAAACTTGGTCCAAGCTTACTTGGTTGAAGCCAAATGGTTCCATGGAAAATACATACCAACAATAGAAGAGTACATGCGTGTTGCATTGGTAAGTATTGGTGCCCCCGTGTTAACATTCATCTCTTTTATTGGCATGGGAGAGATTGCAACCAAGGAAGTCTTTGATTGGCTGCAACAAAACCCTAAGATTGTTAGAGCTTCCTCCAAAGTCATTAGGCTCATGGATGACATGGCTACGCACAAGGTACAATGAAACAACACTTCCTACGCACAAGATACTTGGATATCAATCACATAAAAACAAAGGGATCTTAAAGAAAATCTATTATATATATATGCCAATTTCTTTTTAACATCTTATATTACTATGTATGCAGTTTGAGCAAGAGAGAGGGCATATTGCATCAAGTATCGAATGTTACATGAAGCAACATGGTGTCTCCGAGCAACAGGCATACGGGGAATTTCACAAGCAACTCGAGAATGCATGGAAGGATATAAATGAAGAGTGCCTCAAACCTACTGCAGTTCCAATGCTTCTCCTTAGTCGTCTTCTCAATTTTGCTCGAGCAGCAGATGTGATGTACAAGGGGCAGAAAGATGAATTCACACATCTTGGAGAAGTGATGAAA??????????????????????????????????????????
>Pinot_Noir_-_VviTPS10_gDNA_
??????????????????????????????????????????????????????????????????????????????????ATCAGCCTAGCATTTGGGGCAATACCTTCATCGTGAGCCACACTCCTGAGGATGAGGTGATTTTCTGATCATGTATGTAGTTTTCATAACAAGACCTAAAGATTTTCTCACTTTTTGTTCTTGCAATTTATTGATACAGATAACTCTGGCCCATAAAGAGCAGCAGTTGGAAGATCTAAAGGAGGAAGTTAGAAGAGAGCTGATGGCTTCAGCTAGTAACCCTTCAAAACAGCTGAAGTTTATCGATGCAGTTCAACGGCTTGGGGTGGCATACCACTTTGAAAAGGAGATAGAAGAAGCATTACAAAATACCTATGATAACTATCATTGCATTGATGACATAAATGATGATCTCTATGATGTTGCACTTCGATTTCGACTACTAAGACAACAAGGCTTCAATATTTCATGTGGTAAGCCTCATGAATATCATGTATTATAAGGTGCTTGAATATCATCTAGCAAAGCTCACATATAACATTCTATGTTTTGGTGATGATTACAGATATATTCAACAGGTACACAGATGAAAAGGGAAGGTTCAAGGAGTCTTCGATCAATGATGCATGTGGCCTACTAGGCTTGTATGAAGCTGCACATCTCAGGGTGTGGGAAGAAGATATACTAGATGAAGCACTTGCTTTCACCACCACTTACCTCAAGTCTATG?????????????????????????????????????CTCATGCCCTATACAGGCCCTTGAGGAAAGGCTTGGAGAGGCTAGAGGCAAGGCCTTTCATGTCTATCTACCAGGATGAAGCGTCACATAGTAAAGCTTTACTGAAGCTTGCAAAGTTAGACTTCAACCAACTGCAGTCACTGTATAAAAAAGAGCTAAGCAATATCCTGGGGTTAGTTTTCAAATCATGTATGAACTTATGTTAAAGCTGTTTACGGTATGTGAATTAATGTATTTTCTCAGGTGGTGGAAAGACCTAGATTTTTCTTCAAAGCTACCTTTTGTAAGAGATAGATTGGTGGAAGGGTACTTTTGGATAGCAATAGCTTGTTTTGAGCCCCAGTATTCATATGCTAGAAGAATACAGACCAAATTACATGCTCTGATGACAACTACGGATGACATATTTGATGCATATGGAACACTTGAAGAACTGGAGTTCTTTACGGAGGCAATTGGGAGGTTTGATCTATGCAAGATTAAAATTACCCACAACTAATTCATTGATTTCATACTTGAACTTTAAAAGGGAACTTGGTACTTGATTTTTAGGTGGGATATTGACAGCACACATCAGCTTCCTGAATACATGAAGCCATGCTATCAGGCAGTCTTAGATGCCTACAAAGAAATCGAGGACATGGAAAACACAGAAAGATCACACTCTGTGCACCAAGCAAAAGATGCAGTAGGATTCTCTGAACTCCATTGTGTTTATGATATCCTATATAGTATTGTAAATAAAATGCCATATATAACACTTGCATGATATATTTACTTGGCTGAATTTTTATCCTAGATGAAAAACTTGGTCCAAGCTTACTTGGTTGAAGCCAAATGGTTCCATGGAAAATACATACCAACAATAGAAGAGTACATGCGTGTTGCATTGGTTAGTATTGGTGCCCCCGTGTTAACATTCATCTCTTTTATTGGCATGGGAGAGATTGCAACCAAGGAAGTCTTTGATTGGCTGCAACAAAACCCTAAGATTGTTAGAGCTTCCTCCAAAGTCATTAGGCTCATGGATGACATGGCTACGCACAAGGTACAATGAAACAACACTTCCTACTGATACTTGAATATCAATCACATAAAGAGAAAGGGATCTTAAAGAAAATCTATTATATATATATACCAATTTCTTTTTAACATCTTATATTACTATGTATGCAGTTTGAGCAAGAGAGAGGGCATATTGCATCAAGTATCGAATGTTACATGAAGCAACATGGTGTCTCCGAGCAACAAGCATATGAGGAGTTTCACAAGCAACTCGAGAATGCATGGAAGGATATAAATGAAGAGTGCCTCAAACCTACTGCAGTTCCAATGCTTCTCCTTAGTCGTCTTCTCAATTTTGCTCGAGCAGCAGATGTGATGTACAAGGGGCAGAAAGATGAATTTACACATCTTGGAGAAGTGATGAAAAATAATATTTCAATGCTGCTCATAGACCCTGTGCCAATATGA
>Riesling_-_CHTPS046_
ATGGCCTTAATTCTGGCTACCAGCGACATGTCTTCTCCAGCCCCAGTTGCTAATCCAGAGACTAATCGCCGAACTGCAAATTATCAGCCTAGCATTTGGGGCAATAGCTTCATCGTGAGCAACACTCCTGAGGATGAGGTAATTTTCTGATCATGTATGTAGTTTGCATAACAAGACCTAAAGATTTTCTCACTTTTTGTTCTTGCAATTTATTGATACAGATAACTCTGGCCCATAAAGAGCAGCAGTTGGAAGATCTAAAGGAGGAAGTTAGAAGAGAGCTGATGGCTGCAGCTAGTAACCCTTCAAAACAGCTGAAGTTTATCGATGCAGTTCAACGGCTTGGGGTGGCATACCACTTTGAAAAGGAGATAGAAGAAGCATTACAAAATACCTATGATAACTATCATTGCATTGATGACATAAATGATGATCTCTATGATGTTGCACTTCGATTTCGACTACTAAGACAACAAGGCTTCAATATTTCATGTGGTAAGCCTCATGAATATCATGTATAAGGTGCTTCAATATCATCTAGCAAAGCTCACATATAACATTCTATGTTTTGGTGATGATTGCAGATATATTCAAGAGGTACAAAGATGAAAAGGGAAGGTTGAAGGAGTCTTTGATCCATGATGCGTGTGGTCTACTAGGCTTGTATGAAGCTGCACATCTCAGGGTGTGGGAAGAAGATATACTAGATGAAGCACTTGCTTTCACCACCGCTCACCTCAAGTCTATGGTAGAACATTTAGAATACCCTCTTGCAGCACAAGTAACGCATGCCCTAGACCGGCCCATTAGGAAAGGCTTGGAGAGGCTAGAGGCAAGGCCTTTCATGTCTATCTACCAAGATGAAGCTTCACATAGTAAAGCTTTACTAAAGTTTGCAAAGTTAGATTTCAACCTACTGCAGTCACTGTATAAGAAAGAGCTGAGTAATATATCGAGGTTAGTTCTCAAATCATTCTTGCACTTAAATTCAAATCAACAGTTTACCAGGTCTTTTATGTGGATTAATGTATTTTCTTAGGTGGTGGAAAGACCTAGATTTCTCTTCAAAGCTACCTTTTGCCAGAGATCGATTGGTAGAAGGGTACTTTTGGATAGCAATAAGTTGTTCTGAGCCCCAGTATTCATATGCTAGAAGAATACAGACCAAAGTAGKTGCTCTGATAGCAACTGTGGATGATATATTTGATGCATATGGAACATTTGAAGAACTGGAGCTCTTTACAGAGGCAATTGAGAGGTTTGATACATGCGAGATTCAAATTACCTACAACCAATGAATTGATTTCATATTTGAACTTTAAAAGGGAACTTGGTACTTGATTTTCAGGTGGGATATTAACAGCATACATCAGTTTCCTGAATACATGAAGCCGTGCTATCAGGCAGTCCTAGATGTCTACAAAGAAATTGAGGAGATGGAAAACACAGAAAGATCATACTGTGTCCACCATACGAAAGATGCAGTAGGATTCTTTGAACTCTATTGTGTTTATGATATCCTATATTGTACTGTAAATAAAATGCTATATATAACACTTGCATGATATATTTACTTGGCTGAATTTTTATCCTAGATTAAAAGCTTGTTCCAAGCTAACTTGGTCCAAGCCAAATGGTTCCGTGGAAAATACATACCAACAATAGAAGAGTACATGGGTATCGCAATGGTAACTGTTGGTGTCCCCCCGTTAACAATCATGTCTTTTATTGGCATGAGAGAGACTGCAACCAAGGAAGTCTTTGATTGGGTGCAACAAAACCCTAAGATTGTTAGAGCTACCTCCACAGTCATGAGGCTCATGGATGACATGGCTTCCCACAAGGTACAATGAAACAACACTTCCTACTGATACTTGGATATCAATCCCATAAAGATAAAGAAAATCTATTGTATATCAATTTCTTTTTAACACCTTATATTACTATTTCTGCAGTTTGAGCAAGAGAGAGGGCATAATGCATCAAGCATCGAATGTTACATGAAGCAACATGGTGTGTCGGAGCAACAAGCATATGATGAGCTTCACAAGCAAATCGAGAATGCATGGAAGGATATAAATGAAGAGAGCCTCAGACCTACTGCAGTTCCAATGCTTCTCCTTAGTCGTCTTCTCAATTTTGCTCGATCAGGAGATGTGATGTACAAGGGCCACAAAGATATGTTCTCACATCCTGAAGAAGTGATGAAAAATGATATTTCAATGCTGCTCATAGACCCTGTGCCAATATGA
>Riesling_-_CHTPS065_
ATGGCCTTAATTCTCGCTACCAGCAACGGGTCTTCTCCAGCCCCAGTTGCTAATCCAGAGACTAATCGCCAAACTGCAAATTATCAGCCGAGCATTTGGGGCAATACCTTCATCGTGAGCAACACTCCTGAGGATTAGGTAATTTTCTGATCATGCATGTAGTTTGCATAACAAGACCTAAAGATTTTCGCACTTTTTTTTCTTGCAATTTATTGATACAGATAACTCTGGTCCATGAAGAGCAGCAGTTGGAAGATCTAAAGGAGGAAGTTAGAAGAGAGCTGATGGCTGCAGCTAGTAACCTTTCAAAACAGCTGAAGTTTATCGATTCAGTTCAACGGCTTGGGGTGGCATACCACTTTGAAAAGGATATAGAAGAAGCATTACAAAATACATATGATAACTATCATTGCATTGATGACATAAATGATGATCTCTATGATGTTGCACTTCGATTTCGACTACTAAGACAACAAGGCTTCAATATTTCATGTGGTAAGCCTCATGAATTATAAGGTGTTTGAATATCATCTAGCAAAGCTCACATATAACATTCTATGTTTTGGTGATGATTACAGATATATTCAACAGGTACACAGATGAAAAGGGAAGGTTCAAGGAGTCTTTGATCAATGATGCATGTGGCCTACTAGGCTTGTATGAAGCTGCACATCTCAGGGTGTGGGAAGAAGATATACTAGATGAAGCACTTGCTTTCACCACCACTCACCTCAAGTCTATGGTAGAACATTTAGAATACCCTCTTGCAGCACAAGTAAGTCATGCCCTATACCGGCCCATTAGGAAAGGCTTGGAGAGGCTAGAGGCAAGGCCTTTCATGTCTATCTACCARGATGAAGCTTCACATAGTAAAGCTTTACTGAAGCTTGCAAAGTTAGACTTCAACCTACTGCAGTCACTGTATAAGAAAGAGCTAAGCAATATCTTGAGGTTAGTTTTCAAATCATGTATGAACTTATGTTAAAGCAGTTTACGGTATGTGAATTAATGTATTTTCTCAGGTGGTGGAAAGACCTAGATTTTTCTTCAAAGCTACCTTTTGTAAGAGATAGAGTGGTGGAAGGGTACTTTTGGATAGCAATAGCTTGTTTTGAGCCCCAGTATTCATATGCTAGAAGAATACAGACCAAATTACATGCTCTGCTGATAACTACGGATGACATATTTGATGCATATGGAACACTTGAAGAACTGGAGCTCTATACTGAGGCAATTGGGAGGTTTGATATATGCAAGATTAAAATTACCGATGAATTGATTTCATATTTGAACTTTAAAAGGGAACTTGGTACTTGATTTTCAGGTGGGATATTAATAGCGTCCATCAGCTTCCTGAATACATGAAACCATGCTATCAGGCAGTCTTGGATTTCTTCAAAGAAATTGAGGAGATGCAAAACACAGAAAGATCATACTGTGTCCACCATGCAAAAGATGCAGTAGGGTTCTATGAACTCTATTGTGCTTATGATATCCTATACTGTATTGTAAATAAAATGGTATATATAACACTTGCATGATATATTTACTTGGCTGAATTTTTATCCTAGATGAA????????????????????????????????????????????????????????????AATAGAAGAGTACATGCGTGATGCATTGGTTAGTAGTGGTGCCACCGTGTTCGCAATCATGTCTTTTATTGTCATGGGAGAGATCGCAACTAAGGAAGTCTTTGATTGGGTGCAACAAAACCCTAAGATTGTTAGAGCTTTATCCACAGTCATGAGGCTCATGAATGACATGGCTACGCACAAGGTACAATGAAACAACACTTCCTACTGATACTTGGATATCAATCCCATAACGACAAAGGGATCTTAAAGAAAATCTATATTACATATANNNNNNNNNNNNNNNNTATATNNATCAATTTCYTTTTAACAYCTTATATTACYATGTATGCAGTTTGAGCAAGAGAGTGGGCATATTGCATCAAGCATCGAATGTTACATGAAGCAGCATGGTCTCTCGGAGCAACAAGCATATGAGGAGTTTCACAAGCAACTTGAGAATGCATGGAAGGATATAAATGAAGAGTGCCTCAGACCTACTGCAGTTCCATTGCTTCTCCTTAGTCGTCTTCTCAATTTTGCTCGGGCAGCAGATGTGGTGTACAAGGGCCAGAAAGATGCATTCACACATCTTGGAGAAGTGATGAAAAATAATATTTCAATGCTGCTCATAGACCCTGTGCCAATATGA
>Riesling_-_CHTPS067_
???????????????????????????????????????????????AGCAACGGGTCTTCTCCAGCCCCAGTTGCTAATCCAGAGACTAATCGCCGAACTGCAAATTATCAGCCTAGCATTTGGGGCAATACCTTCATCGTGAGCCACACTCCTGAGGATGAGGTGATTTTCTGATCATGTATGTAGTTTGCATAACAAGACCTAAAGATTTTCTCACTTTTTGTTCTTGCAATTTATTGATACAGATAACTCTGGCCCATTAAGAGCAGCAGTTGGAAGATCTAAAGGAGGAAGTTAGAAGAGAGCTGATGGCTGCAGCTAGTAACCCTTCAAAACAGCTGAAGTTCATCGATGCAGTTCAACGGCTTGGGGTGGCATACCACTTTGAAAAGGAGATAGAAGAAGCATTACAAAATACCTATGATAACTATCATTGCATTGATGACATAAATGATGATCTCTATGATGTTGCGCTTCGATTTCGACTACTAAGACAACAAGGCTTCAATATTTCATGTGGTAAGCCTCATGAATTATAAGGTGCTTGAATATCATCTAGCAAAGCTCACATATAACATTGTTTTGGTGATGATTACAGATATATTCCACAGGTACACAGATGAAAAGGGAAGGTTCAAGGAGTCTTTGATCRATGATGCATGTGGCCTACTAGGCTTGTATGAAGCTGCACATCTCAGGGTGGGGGAAGAAGACATACTAGATGAAGCACTTGCTTTCACCACAACTCRCCTCAAGTCTATGGTAGAAAATTTAGAATACCCTCTTGCAGCACAAGTAACTCATGCCCTATACAGGCCCTTGAGGAAAGGCTTGGAAAGGCTAGAGGCAAGGCCTTTGATGTCTAT????????ATGAAGCGTCACATGGTAAAGCTTTACTGAAGCTTGCAAAGTTAGACTTCAACCAACTGCAGTCACTGTATAAAAAAGAGCTAAGCAATATCTTGGGGTTAGTTTTCAAATCATGTATGAACTTATGTTAAAGCTGTTTACGGTATGTGAATTAATGTATTTTCTCAGGTGCTGGAAAGGCCTAGATTTT??TCAAAGCTACCTTTTGTAAGAGATAGATTGGTGGAAGGGTACTTTTGGATAGCAACAGCTTGTTTTGAGCCCCAGTATTCATATGCTAGAAGAATACAAACCAAATTACATGCTCTGATCACAACTACGGATGACATATTTGATGCATATGGAACACTTGAAGAACTGGAGCTCTTTACAGAGGCAATTGGGAGGTTTGATATATGCAAGATTAAAATTACCCACAACCAATGAATTGGTTTCATACTTGAACTTTAAAAGGGAACTTGGTACTTGATTTTCAGGTGGGATATTGACAGCACACATCAGCTTCCTGAATACATGAWGCCATGCTATCAGGAAGTCTTCGATGCCTATAAAGAAATTGAGGAGATGGAAAACACAGAAAGATCACACTCTGTGCACCAAGCAAAAGATGCAGTAGGATTCTCTGAACTCCATTGTGATTATGATATCCTATATAGTATTGTAAATAAAATGCCATATATAACACTTGCATGATATATTTACTTGGCTGAATTTTATCCTAGATGAAAAACTTGGTCCAAGCTTACTTGGTTGAAGCCAAATGGTTCCATGGAAAATACATACCAACAATAGAAGAGTACATGCGTGTTGCGTTAACATTCATCTCTTTTATTGGCATGGGAGAGATTGCAACCAAGGAAGTCTTTGATTGGCTGCAACAAAACCCTAAGATTGTTAGAGCTTCCTCCAAAGTCATTAGGCTCATGGATGACATGGCTACGCACAAGGTACAATGAAACAACACTTCCTACTGATACTTGGATATCAATCCCATAAAGACAAAGGGATCTTAAAGAAAATCTATTATATATCAATTTCYTTTTAACACCTTATATTACTATGTATGCAGTTTGAGCAAGAGAGAGGGCATATTGCATCAAGCATCGAATGTTACATGAAGCAACATGGTGTCTCGGAGAAACAAGCATATGGGGAGTTTCACAAGCAACTCGAGAACGCATGGAAGGATATAAATGAAGAGTGCCTCAAACCTACTGCAGTTCCAATGCTTCTCCTCAGTCGTCTTCTAAATTTTGCTCGATCAGGAGATGTGACGTACAA?????????????????????????????????????????????????????????????????????????????????????
>Riesling_-_CHTPS147_
ATGGCCTTAATTCTCGCAACCAGCAACGGGTCTTCTCCAGCCCCAGTTGCTAATTCAGAGACTACTCGCCGAACTGCAAATTATCAGCCTAGCATTTGGGGCAATAGCTTCATCGTGAGCAACACTCCTGAGGATGAGGTAATTTTCTGATCATGTATGTAGTTTGCATAACAAGACCTAAAGATTTTCTCACTTTTTGTTCTTGCAATTTATTGATACAGATAACTCTGGCCCATAAAGAGCAGCAGTTGGAAGATCTAAAGGAGGAAGTTAGAAGAGAGCTGATAGCTGCAGCTAGTAACCCTTCGAAACAGCTGAAGTTTATCGATGCAATTCAACGGCTTGGGGTGGCATACCACTTTGAAAACGAGATAGAACAAGCATTACAAAGCACCTATGATAACTATCATGGCATTGCTGATATAAATGATGATCTCTATGATGTTGCACTTCGATTTCGACTACTAAGACAACAAGGCTTCAATATTTCATGTGGTAAGCCTCATTAATATCATGTATAAGTTGCTTGAATATTATCTAGCAAAGCTCACATATAACATTCTATGTTTTGGTGATGATTGCAGATATATTCAAGAGGTACAAAGATGAAAAGGGGAGGTTCAAGAAGTCTTTGATCAATGATCCATATGGCCTACTAGGCTTGTATGAAGCTGCACATCTCAGGGTGTGGGAAGAAGATATACTAGATGAAGCACTTCCTTTCACCACCACTCACCTCAAGTCTATTGTAGAACATTTAGAATACCCTCTTGCAGCACAAGTAACTCATGCCCTAGACCGGCCCATTAGGAAAGGCTTGGAGAGGCTAGAGGCAAGGCCTTTCATGTCTATCTACCAAGATGAAGCTTCACATAGTAAAGCTTTACTGAAGCTTGCAAAGTTAGACTTCAACCTACTGCAGTCACTGTATAAGAAAGAGCTGAGCAATATCTCGAGGTTAGTTCTCAAATCATTCTTGCACTTAAATTTAAATTAACAGTTTACCAGGCCTTTTATGTGGATTAATGTATTTTCTCAGGTGGTGGAAAGACCTAGATTTCTCTTCAAAGCTACCTTTTTCCAGAGATAGAGTGGTGGAAACATACTTCTGGATAGCAACATGTTGTTTTGAGCCCCAGTATTCATATGCTAGAAGAATACAGACCAAAWTACTCGCTCTGATAACAATTATTGACGATATGTTTGATGCATATGGGACACTGGAAGAACTGGAGCTCTTTACAGAGGCAATTGGGAGGTTTGATATATGC??????????????????????????????????????????????????AAAAGGGAACTTGGTACTTGATTTTCAGGTGGGATATTAACAGCGTACATCAGCTTCCTGAATACATGAAACCATGCTATCAGGCAGTCTTAGATRTCTACAAMGAAATTGAGGAGATGGAAAACACAGAAAGATCATACTGTGTCCACCACACAAAAGATGCAGTAGGATTCTTTGAACTCTTTTGTGTTTATGATATCCTATATT?????GTAAATAAAATGCTATATATAACACTTGCATGATATATTTACTTGGCTGAATTTTTCTCCTAGATTAAAAGCTTGGTCCAAGCTTACTTGGTTGAAGCCAAATGGTTGCATGGAAAATACATACCGACAATAGAAGAGTACATGGGTATCGCAATGGTAACAGTTGGTGTCCCCGTGTTAACAATCATGTCTTTTATTGGCATGAGAGAGACTGCAACCAAGGAAGTCTTTGATTGGCTGCTACAAAAYCCTAAGATTGTTAGAGCTACCTACATAATCATTAGGCTCATGAATGACATGGCTACCCACAAGGTACAATGAAGCGACACTTCCTACTGATACTTGGATATCAATCCCATAAAGATAAAGAAAATCTATTGTATATCAATCTCTTTTAACACCTTATATTACTATTTCTGCAGTTTGAGCAAGAGAGAGAGCATATTGCATCAAGCATCGAATGTTACATGAAGCAACATGGTGTGTCGGAGCAGCAAGCATATGATGAGTTTCACAAGCAAACCGAGAATGCATGGAAGGATATAAATGAAGAGTGCCTCAGACCTACTACAGTGCCAATGCTTCTCCTTAGTCGTCTTCTCAATTTTGCTCGATCAGGAGATGTGATGTACAAGAACCACAAAGATATATTCACACATCCTGGAGAAGTGACGAAAAATAATATTTCAATGCTGCTCATAGACCCTGTGCCAATATGA
>Riesling_-_CHTPS173_
?????CTGGCCCATAAAGAGCAGCAGTTGGAAGATCTAAAGRAGGAAGTTAGAAGAGAGCTGATGGCTGCAGCTAGTAACCCTTCAAAACAGCTGAAGTTTATCGATGCAGTTCAACGGCTTGGGGTGGCATACCACTTTGAAAAGGAGATAGAAGAAGCATTACAAAATACCTATGATAACTATCATTGCATTGATGACATAAATGATGATCTCTATGATGTTGCACTTCGATTTCGACTACTAAGACAACAAGGCTTCAATATTTCATGTGGTAAGCCTCATGAATATCATGTATAAGGTGCTTCAATATCATCTAGCAAAGCTCACATATAACATTCTATGTTTTGGTGATGATTGCAGATATATTCAAGAGGTACAAAGATGAAAAGGGAAGGTTGAAGGAGTCTTTGATCCATGATGCGTGTGGTCTACTAGGCTTGTATGAAGCTGCACATCTCAGGGTGTGGGAAGAAGATATACTAGATGAAGCACTTGCTTTCACCACCGCTCACCTCAAGTCTATGGTAGAACATTTAGAATACCCTCTTGCAGCACAAGTAACGCATGCCCTAGACCGGCCCATTAGGAAAGGCTTGGAGAGGCTAGAGGCAAGGCCTTTCATGTCTATCTACCAAGATGAAGCTTCACATAGTAAAGCTTTACTAAAGTTTGCAAAGTTAGATTTCAACCTACTGCAGTCACTGTATAAGAAAGAGCTGAGTAATATATCGAGGTTAGTTCTCAAATCATTCTTGCACTTAAATTCAAATCAACAGTTTACCAGGTCTTTTATGTGGATTAATGTATTTTCTTAGGTGGTGGAAAGACCTAGATTTCTCTTCAAAGCTACCTTTTGCCAGAGATCGATTGGTAGAAGGGTACTTTTGGATAGCAATAAGTTGTTCTGAGCCCCAGTATTCATATGCTAGAAGAATACAGACCAAAGTAGTTGCTCTGATAGCAACTGTGGATGATATATTTGATGCATATGGAACATTTGAAGAACTGGAGCTCTTTACAGAGGCAATTGAGAGGTTTGATACATGCGAGATTCAAATTACCTACAACCAATGAATTGATTTCATATTTGAACTTTAAAAGGGAACTTGGTACTTGATTTTCAGGTGGGATATTAACAGCATACATCAGTTTCCTGAATACATGAAGCCGTGCTATCAGGCAGTCCTAGATGTCTACAAAGAAATTGAGGAGATGGAAAACACAGAAAGATCATACTGTGTCCACCATACGAAAGATGCAGTAGGATTCTTTGAACTCTATTGTGTTTATGATATCCTATATTGTACTGTAAATAAAATGCTATATATAACACTTGCATGATATATTTACTTGGCTGAATTTTTATCCTAGATTAAAAGCTTGTTCCAAGCTAACTTGGTCCAAGCCAAATGGTTCCGTGGAAAATACATACCAACAATAGAAGAGTACATGGGTATCGCAATGGTAACTGTTGGTGTCCCCCCGTTAACAATCATGTCTTTTATTGGCATGAGAGAGACTGCAACCAAGGAAGTCTTTGATTGGGTGCAACAAAACCCTAAGATTGTTAGAGCTACCTCCACAGTCATGAGGCTCATGGATGACATGGCTTCCCACAAGGTACAATGAAACAACACTTCCTACTGATACTTGGATATCAATCCCATAAAGATAAAGAAAATCTATTGTATATCAATTTCTTTTTAACACCTTATATTACTATTTCTGCAGTTTGAGCAAGAGAGAGGGCATAATGCATCAAGCATCGAATGTTACATGAAGCAACATGGTGTGTCGGAGCAACAAGCATATGATGAGCTTCACAAGCAAATCGAGAATGCATGGAAGGATATAAATGAAGAGAGCCTCAGACCTACTGCAGTTCCAATGCTTCTCCTTAGTCGTCTTCTCAATTTTGCTCGATCAGGAGATGTGATGTACAAGGGCCACAAAGATATGTTCTCACATCCTGAAGAAGTGATGAAAAATGATATTTCAATGCTGCTCATAGACCCTGTGCCAATATGA
>Riesling_-_CRTPS019_
ATGGCCTTAATTCTCGCTACCAGCAACGGGTCTTCTCCAGCCCCAGTTGCTAATCCAGAGACTAATCGCCAAACTGCAAATTATCAGCCTAGCATTTGGGGCAATGCCTTCATCGTGAGCAACACTCCTGAGGATGAGGTAATTTTCTGATCATGTATGTAGTTTTCATAACAAGACCTAAAGATTTTC????????????CTTGCAGTTTATTGATACAGATAACTCTGGCCCATAAAGAGCAGCAGTTGGAAGATCTAAAGGAGGAAGTTAGAAGAGAGCTGATGGCTGCAGCTAGTAACCTTTCAAAACGGCTGAAGTTTATCGATGCAGTTCAACGGCTTGGGGTGGCATACCACTTTGAAAAGGATATAGAAGAACCATTACAAAATACATATGATAACTATCATTGCATTGATGACATAAATGATGATCTCTATGATGTTGCACTTCGATTTCGACTACTAAGACAACAAGGCTTCAATATTTCATGTGGTAAGCCTCATGAATTATAAGGTGCTTGAATATCATCTAGCAAAGCTCACATATAACATTCTATGTTTGGGTGATGATTACAGATATATTCAACAGGTACACAGATGAAAAGGGAAGGTTCAAGGAGTCTTTGATCAATGATGCATGTGGCCTACTAGGCTTGTATGAAGCTGCACATTTCAGGGTGTGGGAAGAAGATATACTAGATGAAGCACTTGCTTTCACCACCACTCACCTCAAGTCTATGGTAGAACATTTAGAATACCCTCTTGCAGCACAAGTAAGTATGCCCTATACCGGCCCATTACAAAGGCTTGGAGAGGCTAGAGGCAAGGCCTTTCATAGCTATCTACCAAGATGAAGCTTCACATAGTAAAGCTTTACTGAAGCTTGCAAAGTTAGACTTCAACCTACTACAGTCACTGTATAAAAAAGAGCTAAGCAATATCTTGAGGTTAGTTTTCAAATCATGTATGAACTTATGTTAAAGCAGTTTACGGTATGTGAATTAATGTATTTTCTCAGGTGGTGGAAAGACCTAGATTTTTCTTCAAAGCTACCTTTTGTAAGAGATAGAGTGGTGGAAGGGTACTTGTGGATAGCAATAGCTTGTTTTGAGCCCCAGTATTCATATGCTAGAAGAATACAGACCAAATTACATGCTCTTATGACAACTACGGATGACATATTTGATGCATATGGAACACTTGAAGAACTGGAGCTCTATACAGAGGCAATTGGGAGGTTTGATATATGCAAGATTAAAATTACCCACAACCAATGGATTGATTTCATATTTGAACTTTAAAAGGGAACTTGGTACTTGATTTTCAGGTGGGATATTAATAGCATCCATCAGCTTCCTGAATACATGAAGCAATGCTATCAGGCAGTCTTAGATGTCTTCAAAGAAATTGAGGAGATGCAAAACACAGAAAGATCATACTGTGTCCACCATGCAAAAGATGCAGTAGGGTTCTATGAATTCTATTGTGTTTATGTTATCCTATACTGTATTGTAAATAAAATGTTATATATAACACTTGCATGATATATTTACTTGGCTGAATTTTTATCCTAGATGAAAAACTTTGTCCAAGCTTACTTGGTTGAAGCTAAATGGTTCCATGGAAAATACATACCAACAATAGAAGAGTACATGCGTGTTGCATTGGTTAGTATTGGTGCCACCGTGTTCGCAATCATCTCTTTTATTGTCATGGGAGAGATCGCAACTAAGGAAGTCTTTGATTGGGTGCAACAAAACCCTAAGATTGTTAGAGTTTTATCCACAGTAATGACGCTCATGAATGACATGGCTACGCACAAGGTACAATGAAACAAGTCTTCCTACTGATACTTGGATATCAATCCCATAAAGATAAAGAAAATCTATTGTATATCAATTTCTTTTTGACACCTTATATTACTATTTCTGCAGTTTGAGCAAGAGAGAGAGCATACTGCATCAAGCATCGAATGTTACATGAAGCAACATGGTGTGTCGAGCAACAAGCATATGAGGAGTTTCACAAGAAAATCGAGAATGCATGGAAGGATATAAATGAAGAGTGCCTCAGACCTACTGCAGTTCCAATGCTTCTCCTTAGTCGTCTTCTCAATTTATGTCGGGCAGCAGATGTGGTGTACAAGGGCCAGAAAGATGCATTCACACATCTTGGAGAAGTGATGAAAAATAATATTTCAATGCTGCTCATAGACCCTGTGCCAATATGA
>Riesling_-_CRTPS081_
????????????????????????????????????????????????????????????????CTCGCCGAACTGCAAATTATCAGCCTAGCGTTTGGGGCAATAGCTTCATCGTGAGCAACACTCCTGAGGATGAGGTCATTTTCTGATCATGTATG?????????????????????????????????????????TCTTTCAATTTATTGATACAGATAACTCTGGCCCATAAAGAGCAGCAGTTGGAAGATCTAAAGGAGGAAGTTAGAAGAGAGCTGATTGCTGCAGTTAGTAACCCTTCGAAACAGCTGAAGTTTATCGATGCAATTCAACGGCTTGGGGTGGCATACCACTTTGAAAAGGAGATAGAACAAGCATTGCAAAGCACCTATGATAACTATCATGGCATTGCTGATATAAATGATGATCTCTATGATGTTGCACTTCGATTTCGACTACTAAGACAACAAGGCTTCAATATTTCATGTGGTAAGCCTCATKAATATCATGTATAAGTTGCTTGAATATCATCTAGCAAAGCTCACATATAACATTCTATGTTTTGGTGATGATTGCAGATATATTCAAGAGGTACAAAGATGAAAAGGGGAGGTTCAAGAAGTCTTTGATCAATGATCCATATGGCCTACTAGGCTTGTATGAAGCTGCACATCTCAGGGTGTGGGAAGAAGATACACTAAATGAGGCACTTGCTTTCACCACCACTCACCTCAAGTCTATGGTAGAACATTTAGGATACCCTCTTGCAGCACAAGAAACTCATGCCCTAGACCAGCCCATTAGGAAAGGCTTGGAGAGGCTAGAGGCAAGGCCTTTCATGTCTATCTACCAGGATGAAGCTTCACATAGTAAAGCTTTACTGAAGCTTGCAAAGTTAGACTTCAACCTATTGCAGTCACTGTATAAGAAAGAGCTGAGCAATATCTCGAGGTTAGTTCTCAAATCATTCTTGCACTTAAATTTAAATTAACAGTTTACCAGGTCTTTTATGTGGATTAATGTATTTTCTCAGGTGGTGGAAAGACCTAGATTTCTCTTCAAAGCTACCTTTTTCCAGAGATCG????????????????????????????????????????????????????ATATGCTAGAAGAATACAGACCAAATTACATGCTCTGATAACAACTATGGATGATATATTTGATGCATATGGAACATTTGAAGAACTGGAGCTCTTTACAGAGGCAATCGGGAGGTTTGATATATGCTAGATTCAAATTAACCACAACCAATGRATTGATTTTGATATTTGAACTTTAAAAGGGAACTTGGTACTTGATTTTCAGGTGGGATATTAACAGCGTACATCAGCTTCCTGAATACATGAAACCATGCTATCAGGCAGTCTTAGATATCTACAACGAAATTGAGGAGATGGAAAACACAGA??GATCATACTGTGTCCACCACACAAAAGATGCAGTAGGATTCTTTGAACTCTTTTGTGTTTATGATATCCTATATTGTATTGTAAATAAAATGCTATATATAACACTTGCATGATATATTTACTTGGCTGAATTTTTCTCCTAGATTAAAAGCTTGGTCCAAGCTTACTTGGTTGAAGCCAAATGGTTGCATGGAAAATAMATACCGACAATAGAAGAGTACATGGGTATCGCAATGGT???????GGTGTCCCCGTGTTAACAATCATGTCTTTTATTGGCATGAGAGAGACTGCAACCAAGGAAGTCTTTGATCGGCTGCTACAAAACCCTAAGATTGTTAGAGCTACCTACATAATCATTAGGCTCATGGATGACATGGCTTCCCACAAGGTACAATGAAACAACACTTCCTACTGATACTTGGATATCAATCCCATAAAGATAAAGAAAATCTATTATATATCAATTTCTTTTTAACACCTTATATTACTATTTCTGCAGTTTGAGCAAGAGAGAGAGCATATTGCATSAAGCATCGAATGTTACATGAAGCAACATGGTGTGTCGGAGCAGCAAGCATATGATGAGTTTCACAAGCAAATCGAGAATGCATGGAAGGATATAAATGAAGAGTGCCTCAGACCTACTGCAGTTCCAATGCTTCTCCTTAGTCGTCTTCTCAATTTTGCTCGATCAGGAGATGTGATGTACAAGAGCCACAAAGATATATTCACACATCCTGGAGAAGTGACGAAAAATAATATTTCAATGCTGCTCATAGACCCTGTGCCAATATGA
>Riesling_-_CRTPS106_
?????????????????????????????????????????????????CTAATCCAGAGACTACTCGCCACACTGCAAATTGTCAGCCTAGCATTTGGTGCAATAGCTTCATCGTGAGCAACACTCCTGAGGATGAGGTARTTTTCTGATCATGTATGTAGTTTGCATAACAAGACCTAAAGATTTTCTCACTTTTTGTTCTTGCAATTTATTGATACAGATAACTCTGGCCCATAAAGAGCAGCAGTTGGAAGATCTAAAGGAGGAAGTTAGAAGAGAGCTGATGGCTGCAGCTAGTAACCCTTC?????????????????????????GTTCAACGGCTTGGGGTGGCATACCACTTTGAAAAGGAGATAGAAGAAGCATTACAAAATACCTATGATAACTATCATTGCATTGATGACATAAATGATGATCTCTATGATGTTGCACTTCGATTTCGACTACTAAGACAACAAGGCTTCAATATTTCATGTGGTAAGCCTCATGAATATCATGTATAAGGTGCTTCAATATCATCTAGCAAAGCTCACATATAACATTCTATGTTTTGGTGATGATTGCAGATATATTCAAGAGGTACAAAGATGAAAAGGGAAGGTTGAAGGAGTCTTTGATCCATGATGCGTGTGGTCTACTAGGCTTGTATGAAGCTGCACATCTCAGGGTGTGGGAAGAAGATATACTAGATGAAGCACTTGCTTTCACCACCGCTCACCTCAAGTCTATGGTAGAACATTTAGAATACCCTCTTGCAGCACAAGTAACGCATGCCCTAGACCGGCCCATTAGGAAAGGCTTGGAGAGGCTAGAGGCAAGGCCTTTCATGTCTATCTACCAAGATGAAGCTTCACATAGYAAAGCTTTACTAAAGTTTGCAAAGTTAGATTTCAACCTACTGCAGTCACTGTATAAGAAAGAGCTGAGTAATATCTCGAGGTTAGTTCTCAAATCATTCTTGCACCTAAATTCAAATCAACAGTTTACCAGGTCTTTTATGTGGATTAATGTATTTTCTTAGGTGGTGGAAAGACCTAGATTTCTCTTCAAAGCTACCTTTTGCCAGAGATCGATTGGTAGAAGGGTACTTTTGGATAGCAATAAGTTGTTCTGAGCCCCAGTATTCATATGCTAGAAGAATACAGACCAAAGTAGTTGCTCTGATAGCAACTGTGGATGATATATTTGATGCATATGGAACATTTGAAGAACTGGAGCTCTTTACAGAGGCAATTGAGAGGTTTGATACATGCGAGATTCAAATTACCTACAACCAATGAATTGATTTCATATTTGAACTTTAAAAGGGGAACTTGGTACTTGATTTTCAGGTGGGATATTAACAGCATACATCAGTTTCCTGAATACATGAAGCCGTGCTATCAGGCAGTCCTAGATGTCTACAAAGAAATTGAGGAGATGGAAAACACAGAAAGATCATACTGTGTCCACCATACGAAAGATGCAGTAGGATTCTTTGAACTCTATTGTGTTTATGATATCCTATATTGTACTGTAAATAAAATGCTATATATAACACTTGCATGATATATTTACTTGGCTGAATTTTTATCCTAGATTAAAAGCTTGTTCCAAGCTAACTAGGTCCAAGCCAAATGGTTCCATGGAAAATACATACCAACAATAGAAGAGTACATGGGTATCGCAATGGTAACTGTTGGTATCCCCCCGTTAACAATCATGTCTTTTATTGGCATGAGAGAGACTGCAACCAAGGAAGTCTTTGATTGGGTGCAACAAAACCCTAAGATTGTTAGAGCTACCTCCACAGTCATGAGGCTCATGGATGACATGGCTTCCCACAAGGTACAATGAAACAACACTTCCTACTGATACTTGGATATCAATCCCATAAAGATAAAGAAAATCTATTGTATATCAATTTCTTTTTAACACCTTATATTACTATTTCTGCAGTTTGAGCAAGAGAGAGGGCATAATGCATCAAGCATCTGATGTAACATGAAGCAACATGGTGTGTCGGAGCAACCGGCATATGAAGAGTTTCACGAGCA??????????????????????????????????????????????????????????ATGCTTCTCCTYAGTCGTCTTCTAAATTTTGCTCGATCAGGAGATGTGATGTACAAGGGCCACAAAGATATGTTCTCACATCCTGAAGAAGTGATGAAAAATGATATTTCAATGCTGCTCATAGACCCTGTGCCAATATGA
>Riesling_-_CRTPS151_
ATGGCCTTAATTCTCGCAACCAGCAACGGGTCTTCTCCAGCCCCAGTTGCTAATCCAGAGACTACTCGCCGAACTGTAAATTATCAACCTAGCATTTGGGGCAATAGCTTCATCGTGAGCAACACTCCTGAGGATGAGGTAATTTTCTGATCATGTATGTAGTTCGCATAACAAGACCTAAAGATTTTCTCACTTTTTGTTCTTGCAATTTATTGATGCAGATAACTCTGGCCCATAAAGAGCAGCAGTTGGAAGACCTAAAGGAGGAAGTTAGAAGAGAGCTGATAGCTGCAGCTAGTAACCCTTCAGAACAGCTGAAGTTTATCGATGCAGTTCAACGGCTTGGGGTGGCATACCACTTTGAAAAGGAGATAGAAGAAGCATTACAAAATACCTATAATAATTATCATGGCATTGATGACATAAATGATGATCTCTATGATGTTGCACTTCGATTTCGACTACTAAGACAACAAGGCTTCAATATTTCATGTGGTAAGCCTCATCAATATCATGTATAAGTTGCTTGAATATCATCTAGCAAAGCTCACATATAACATTCTATGTTTTGGTGATGATTGCAGATATATTCAAGAGGTACAAAGATGAAAAGGGGAGGTTCAAGAAGTCTTTGATCAATGATCCATATGGCCTACTAGGCTTGTATGAAGCTGCACATCTCAGGGTGTGGGAAGAAGATATACTAGATGAAGCACTTGCTTTCACCACCACTCACCTCAAGTCTATGGTAGAACATTTAGAATACCCTCTTGCAGCACAAGTAACTCATGCCCTAGACCGGCCCATTAGGAAAGGCTTGGAGAGGCTAGAGGCAAGGCCTTTCATGTCTATCTACCAAGATGAAGCTTCACATAGTAAAGCTTTACTGAAGCTTGCAAAGTTAGATTTCAACCTACTGCAGTCACTGTATAAGAAAGAGCTGAGTAATATCTCGAGGTTAGTTCTCAAATCATTCTTGCACTTAAATTCAAATTAACAGTTTACCAGGTCTTTTATGTGGATTAATGTATTTTCTCAGGTGGTGGAAAGACCTAGATTTCTCTTCAAAGCTACCTTTTTCCAGAGATCGATTGGTAGAAGGGTACTTTTGGATAGCAGCATGTTGTTTTGAGCCCCAGTATTCATATGCTAGAAGAATACAGACCAAATTACATGCTCTGATAACAACTATGGATGATATATTTGATGCATATGGAACATTTGAAGAACTGGAGCTCTTTACAGAGGCAATCGGGAGGTTTGATATATGCTAGATTCAAATTACCCACAACCAATGAATTGATTTTGATATTTGAACTTTAAAAGGGAACTTGGTACTTGATTTTCAGGTGGGATATAAACAGCGTACATCAGCTTCCTGAATACATGAAACCATGCTATCAGGCAGTCTTAGATGTCTACAAAGAAATTGAGGAGATGGAAAACACAGAAAGATCATACTGTGTCCACCACACAAAAGATGCAGTAGGATTCTTTGAACTCTTTTGTGTTTATGATATCCTATATTGTATTGTAAATAAAATGCTATATATAACACTTGCATGATATATTTACTTGGCTGAATTTTTGTCCTAGATTAAAAGCTTGGTCCAAGCTTACTTGGTTGAAGCCAAATGGTTGCATGGAAAATACATACCGACAATAGAAGAGTACATGGGTATCGCAATGGTAACAGTTGGTGTCCCCGTGTTAACAATCATGTCTTTTATTGGCATGAGAGAGACTGCAACCAAGGAAGTCTTTGATTGGCTGCTACAAAACCCTAAGATTGTTAGAGCTACCTACATAATCATTAGGCTCATGGATGACATGGCTTCCCACAAGGTACAATGAAACAACACTTCCTACTGATACTTGGATATCAATCCCATAAAGATTAAGAAAATCTATTATATATCAATTTCTTTTTAACACCTTATATTACTATTTCTGCAGTTTGAGCAAGAGAGAGAGCATATTGCATCAAGCATCGAATGTTACATGAAGCAACATGGTGTGTCGGAGCAGCAAGCATATGATGAGTTTCACAAGCAAACCGAGAATGCATGGAAGGATATAAATGAAGAGTGCCTCAGACCTACTACAGTGCCAATGCTTCTCCTTAGTCGTCTTCTCAATTTTGCTCGATCAGGAGATGTGATGTACAAGAGTCACAAAGATATATTCACACATCCTGGAGAAGTGACGAAAAATAATATTTCAATGCTGCTCATAGACCCTGTGCCAATATGA
>Riesling_-_CRTPS199_
ATGGCCTTAATTCTCGCTACCAGCAACGGGTCTTCTCCAGCCCCAGTTGCTAATCCAGAGACTAATCGCCAAACTGCAAATTATCAGCCGAGCATTTGGGGCAATACCTTCATCGTGAGCAACACTCCTGAGGATTAGGTAATTTTCTGATCATGCATGTAGTTTGCATAACAAGACCTAAAGATTTTCGCACTTTTTTTTCTTGCAATTTATTGATACAGATAACTCTGGTCCATGAAGAGCAGCAGTTGGAAGATCTAAAGGAGGAAGTTAGAAGAGAGCTGATGGCTGCAGCTAGTAACCTTTCAAAACAGCTGAAGTTTATCGATTCAGTTCAACGGCTTGGGGTGGCATACCACTTTGAAAAGGATATAGAAGAAGCATTACAAAATACATATGATAACTATCATTGCATTGATGACATAAATGATGATCTCTATGATGTTGCACTTCGATTTCGACTACTAAGACAACAAGGCTTCAATATTTCATGTGGTAAGCCTCATGAATTATAAGGTGTTTGAATATCATCTAGCAAAGCTCACATATAACATTCTATGTTTTGGTGATGATTACAGATATATTCAACAGGTACACAGATGAAAAGGGAAGGTTCAAGGAGTCTTTGATCAATGATGCATGTGGCCTACTAGGCTTGTATGAAGCTGCACATCTCAGGGTGTGGGAAGAAGATATACTAGATGAAGCACTTGCTTTCACCACCACTCACCTCAAGTCTATGGTAGAACATTTAGAATACCCTCTTGCAGCACAAGTAAGTCATGCCCTATACCGGCCCATTAGGAAAGGCTTGGAGAGGCTAGAGGCAAGGCCTTTCATGTCTATCTACCARGATGAAGCTTCACATAGTAAAGCTTTACTGAAGCTTGCAAAGTTAGACTTCAACCTACTGCAGTCACTGTATAAGAAAGAGCTAAGCAATATCTTGAGGTTAGTTTTCAAATCATGTATGAACTTATGTTAAAGCAGTTTACGGTATGTGAATTAATGTATTTTCTCAGGTGGTGGAAAGACCTAGATTTTTCTTCAAAGCTACCTTTTGTAAGAGATAGAGTGGTGGAAGGGTACTTTTGGATAGCAATAGCTTGTTTTGAGCCCCAGTATTCATATGCTAGAAGAATACAGACCAAATTACATGCTCTGCTGATAACTACGGATGACATATTTGATGCATATGGAACACTTGAAGAACTGGAGCTCTATACTGAGGCAATTGGGAGGTTTGATATATGCAAGATTAAAATTACCGATGAATTGATTTCATATTTGAACTTTAAAAGGGAACTTGGTACTTGATTTTCAGGTGGGATATTAATAGCGTCCATCAGCTTCCTGAATACATGAAACCATGCTATCAGGCAGTCTTGGATTTCTTCAAAGAAATTGAGGAGATGCAAAACACAGAAAGATCATACTGTGTCCACCATGCAAAAGATGCAGTAGGGTTCTATGAACTCTATTGTGCTTATGATATCCTATACTGTATTGTAAATAAAATGGTATATATAACACTTGCATGATATATTTACTTGGCTGAATTTTTATCCTAGATGAA????????????????????????????????????????????????????????????AATAGAAGAGTACATGCGTGATGCATTGGTTAGTAGTGGTGCCACCGTGTTCGCAATCATGTCTTTTATTGTCATGGGAGAGATCGCAACTAAGGAAGTCTTTGATTGGGTGCAACAAAACCCTAAGATTGTTAGAGCTTTATCCACAGTCATGAGGCTCATGAATGACATGGCTACGCACAAGGTACAATGAAACAACACTTCCTACTGATACTTGGATATCAATCCCATAACGACAAAGGGATCTTAAAGAAAATCTATATTACATATANNNNNNNNNNNNNNNNTATATNNATCAATTTCYTTTTAACAYCTTATATTACYATKTATGCAGTTTGAGCAAGAGAGAGGGCATATTGCATCAAGCATCGAATGTTACATGAAG????????????????????????????????????TTTCACAAGCAACTTGAGAATGCATGGAAGGATATAAATGAAGAGTGCCTCAGACCTACTGCAGTTCCAATGCTTCTCCTTAGTCGTCTTCTCAATTTTGCTCGGGCAGCAGATGTGGTGTACAAGGGCCAGAAAGATGCATTCACACATCTTGGAGAAGTGATGAAAAATAATATTTCAATGCTGCTCATAGACCCTGTGCCAATATGA
>Riesling_-_CRTPS200_
???????????????????????????????????????????????AGCAACGGGTCTTCTCCAGCCCCAGTTGCTAATCCAGAGACTAATCGCCGAACTGCAAATTATCAGCCTAGCATTTGGGGCAATACCTTCATCGTGAGCCACACTCCTGAGGATGAGGTGATTTTCTGATCATGTATGTAGTTTGCATAACAAGACCTAAAGATTTTCTCACTTTTTGTTCTTGCAATTTATTGATACAGATAACTCTGGCCCATTAAGAGCAGCAGTTGGAAGATCTAA??GAGGAAGTKAGAAGAGAGCTAATAGCTGCAGCTAGTCACCCTTCAAAACAGCTGAAGTTTATCGATGCAGTTCAACGGCTTGGGGTGGCATACCACTTTGAAAAGGAGATAGAAGAAGCATTACAAAATACCTATGATAACTATCATTGCATTGATGACATAAATGATGATCTCTATGATGTTGCGCTTCGATTTCGACTACTAAGACAACAAGGCTTCAATATTTCATGTGGTAAGCCTCATGAATTATAAGGTGCTTGAATATCATCTAGCAAAGCTCACATATAACATTGTTTTGGTGATGATTACAGATATATTCCACAGGTACACAGATGAAAAGGGAAGGTTCAAGGAGTCTTTGATCRATGATGCATGTGGCCTACTAGGCTTGTATGAAGCTGCACATCTCAGGGTGGGGGAAGAAGACATACTAGATGAAGCACTTGCTTTCACCACAACTCACCTCAAGTCTATGGTAGAAAATTTAGAATACCCTCTTGCAGCACAAGTAACTCATGCCCTATACAGGCCCTTGAGGAAAGGCTTGGAGAGGCTAGAGGCAAGGCCTTTCATGTCTAT????????ATGAAGCGTCACATGGAAAAGCTTTACTGAAGCTTGCAAAGTTAGACTTCAACCAACTGCAGTCACTGTATAAAAAAGAGCTAAGCAATATCTTGGGGTTAGTTTTCAAATCATGTATGAACTTATGTTAAAGCTGTTTACGGTATGTGAATTAATGTATTTTCTCAGGTGGTGGAAAGGCCTAGATTTTTCTTCAAAGCTACCTTTTGTAAGAGATAGATTGGTGGAAGGGTACTTTTGGATAGCAACAGCTTGTTTTGAGCCCCAGTATTCATATGCTAGAAGAATACAAACCAAATTACATGCTCTGATCACAACTACGGATGACATATTTGATGCATATGGAACACTTGAAGAACTGGAGCTCTTTACAGAGGCAATTGGGAGGTTTGATATATGCAAGATTAAAATTACCCACAACCAATGAATTGGTTTCATACTTGAACTTTAAAAGGGAACTTGGTACTTGATTTTCAGGTGGGATATTGACAGCACACATCAGCTTCCTGAATACATGATGCCATGCTATCAGGAAGTCTTCGATGCCTATAAAGAAATTGAGGAGATGGAAAACACAGAAAGATCACACTCTGTGCACCAAGCAAAAGATGCAGTAGGATTCTCTGAACTCCATTGTGATTATGATATCCTATATAGTATTGTAAATAAAATGCCATATATAACACTTGCATGATATATTTACTTGGCTGAATTTTATCCTAGATGAAAAACTTGGTCCAAGCTTACTTGGTTGAAGCCAAATGGTTCCATGGAAAATACATACCAACAATAGAAGAGTACATGCGTGTTGCATTGGTTAGTATTGGTGC?????????????????TCTCTTTTATTGGCATGGGAGAGATTGCAACCAAGGAAGTCTTTGATTGGCTGCAACAAAACCCTAAGATTGTTAGAGCTTCCTCCAAAGTCATTAGGCTCATGGATGACATGGCTACGCACAAGGTACAATGAAACAACACTTCCTACTGATACTTGGATATCAATCCCATAAAGACAAAGGGATCTTAAAGAAAATCTATTATATATCAATTTCYTTTTAACACCTTATATTACTATGTATGCAGTTTGAGCAAGAGAGAGGGCATATTGCATCAAGCATCGAATGTTACATGAAGCAACATGGTGTCTCGGAGAAACAAGCATATGGGGAGTTTCACAAGCAACTCGAGAACGCATGGAAGGATATAAATGAAGAGTGCCTCAAACCTACTGCAGTTCCAATGCTTCTCCTCAGTCGTCTTCTAAATTTTGCTCGATCAGGAGATGTGACGTACAA?????????????????????????????????????????????????????????????????????????????????????
>Riesling_-_CSTPS036_
ATGGCCTTAATTCTGGCTACCAGCGACATGTCTTCTCCAGCCCCAGTTGCTAATCCAGAGACTAATCGCCGAACTGCAAATTATCAGCCTAGCATTTGGGGCAATAGCTTCATCGTGAGCAACACTCCTGAGGATGAGGTAATTTTCTGATCATGTATGTAGTTTGCATAACAAGACCTAAAGATTTTCTCACTTTTTGTTCTTGCAATTTATTGATACAGATAACTCTGGCCCATAAAGAGCAGCAGTTGGAAGATCTAAAGGAGGAAGTTAGAAGAGAGCTGATGGCTGCAGCTAGTAACCCTTCAAAACAGCTGAAGTTTATCGATGCAGTTCAACGGCTTGGGGTGGCATACCACTTTGAAAAGGATATAGAAGAAGCATTACAAAATACCTATGATAACTATCATTGCATTGATGACATAAATGATGATCTCTATGATGTTGCACTTCGATTTCGACTACTAAGACAACAAGGCTTCAATATTTCNTGTGGTAAGCCTCNCACCTCAAGTCTATGGTAGAACATTTAGATACCCTCTTGCAGCACAAGTAACTCATGCCCTAGACCGGCCCATTAGGAAAGGCTTGGAGAGGCTAGAGGCAAGGCCTTTCATGTCTATCTACCAAGATGAAGCTACACATAGCAAAGCTTTACTAAAGTTTGCATAGTTAGATTTCAACCTACTGCAGTCACTGTATAACCAGGTCTTTTATGTGGATTAATGTATTTTCTTAGGTGGTGGAAAGACCTAGATTTCTCTTCAAAGCTACCTTTTGCCAGAGATCGATTGGTAGAAGGGTACTTTTGGATAGCAATAAGTTGTTCTGAGCCCCAGTATTCATATGCTCGAAGAATACAGACCAAAGTAGGTGCTCTGATA??????????ATGATATATTTGATGCATATGGAACATTTGAAGAACTGGAGCTCTTTACAGAGGCAATTGAGAGGTTTGATACATGCGAGATTCAAATTACCTACAACCAATGAATTGATTTCATATTTGAACTTTAAAAGGGAACTTGGTACTTGATTTTCAGGTGGGATATTAACAGCATACATCAGTTTCCTGAATACATGAAGCCATGCTATCAGGCAGTCCTAGATGTCTACAAAGAAATTGAGGAGATGGAAAACACAGAAAGATCATACTGTGTCCACCATACGAAAGATGCAGTAGGATTCTTTGAACTCTATTGTGTTTATGATATCCTATATTGTACTGTAAATAAAATGCTATATATAACACTTGCATGATATATTTACTTGGCTGAATTTTTATCCTAGATTAAAAGCTTGTTCCAAGCTAACTAGGTCCAAGCCAAATGGTTCCATGGAAAATACATACCAACAATAGAAGAGTACATGGGTATCGCAATGGTAACTGTTGGTATCCCCCCGTTAACAATCATGTCTTTTATTGGCATGAGAGAGACTGCAACCAAGGAAGTCTTTGATTGGGTGCAACAAAACCCTAAGATTGTTAGAGCTACCTCCACAGTCATGAGGCTCATGGATGACATGGCTTCCCACAAGGTACAATGAAACAACACTTCCTACTGATACTTGGATATCAATTTCTTTTTAACACCTTATATTACTATTTCTGCAGTTTGAGCAAGAGAGAGGGCATAATGCATCAAGCATCGAATGTTACATGAAGCAACATGGTGTGTCGGAGCAACAAGCATATGATGAGCTTCACAAGCAAATCGAGAATGCATGGAAGGATATAAATGAAGAGAGCCTCAGACCTACTGCAGTTCCAATGCTTCTCCTTAGTCGTCTTCTCAATTTTGCTCGATCAGGAGATGTGATGTACAAGGGCCACAAAGATATGTTCTCACATCCTGAAGAAGTGATGAAAAATGATATTTCAATGCTGCTCATAGACCCTGTGCCAATATGA
>Riesling_-_CSTPS040_
ATGGCCTTAATTCTCGCAACCAGCAACGGGTCTTCTCCAGCCCCAGTTGCTAATCCAGAGACTACTCGCCGAACTGTAAATTATCAACCTAGCATTTGGGGCAATAGCTTCATCGTGAGCAACACTCCTGAGGATGAGGTAATTTTCTGATCATGTATGTAGTTCGCATAACAAGACCTAAAGATTTTCTCACTTTTTGTTCTTGCAATTTATTGATGCAGATAACTCTGGCCCATAAAGAGCAGCAGTTGGAAGACCTAAAGGAGGAAGTTAGAAGAGAGCTGATAGCTGCAGCTAGTAACCCTTCAGAACAGCTGAAGTTTATCGATGCAGTTCAACGGCTTGGGGTGGCATACCACTTTGAAAAGGAGATAGAAGAAGCATTACAAAATACCTATAATAATTATCATGGCATTGATGACATAAATGATGATCTCTATGATGTTGCACTTCGATTTCGACTACTAAGACAACAAGGCTTCAATATTTCATGTGGTAAGCCTCATCAATATCATGTATAAGTTGCTTGAATATCATCTAGCAAAGCTCACATATAACATTCTATGTTTTGGTGATGATTGCAGATATATTCAAGAGGTACAAAGATGAAAAGGGGAGGTTCAAGAAGTCTTTGATCAATGATCCATATGGCCTACTAGGCTTGTATGAAGCTGCACATCTCAGGGTGTGGGAAGAAGATATACTAGATGAAGCACTTGCTTTCACCACCACTCACCTCAAGTCTATGGTAGAACATTTAGAATACCCTCTTGCAGCACAAGTAACTCATGCCCTAGACCGGCCCATTAGGAAAGGCTTGGAGAGGCTAGAGGCAAGGCCTTTCATGTCTATCTACCAAGATGAAGCTTCACATAGTAAAGCTTTACTGAAGCTTGCAAAGTTAGATTTCAACCTACTGCAGTCACTGTATAAGAAAGAGCTGAGTAATATCTCGAGGTTAGTTCTCAAATCATTCTTGCACTTAAATTCAAATTAACAGTTTACCAGGTCTTTTATGTGGATTAATGTATTTTCTCAGGTGGTGGAAAGACCTAGATTTCTCTTCAAAGCTACCTTTTTCCAGAGATCGATTGGTAGAAGGGTACTTTTGGATAGCAGCATGTTGTTTTGAGCCCCAGTATTCATATGCTAGAAGAATACAGACCAAATTACATGCTCTGATAACAACTATGGATGATATATTTGATGCATATGGAACATTTGAAGAACTGGAGCTCTTTACAGAGGCAATCGGGAGGTTTGATATATGCTAGATTCAAATTACCCACAACCAATGAATTGATTTTGATATTTGAACTTTAAAAGGGAACTTGGTACTTGATTTTCAGGTGGGATATAAACAGCGTACATCAGCTTCCTGAATACATGAAACCATGCTATCAGGCAGTCTTAGATGTCTACAAAGAAATTGAGGAGATGGAAAACACAGAAAGATCATACTGTGTCCACCACACAAAAGATGCAGTAGGATTCTTTGAACTCTTTTGTGTTTATGATATCCTATATTGTATTGTAAATAAAATGCTATATATAACACTTGCATGATATATTTACTTGGCTGAATTTTTGTCCTAGATTAAAAGCTTGGTCCAAGCTTACTTGGTTGAAGCCAAATGGTTGCATGGAAAATACATACCGACAATAGAAGAGTACATGGGTATCGCAATGGTAACAGTTGGTGTCCCCGTGTTAACAATCATGTCTTTTATTGGCATGAGAGAGACTGCAACCAAGGAAGTCTTTGATTGGCTGCTACAAAACCCTAAGATTGTTAGAGCTACCTACATAATCATTAGGCTCATGGATGACATGGCTTCCCACAAGGTACAATGAAACAACACTTCCTACTGATACTTGGATATCAATCCCATAAAGATTAAGAAAATCTATTATATATCAATTTCTTTTTAACACCTTATATTACTATTTCTGCAGTTTGAGCAAGAGAGAGAGCATATTGCATCAAGCATCGAATGTTACATGAAGCAACATGGTGTGTCGGAGCAGCAAGCATATGATGAGTTTCACAAGCAAACCGAGAATGCATGGAAGGATATAAATGAAGAGTGCCTCAGACCTACTACAGTGCCAATGCTTCTCCTTAGTCGTCTTCTCAATTTTGCTCGATCAGGAGATGTGATGTACAAGAGTCACAAAGATATATTCACACATCCTGGAGAAGTGACGAAAAATAATATTTCAATGCTGCTCATAGACCCTGTGCCAATATGA
>Riesling_-_CSTPS047_
??????????CTCGAGTGAGTTACACATGGCCTTAATTCTCGCTACCAGCAACGGGTCTTCTCCAGCCCCAGTTGCTAATCCAGAGACTAATCGCCGAACTGCAAATTATCAGCCTAGCATTTGGGGCAATACCTTCATCGTGAGCCACACTCCTGAGGATGAGGTGATTTTCTGATCATGTATGTAGTTTGCATAACAAGACCTAAAGATTTTCTCACTTTTTGTTCTTGCAATTTATTGAAACAGATAACTCTGGCCCATTAAGAGCAGCAGTTGGAAGATCTAAAGGAGGAAGTTAGAAGAGAGCTAATGACTGCAGCTAGTAACCCTTCAAAACAGCTGAAGTTCATCGATGCAGTTCATCGGCTTGGGGTGGCATACCACTTTGAAAAGGAGATAGAAGAAGCATTACAAAATACCTATGATAACTATCATTGCATTGATGACATAAATGATGATCTCTATGATGTTGCGCTTCGATTTCGACTACTAAGACAACAAGGCTTCAATATTTCATGTGGTAAGCCTCATGAATATCATGTATTATAAGGTGCTTGAATATCATCTAGCAAAGCTCACATATAACATTCTATGTTTTGGTGATGACTACAGATATATTCAACAGGTACACAGATGAAAAGGGAAGGTTCAAGGAGTCTTTGATCAATGATGCATGTGGCCTACTAGGCTTGTATGAAGCTGCACATCTCAGGGTGGGGGAAGAAGATATACTAGATGAAGCACTTGCTTTCACCACAACTCACCTCAAGTCTATGGTAGAAAATTTAGAATACCCTCTTGCAGCACAAGTAACTCATGCCCTATACAGGCCCTTGAGGAAAGGCTTGGAGAGGCTAGAGGCAAGGCCTTTCATGTCTATCTACCAGGATGAAGCGTCACATGGTAAAGCTTTACTGAAGCTTGCAAAGTTAGACTTCAACCAACTGCAGTCACCGTATAAAAAAGAGCTAAGCAATATCTTGGGGTTAGTTTTCAAATCATGTATGAACTTATGTTAAAGCTGTTTACGGTATGTGAATTAATGTATTTTCTCAGGTGGTGGAAAGGCCTAGATTTTTCTTCAAAGCTACCTTTTGTAAGAGATAGATTGGTGGAAGGGTACTTTTGGATAGCAACAGCTTGTTTTGAGCCCCAGTATTCATATGCTAGAAGAATACAAACCAAATTACATGCTCTGATCACAACTACGGATGACATATTTGATGCATATTTGATGCATATGGAACACTTGAAGAACTGGAGCTCTTTACAGAGGCAATTGGGAGGTTTGATATATGCAAGATTAAAATTACCCACAACCAATGAATTGGTTTCATACTTGAACTTTAAAAGGGAACTTGGTACTTGATTTTCAGGTGGGATATTGACAGCACACATCAGCTTCCTGAATACATGATGCCATGCTATCAGGAAGTCTTCGATGCCTATAAAGAAATTGAGGAGATGGAAAACACAGAAAGATCACACTCTGTGCACCAAGCAAAAGATGCAGTAGGATTCTCTGAACTCCATTGTGATTATGATATCCTATATAGTATTGTAAATAAAATGCCATATATAACACTTGCATGATATATTTACTTGGCTGAATTTTATCCTAGATGAAAAACTTGGTCCAAGCTTACTTGGTTGAAGCCAAATGGTTCCATGGAAAATACATACCAACAATAGAAGAGTACATGCGTGTTGCGTTAACATTCATCTCTTTTATTGGCATGGGAGAGATTGCAACCAAGGAAGTCTTTGATTGGCTGCAACAAAACCCTAAGATTGTTAGAGCTTCCTCCAAAGTCATTAGGCTCATGGATGACATGGCTACGCACAAGGTACAATGAAACAACACTTCCTACTGATACTTGGATATCAATCCCATAAAGACAAAGGGATCTTAAAGAAAATCTATTTTATATATATATANCAATTTCTTTTTAACATCTTATATTACTATGTATGCAGTTTGAGCAAGAGAGAGGGCATATTGCATCAAGCATCGAATGTTACATGAAGCAACATGGTGTCTCGGAGAAACAAGCATATGGGGAGTTTCACAAGCAACTCGAGAACGCATGGAAGGATATAAATGAAGAGTGCCTCAGACCTACTGCAGTTCC????CTTCTCCTCAGTCGTCTTCTAAATTTTGCTCGATCAGGAGATGTGACGTACAATGGTCAGAAAGATATATTCACACATCCTGGAGAAGTGATGAAAAATAATATTTCAATGCTGCTCATAGACCCTGTGCCAATATGA
>Riesling_-_CSTPS079_
?????????????????????????????????????????????????????GTCTTCTCCAGCCCCAGTTGCTAATCCAGAGACTACTCGCCGAACTGTAAATTATCAGCCTAGCATTTGGGGCAATAGCTTCATCGTGAGCAACATTCCTGATGATGAGGTAATTTTCTGATCATATATGCAGTTTACATAACAAGATCTAAAGATTTTCTCACTTTTTGTTCTTTCAATTTATTGATACAGATAACTCTGGCCCATAAAGAGCAGCAGTTGGAAGATCTAAAGGAGGAAGTTAGAAGAGAGCTGATTGCTGCAGTTAGTAACCCTTCGAAACAGCTGAAGTTTATCGATGCAATTCAACGGCTTGGGGTGGCATACCACTTTGAAAAGGAGATAGAACAAGCATTGCAAAGCACCTATGATAACTATCATGGCATTGCTGATATAAATGATGATCTCTATGATGTTGCACTTCGATTTTGACTACTAAGACAACAAGGCTTCAATGGTTCATGTGGTAAGCCTCATGAATATCATGTATAAGTTGCTTGAATACCATCTAGCAAAGCTCACATAT???????????????????????????????ATATTCAAGAGGTACAAAGATGAAAAGGGGAGGTTCAAAAAGTCTTTGATCAATGATCCATATGGCCTACTAGGCTTGTATGAAGCTGCACATCTCAGGGTGTGGGAAGAAGATATACTAGATGAAGCACTTGCTTTCACCACCACTCACCTCAAGTCTATTGTAGAACATTTAGAATACCCTCTTGCAGCACAAGTAACTCATGCCCTAGAGCGGCCCATTAG????????????????????????????????????????????????????????????ACATAGTAAAGCTTTACTGAAGCTTGCAAAGTTAGACTTCAACCTACTGCAGTCACTGTATAAGAAAGAGCTGAGTAATATCTCGAGGTTAGTTCTCAAATCATTCTTGCACTTAAATTCAAATTAACAGTTTACCAGGTCTTTTATGTGGATTAATGTATTTTCTCAGGTGGTGGAAAGACCTAGATTTCTCTTCAAAGCTACCTTTTTCCAGAGATAGAGTGGTGGAAACATACTTCTGGATAGCAACATGTTGTTTTGAGCCCCAGTATTCATATGCTAGAAGAATACAGACCAAATTACATGCTCTGATAACAACTATGGATGATATATTTGATGCATATGGAACATTTGAAGAACTGGAGCTCTTTACAGAGGCAATCGGGAGGTTTGATATATGCTAGATTCAAATTACCCACAACCAATGAATTGATTTTGATATTTGAACTTTAAAAGGGAACTTGGTACTTGATTTTCAGGTGGGATATTAACAGCGTACATCAGCTTCCTGAATACATGAAACCATGCTATCAGGCAGTCTTAGATGTCTACAAAGAAATTGAGGAGATGGAAAACACAGAAAGATCATACTGTGTCCACCACACAAAAGATGCAGTAGGATTCTTTGAACTCTTTTGTGTTTATGATATCCTATATTGTATTGTAAATAAAATGCTATATATAACACTTGCATGATATATTTACTTGGCTGAATTTTTGTCCTAGATTAAAAGCTTGGTCCAAGCTTACTTGGTTGAAGCCAAATGGTTGCATGGAAAATACATACCGACAATAGAAGAGTACATGGGTATCGCAATGGTAACAGTTGGTGTCCCCGTGTTAACAATCATGTCTTTTATTGGCATGAGAGAGACTGCAACCAAGGAAGTCTTTGATTGGCTGCTACAAAACCCTAAGATTGTTAGAGCTACCTACATAATCATTAGGCTCATGGATGACATGGCTTCCCACAAGGTACAATGAAACAACACTTCCTACTGATACTTGGATATCAATCCCATAAAGATAAAGAAAATCTATTATATATCAATTTCTTTTTAACACCTTATATTACTATTTCTGCAGTTTGAGCAAGAGAGAGAGCATATTGCATCAAGCATCGAATGTTACATGAAGCAACATGGTGTGTCGGAGCAGCAAGCATATGATGAGTTTCACAAGCAAATCGAGAATGCATGGAAGGATATAAATGAAGAGTGCCTCAGACCTACTGCAGTTCCAATGCTTCTCCTCAGTCGTCTTCTAAATTTTGCTCGATCAGGAGATGTGACGTACAATGGTCAGAAAGATATATTCACACATCCTGGAGAAGTGATGAAAAATAATATTTCAATGCTGCTCATAGACCCTGTGCCAATATGA
>Riesling_-_CSTPS080_
ATGGCCTTAATTCTGGCTACCAGCGACATGTCTTCTCCAGCCCCAGTTGCTAATCCAGAGACTAATCGCCGAACTGCAAATTATCAGCCTAGCATTTGGGGCAATAGCTTCATCGTGAGCAACACTCCTGAGGATGAGGTAATTTTCTGATCATGTATGTAGTTTGCATAACAAGACCTA??????TTCTCACTTTTTGTTCTTGCAATTTATTGATGCAGATAACTCTGGCCCATAAAGAGCAGCAGTTGGAAGATCTAAAGGAGGAAGTTAGAAGAGAGCTGATGGCTGCAGCTAGTAACCCTTCAAAACAGCTGAAGTTTATCGATGCAGTTCAACGGCTTGGGGTGGCATACCACTTTGAAAAGGAGATAGAAGAAGCATTACAAAATACCTATGATAACTATCATTGCATTGATGACATAAATGATGATCTCTATGATGTTGCACTTCGATTTCGACTACTAAGACAACAAGGCTTCAATATTTCATGTGGTAAGCCTCATGAATATCATGTATAAGGTGCTTCAATATCATCTAGCAAAGCTCACATATAACATTCTATGTTTTGGTGATGATTGCAGATATATTCAAGAGGTACAAAGATGAAAAGGGAAGGTTGAAGGAGTCTTTGATCCATGATGCGTGTGGTCTACTAGGCTTGTATGAAGCTGCACATCTCAGGGTGTGGGAAGAAGATATACTAGATGAAGCACTTGCTTTCACCACCGCTCACCTCAAGTCTATGGTAGAACATTTAGAATACCCTCTTGCAGCACAAGTAACGCATGCCCTAGACCGGCCCATTAGGAAAGGCTTGGAGAGGCTAGAGGCAAGGCCTTTCATGTCTATCTACCAAGATGAAGCTTCACATAGTAAAGCTTTACTAAAGTTTGCAAAGTTAGATTTCAACCTACTGCAGTCACTGTATAAGAAAGAGCTGAGTAATATATCGAGGTTAGTTCTCAAATCATTCTTGCACTTAAATTCAAATCAACAGTTTACCAGGTCTTTTATGTGGATTAATGTATTTTCTTAGGTGGTGGAAAGACCTAGATTTCTCTTCAAAGCTACCTTTTGCCAGAGATCGATTGGTAGAAGGGTACTTTTGGATAGCAATAAGTTGTTCTGAGCCCCAGTATTCATATGCTAGAAGAATACAGACCAAAGTAGKTGCTCTGATAGCAACTGTGGATGATATATTTGATGCATATGGAACATTTGAAGAACTGGAGCTCTTTACAGAGGCAATTGAGAGGTTTGATACATGCGAGATTCAAATTACCTACAACCAATGAATTGATTTCATATTTGAACTTTAAAAGGGAACTTGGTACTTGATTTTCAGGTGGGATATTAACAGCATACATCAGTTTCCTGAATACATGAAGCCGTGCTATCAGGCAGTCCTAGATGTCTACAAAGAAATTGAGGAGATGGAAAACACAGAAAGATCATACTGTGTCCACCATACGAAAGATGCAGTAGGATTCTTTGAACTCTATTGTGTTTATGATATCCTATATTGTACTGTAAATAAAATGCTATATATAACACTTGCATGATATATTTACTTGGCTGAATTTTTATCCTAGATTAAAAGCTTGTTCCAAGCTAACTTGGTCCAAGCCAAATGGTTCCGTGGAAAATACATACCAACAATAGAAGAGTACATGGGTATCGCAATGGTAACTGTTGGTGTCCCCCCGTTAACAATCATGTCTTTTATTGGCATGAGAGAGACTGCAACCAAGGAAGTCTTTGATTGGGTGCAACAAAACCCTAAGATTGTTAGAGCTACCTCCACAGTCATGAGGCTCATGGATGACATGGCTTCCCACAAGGTACAATGAAACAACACTTCCTACTGATACTTGGATATCAATCCCATAAAGATAAAGAAAATCTATTGTATATCAATTTCTTTTTAACACCTTATATTACTATTTCTGCAGTTTGAGCAAGAGAGAGGGCATAATGCATCAAGCATCGAATGTTACATGAAGCAACATGGTGTGTCGGAGCAACAAGCATATGATGAGCTTCACAAGCAAATCGAGAATGCATGGAAGGATATAAATGAAGAGAGCCTCAGACCTACTGCAGTTCCAATGCTTCTCCTTAGTCGTCTTCTCAATTTTGCTCGATCAGGAGATGTGATGTACAAGGGCCACAAAGATATGTTCTCACATCCTGAAGAAGTGATGAAAAATGATATTTCAATGCTGCTCATAGACCCTGTGCCAATATGA
>Riesling_-_CSTPS090_
ATGGCCTTAATTCTCGCTACCAGCAACGGGTCTTCTCCAGCCCCAGTTGCTAATCCAGAGACTAATCGCCAAACTGCAAATTATCAGCCGAGCATTTGGGGCAATACCTTCATCGTGAGCAACACTCCTGAGGATTAGGTAATTTTCTGATCATGCATGTAGTTTGCATAACAAGACCTAAAGATTTTCGCACTTTTTTTTCTTGCAATTTATTGATACAGATAACTCTGGTCCATGAAGAGCAGCAGTTGGAAGATCTAAAGGAGGAAGTTAGAAGAGAGCTGATGGCTGCAGCTAGTAACCTTTCAAAACAGCTGAAGTTTATCGATTCAGTTCAACGGCTTGGGGTGGCATACCACTTTGAAAAGGATATAGAAGAAGCATTACAAAATACATATGATAACTATCATTGCATTGATGACATAAATGATGATCTCTATGATGTTGCACTTCGATTTCGACTACTAAGACAACAAGGCTTCAATATTTCATGTGGTAAGCCTCATGAATTATAAGGTGTTTGAATATCATCTAGCAAAGCTCACATATAACATTCTATTTTTTGGTGATGATTACAGATATATTCAACAGGTACACAGATGAAAAAGGAAGGTTTAAGAAGTCTTTGATCAATGATGCATGTGGCCTACCAGGCTTGTATGAAGCTGCACATCTCAGGGTKTGGGAAGAAGATAYACTARATGARGCACTTGCTTTCACCACCACTCACCTCAAGTCTATGGTAGAACATTTAGAATACCCTCTTGCAGCACAAGTAACTCATGCCCTATACCGGCCCATTAGGAAAGGCTTGGAGAGGCTAGAGGCAAGGCCTTTCATGTCTATCTACCAGGATGAAGCTTCACATAGTAAAGCTTTACTGAAGCTTGCAAAGTTAGACTTCAACCTACTGCAGTCACTGTATAAAAAAGAGCTAAGCAATATCTTGAGGTTAGTTTTCAAATCATGTATGAACTTATGTTAAAGCAGTTTACGGTATGTGAATTAATGTATTTTCTCAGGTGGTGGAAAGACCTAGATTTTTCTTCAAAGCTACCTTTTGTAAGAGATAGAGTGGTGGAAGGGTACTTTTGGATAGCAATAGCTTGTTTTGAGCCCCAGTATTCATATGCTAGAAGAATACAGACCAAATTACATGCTCTGCTGATAACTACGGATGACATATTTGATGCATATGGAACACTTGAAGAACTGGAGCTCTATACTGAGGCAATTGGGAGGTTTGATATATGCAAGATTAAAATTACCGATGAATTGATTTCATATTTGAACTTTAAAAGGGAACTTGGTACTTGATTTTCAGGTGGGATATTAATAGCGTCCATCAGCTTCCTGAATACATGAAACCATGCTATCAGGCAGTCTTGGATTTCTTCAAAGAAATTGAGGAGATGCAAAACACAGAAAGATCATACTGTGTCCACCATGCAAAAGATGCAGTAGGGTTCTATGAACTCTATTGTGCTTATGATATCCTATACTGTATTGTAAATAAAATGGTATATATAACACTTGCATGATATATTTACTTGGCTGAATTTTTATCCTAGATGAAAAACTTGGTCCAAGCTTTCTTGGTTGAAGCCAAATGGTTCCATGGAAAATACATACCAACAATAGAAGAGTACATGCGTGATGCATTGGTTAGTAGTGGTGCCACCGTGTTCGCAATCATGTCTTTTATTGTCATGGGAGAGATCGCAACTAAGGAAGTCTTTGATTGGGTGCAACAAAACCCTAAGATTGTTAGAGCTTTATCCACAGTCATGAGGCTCATGAATGACATGGCTACGCACAAGGTACAATGAAACAACACTTCCTACTGATACTTGGATATCAATCCCATAACGACAAAGGGATCTTAAAGAAAATCTATATTACATATA???????????????????????????????????????????GTATGCAGTTTGAGCAAGAGAGTGGGCATATTGCATCAAGCATCGAATGTTACATGAAGCAGCATGGTCTCTCGGAGCAACAAGCATATGAGGAGTTTCACAAGCAACTTGAGAATGCATGGAAGGAT????????????????????????????CAGTTCCATTGCTTCTCCTTAGTCGTCTTCTCAATTTTGCTCGGGCAGCAGATGTGGTGTACAAGGGCCAGAAAGATGCATTCACACATCTTGGAGAAGTGATGAAAAATAATATTTCAATGCTGCTCATAGACCCTGTGCCAATATGA
>Riesling_-_VviTPS10_gDNA_
ATGGCCTTAATTCTCGCTACCAGCAACAGGTCTTCTCCAGCCCCAGTTGCTAATCCAGAGACTAATCGCCGAACTGCAAATTATCAGCCTAGCATTTGGGGCAATACCTTCATCGTGAGCCACACTCCGGAGGATGAGGTGATTTTCTGATCATGTATGTAGTTTTCATAACAAGACCTAAAGATTTTCTCACTTTTTGTTCTTGCAATTTATTGATACAGATAACTCTGGCCCATTAAGAGCAGCAGTTGGAAGATCTAAAGGAGGAAGTTAGAAGAGAGCTGATGGCTTCAGCTAGTAACCCTTCAAAACAGCTGAAGTTTATCGATGCAGTTCAACGGCTTGGGGTGGCATACCACTTTGAAAAGGAGATAGAAGAAGCATTACAAAATACCTATGATAACTATCATTGCATTGATGACATAAATGATGATCTCTATGATGTTGTGCTTCGATTTCGACTACTAAGACAACAAGGCTTCAATATTTCATGTGGTAAGCCTCATGAATATCATGTATTATAAGGTGCTTGAATATCATCTAGCAAAGCTCACATATAACATTCTATGTTTTGGTGATGATTACAGATATATTCAACAGGTACACAGATGAAAAGGGAAGGTTCAAGGAGTCTTTGATCAATGATGCATATGGCCTACTAGGCTTGTATGAAGCTGCACATCTCAGGGTGTGGGAAGAAGACATACTAGATGAAGCACTTGCTTTCACCACCACTCACCTCAAGTCTATGGTAGAACATTTAGAATACCCTCTTGCAGCACAAGTAACTCATGCCCTATACAGGCCCTTGAGGAAAGGCTTGGAGAGGCTAGAGGCAAGGCCTTTCATGTCTATCTACCAGGATGAAGCGTCACATAGTAAAGCTTTACTGAAGCTTGCAAAGTTAGACTTCAACCAACTGCAGTCACTGTATAAAAAAGAGCTAAGCAATATCCTGGGGTTAGTTTTCAAATCATGTATGAACTTATGTTAAAGCTGTTTACGGTATGTGAATTAATGTATTTTCTCAGGTGGTGGAAAGACCTAGATTTTTCTTCAAAGCTACCTTTTGTAAGAGATAGATTGGTGGAAGGGTACTTTTGGATAGCAATAGCTTGTTTTGAGCCCCAGTATTCATATGCTAGAAGAATACAGACCAAATTACATGCTCTGATGACAACTACGGATGACATATTTGATGCATATGGAACACTTGAAGAACTGGAGTTCTTTACGGAGGCAATTGGGAGGTTTGATCTATGCAAGATTAAAATTACCCACAACTAATTCATTGATTTCATACTTGAACTTTAAAAGGGAACTTGGTACTTGATTTTTAGGTGGGATATTGACAGCACACATCAGCTTCCTGAATACATGAAGCCATGCTATCAGGCAGTCTTAGATGCCTACAAAGAAATCGAGGACATGGAAAACACAGAAAGATCACACTCTGTGCACCAAGCAAAAGATGCAGTAGGATTCTCTGAACTCCATTGTGTTTATGATATCCTATATAGTATTGTAAATAAAATGCCATATATAACACTTGCATGATATATTTACTTGGCTGAATTTTTATCCTAGATGAAAAACTTGGTCCAAGCTTACTTGGTTGAAGCCAAATGGTTCCATGGAAAATACATACCAACAATAGAAGAGTACATGCGTGTTGCATTGNNNGTTAACATTCATCTCTTTTATTGGCATGGGAGAGATTGCAACCAAGGAAGTCTTTGATTGGCTGCAACAAAACCCTAAGATTGTTAGAGCTTCCTCCAAAGTCATTAGGCTCATGGATGACATGGCTACGCACAAGGTACAATGAAACAACACTTCCTACTGATACTTGAATATCAATCACATAAAGAGAAAGGGATCTTAAAGAAAATCTATTATATATATATACCAATTTCTTTTTAACATCTTATATTACTATGTATGCAGTTTGAGCAAGAGAGAGGGCATATTGCATCAAGTATCGAATGTTACATGAAGCAACATGGTGTCTCCGAGCAACAAGCATATGAGGAGTTTCACAAGCAACTCGAGAATGCATGGAAGGATATAAATGAAGAGTGCCTCAAACCTACTGCAGTTCCAATGCTTCTCCTTAGTCGTCTTCTCAATTTTGCTCGAGCAGCAGATGTGATGTACAAGGGGCAGAAAGATGAATTTACACATCTTGGAGAAGTGATGAAAAATAATATTTCAATGCTGCTCATAGACCCTGTGCCAATATGA
>Sangiovese_-_CHTPS045_
ATGGCCTTAATTCTCGCAACCAGCAACGGGTCTTCTCCAGCCCCAGCTGCTAATCCAGAGACTACTCGCCGAACTGTAAATTATCAACCTAGCATTTGGGGCAATAGCTTCATCGTGAGCAACACTCCTGAGGATGAGGTAATTTTCTGATCATGTATGTAGTTCGCATAACAAGACCTAAAGATTTTCTCACTTTTTGTTCTTGCAATTTATTGATGCAGATAACTCTGGCCCATAAAGAGCAGCAGTTGGAAGACCTAAAGGAGGAAGTTAGAAGAGAGCTGATAGCTGCAGCTAGTAACCCTTCAGAACAGCTGAAGTTTATCGATGCAGTTCAACGGCTTGGGGTGGCATACCACTTTGAAAAGGAGATAGAAGAAGCATTACAAAATACCTATAATAATTATCATGGCATTGATGACATAAATGATGATTTCTATGATGTTGCACTTCGATTTCGACTACTAAGACAACAAGGCTTCAATATTTCATGTGGTAAGCCTCATCAATATCATGTATAAGTTGCTTGAATATCATCTAGCAAAGCTCACATATAACATTCTATGTTTTGGTGATGATTGCAGATATATTCAAGAGGTACAAAGATGAAAAGGGGAGGTTCAAGAAGTCTTTGATCAATGATCCATATGGCCTACTAGGCTTGTATGAAGCTGCACATCTCAGGGTGTGGGAAGAAGATATACTAGATGAAGCACTTGCTTTCACCACCACTCACCTGAAGTCTATTGTAGAACATTTAGAATACCCTCTTGCAGCACAAGTAACTCATGCCCTAGAGCGGCCCATTAGGAAAGGCTTGGAGAGGCTAGAGGCAAGGCCTTTCATGTCTATCTACCAAGATGGAGCTTCACATAGTAAAGCTTTACTGAAGTTTGCAAAGTTAGATTTCAACCTACTGCAGTCACTGTATAAGAAAGAGCTGAGTAATATCTCGAGGTTAGTTCTCAAATCATTCTTGCACTTAAATTCAAATCAACAGTTTACCAGGTCTTTTATGTGGATTAATGTATTTTCTCAGGTGGTGGAAAGACCTAGATTTCTCTTCAAAGCTACCTTTTGCCAGAGATCGATTGGTAGAAGGGTACTTTTGGATAGCAACATGTTGTTTTGAGCCCCAGTATTCATATGCTAGAAGAATACAGACCAAATTACATGCTCTGATAACAACTATGGATGATATATTTGATGCATATGGAACATTTGAAGAACTGGAGCTCTTTACAGAGGCAATCGGGAGGTTTGATATATGCTAGATTCAAATTACCCACAACCAATGAATTGATTTTGATATTTGAACTTTAAAAGGGAACTTGGTACTTGATTTTCAGGTGGGATATAAACAGCGTACATCAGCTTCCTGAATACATGAAACCATGCTATCAGGCAGTCTTAGATGTCTACAAAGAAATTGAGGAGATGGAAAACACAGAAAGATCATACTGTGTCCACCACACAAAAGATGCAGTAGGATTCTTCGAACTCTTTTGTGTTTATGATATCCTATATTGTATTGTAAATAAAATGCTATATATAACACTTGCATGATATATTTACTTGGCTGAATTTTTGTCCTAGATTAAAAGCTTGGTCCAAGCTTACTTGGTTGAAGCCAAATGGTTGCATGGAAAATACATRCCGACAATAGAAGAGTACATGGGTATCGCAATGGTAACAGTTGGTGTCCCCGTGTTAACATTCATGTCTTTTATTGGCATGAGAGAGACTGCAACCAAGGAAGTCTTTGATTGGCTGCTACAAAACCCTAAGATTGTTAGAGCTACCTACATAATCATTAGGCTCATGGATGACATGGCTTCCCACAAGGTACAATGAAACAACGCTTCCTACTGATACTTAGATATCAATCCCATAAAG??TAAGAAAATCTATTATATATCAATTTCTTTTTAACACCTTATATTACTATTTCTGCAGTTTGAGCAAGAGAGAGAGCATATTGCATCAAGCATCGAATGTTACATGAAGCAACATGGTGTGTCGGAGCAGCAAGCATATGATGAGTTTCACAAGCAAACCGAGAATGCATGGAAGGATATAAATGAAGAGTGCCTCAGACCTACTACAGTGCCAATGCTTCTCCTTAGTCGTCTTCTCAATTTTGCTCGATCAGGAGATGTGATGTACAAGAGTCACAAAGATATATTCACACATCCTGGAGAAGTGACGAAAAATAATATTTCAATGCTGCTCATAGACCCTGTGCCAATATGA
>Sangiovese_-_CHTPS046_
ATGGCCTTAATTCTGGCTACCAGCGACATGTCTTCTCCAGCCCCAGTTGCTAATCCAGAGACTAATCGCCGAACTGCAAATTATCAGCCTAGCATTTGGGGCAATAGCTTCATCGTGAGCAACACTCCTGAGGATGAGGTAATTTTCTGATCATGTATGTAGTTTGCATAACAAGACCTAAAGATTTTCTCACTTTTTGTTCTTGCAATTTATTGATACAGATAACTCTGGCCCATAAAGAGCAGCAGTTGGAAGATCTAAAGGAGGAAGTTAGAAGAGAGCTGATGGCTGCAGCTAGTAACCCTTCAAAACAGCTGAAGTTTATCGATGCAGTTCAACGGCTTGGGGTGGCATACCACTTTGAAAAGGAGATAGAAGAAGCATTACAAAATACCTATGATAACTATCATTGCATTGATGACATAAATGATGATCTCTATGATGTTGCACTTCGATTTCGACTACTAAGACAACAAGGCTTCAATATTTCATGTGGTAAGCCTCATGAATATCATGTATAAGGTGCTTCAATATCATCTAGCAAAGCTCACATATAACATTCTATGTTTTGGTGATGATTGCAGATATATTCAAGAGGTACAAAGATGAAAAGGGAAGGTTCAAGGAGTCTTTGATCAATGATGCATGTGGCCTACTAGGCTTGTATGAAGCTGCACATCTCAGGGTGTGGGAAGAAGATATACTAGATGAAGCACTTGCTTTCACCACCGCTCACCTCAAGTCTATGGTAGAACATTTAGAATACCCTCTTGCAGCACAAGTAACTCATGCCCTAGACCGGCCCATTAGGAAAGGCTTGGAGAGGCTAGAGGCAAGGCCTTTCATGTCTATCTACCAAGATGAAGCTTCACATAGTAAAGCTTTACTAAAGTTTGCAAAGTTAGATTTCAACCTACTGCAGTCACTGTATAAGAAAGRGCTGAGTAATATATCGAGGTTAGTTCTCAAATCATTCTTGCACTTAAATTCAAATYAACAGTTTACCAGGTCTTTTATGTGGATTAATGTATTTTCTTAGGTGGTGGAAAGACCTAGATTTCTCTTCAAAGCTACCWTTTGCCAGAGATCGATTGGTAGAAGGGTACTTTTGGATAGCAATAAGTTGTTCTGAGCCCCAGTATTCATATGCTAGAAGAATACAGACCAAAGTAGTTGCTCTGATAACAACTGTGGATGATATATTTGATGCATATGGAACATTTGAAGAACTGGAGCTCTTTACAGAGGCAATTGGGAGGTTTGATAYATGCGARATTCAAATTACCTACTACCAATGAATTGATTTCATATTTGAACTTTAAAAGGGAACTTGGTACTTGATTTTCAGGTGGGATATTAACAGCATACATCAGTTTCCTGAATACATGAAGCCGTGCTATCAGGCAGTCCTAGATGTCTACAAAGAAATTGAGGAGATGGAAAACACAGAAAGATCATACTGTGTCCACCATACGAAAGATGCAGTAGGATTCTTTGAACTCTATTGTGTTTATGATATCCTATATTGTACTGTAAATAAAATGCTATATATAACACTTGCATGATATATTTACTTGGCTGAATTTTTATCCTAGATTAAAAGCTTGGTCCAAGCTAACTTGGTCCAAGCCAAATGGTTCCGTGGAAAATACATACCAACAATAGAAGAGTACATGGGTATCGCAATGGTAACTGTTGGTGTCCCCCCGTTAACAATCATGTCTTTTATTGGCATGAGAGAGACTGCAACCAAGGAAGTCTTTGATTGGGTGCAACAAAACCCTAAGATTGTTAGAGCTGCCTCCACAGTCATGAGGCTCATGGATGACATGGCTTCCCACAAGGTACAATGAAACAACACTTCCTACTGATACTTGGATATCAATCCCATAAAGATAAAGAAAATCTATTGTATATCAATTTCTTTTTTACACCTTATATTACTATTTCTGCAGTTTGAGCAAGAGAGAGGGCATAATGCATCAAGCATCGAATGTTACATGAAGCAACATGGTGTGTCGGAGCAACAAGCATATGATGAGCTTCACAAGCAAATCGAGAATGCATGGAAGGATATAAATGAAGAGAGCCTCAGACCTACTGCAGTTCCAATGCTTCTCCTTAGTCGTCTTCTCAATTTTGCTCGATCAGGAGATGTGATGTACAAGGGCCACAAAGATATGTTCTCACATCCTGAAGAAGTGATGAAAAATGATATTTCAATGCTGCTCATAGACCCTGTGCCAATATGA
>Sangiovese_-_CHTPS067_
????????????????????????????????????????????????GCAACGGGTCTTCTCCAGCCCCAGTTGCTAATCCAGAGACTAATCGCCGAACTGCAAATTATCAGCCTAGCATTTGGGGCAATACCTTCATCGTGAGCCACACTCCTGAGGATGAGGTGATTTTCTGATCATGTATGTAGTTTGCATAACAAGACCTAAAGATTTTCTCACTTTTTGTTCTTGCAATTTATTGATACAGATAACTCTGGCCCATAAAGAGCAGCAGTTGGAAGATCTAAAGGAGGAAGTTAGAAGAGAGCTGATGGCTGCWGCTAGTAACCCTTCAAAACAGCTGAAGTTTATCGATGCAGTTCAACGGCTTGGGGTGGCATACCACTTTGAAAAGGAGATAGAAGAAGCATTACAAAATACCTATGATAACTATCATTGCATTGATGACATAAATGATGATCTCTATGATGTTGCAATTCGATTTCGACTACTAAGACAACAAGGCTTCAATATTTCATGTGGTAAGCCTCAT???TTATAAGGTGCTTGAATATCATCTAGCAAAGCTCACATATAACATTCTATGTTTTGGTAATGATTACAGATATATTCAACAGGTACACAGATGAAAAGGGAAGGTTCAAGGAGTCTTTGATCAATGATGCATGTGGCCTACTAGGCTTGTAT??????????????????????GGGAAGAAGATATACTAGATGAAGCACTTGCTTTCACCACCACTCACCTCAAGTCYATGGTAGAACATTTAGAATACCCTCTTGCAGCACAAGTNNNNCATGCCCTATACMGGCCCWTRAGGAAAGGCTTGGAGAGGCTAGAGGCAAGGCCTTTCATGTCTATCTA?????????????????ATAGTAAAGCTTTACTGAAGCTTGCAAAGTTAGACTTCAACCAACTGCAGTCGCTGTATAAAAAAGAGCTAAGCAATATCTTGGGGTTAGTTTTCAAATCATGTATGAACTTATGTTAAAGCTGTTTACGGTATGTGAATTAATGTATTT????????????????????????????CTTCAAAGCTACCTTTTGTAAGAGATAGATTGGTGGAAGGGTACTTTTGGATAGCAACAGCTTGTTTTGAGCCCCAGTATTCATATGCTAGAAGAATACAAACCAAATTACATGCTCTGATCACAACTACGGATGACATATTTGATGCATATGGAACACTCGAAGAACT?????????????GAGGCAATTGGGAGGTTTGATATATGCAAGATTAAAATTACCCACAACCAATTAATTGATTTCATACTTGAACTTTAAAAGGGAACTTGGTACTTGATTTTCAGGTGGGATATTAACAGCATACATCAGCTTCCTGAATACATGAAGCCATGCTATCAGGCAGTCTTGGATGCCTACAAAGAAATTGAGSAGATGGAGAACACAGAAAGATCACACTCTGTGCACAAAGCA??????????????????????????????????????????????????????????????????????????????????????????????????????????????????????????????????????????????????????????????????????????????????????????????????????????????????????????????????????????????????????????????????????????????????????????????????????????????????????????????????????????????????????????????????????????????????????????????????????????????????????????????????????????????????????????????????????????????????????????????????????????????????????????????????????????????????????????????????AGCAACATGGTGTCTCGGAGAAACAAGCATATGGGGAGTTTCACAAGCAACTCGAGAACGCATGGAAGGATATAAATGAAGAGTGCCTCARACCTACTGCAGTTCCAATGCTTCTCCTYARTCGTCTTCTMAATTTTGCTCGAGCAGCAGATGTGATGTACAAGGGGCAGAAAGATGAATTCACACATCTTGGAGAAGTGATGAAAAATAATATTTC???????????????????????????????
>Sangiovese_-_CHTPS147_
ATGGCCTTAATTCTCGCTACCAGCAACGGGTCTTCTCCAGCCCTAGTTGCTAATCCAGAGACTACTCGCCAAACTGCAAATTATCAGCCTAGCATTTGGGGCAATAGCTTTCATCGTGAGCAACACTCCTGAGGATGAGGTAGTTTTCTGATCATGTATGTAGTTTGCATAACAAGATCTAAAGATTTTCTCACTTTTTGTTCTTTCAATTTATTGATACAGATAACTCTGGCCCATAAAGAGCAGCAGTTGGAAGATCTAAAGGAGGAAGTTAGAAGAGAGCTGATTGCTGCAGTTAGTAACCCTTCGAAACAGCTGAAGTTTATCGATGCAATTCAACGGCTTGGGGTGGCATACCACTTTGAAAASGAGATAGAACAAGCATTACAAAGCACCTATGATAACTATCATGGCATTGCTGATATAAATGATGATCTCTATGATGTTGCACTTCGATTTTGACTACTAAGACAACAAGGCTTCAATAGTTCATGTGGTAAGCCTCATGAATATCATGTATAAGTTGCTTGAATATCATCTAGCAAAGCTCACATATAACATTCTATGTTTTGGTGATGATTGCAGATATATTCAAGAGGTACAAAGATGAAAAGGGGAGGTTCAAGAAGTCTTTGATCAATGATCCATATGGCCTACTAGGCTTGTATGAAGCTGCACATCTCAGGGTGTGGGAAGAAGATATACTAGATGAAGCA????CTTTCACCACCACTCACCTCAAGTCTATGGTAGAACATTTAGAATACCCTCTTGCAGCACAAGTAACTCATGSCCTAGASCGGCCCATTAGGAAAGGCTTGGAGAGGCTAGAGGCAAGGCCTTTCATGTCTATCTACCAAGATGAAGCTTCACATAGTAAAGCTTTACTGAAGTTTGCAAAGTTAGATTTCAACCTACTGCAGTCACTGTATAAGAAAGAGCTGAGTAATATCTCGAGGTTAGTTCTCAAATCATTCTTGCACTTAAATTCAAATTAACAGTTTACCAGGTCTTTTATGTGGATTAATGTATTTTCTCAGGTGGTGGAAAGACCTAGATTTCTCTTCAAAGCTACCTTTTTCCAGAGATCGATTGGTAGAAGGATACTTTTGGATAGCAACATGTTGTTTTGAGCCCCAGTATTCATATGCTAGAAGAATACAGACCAAAATACTCGCTCTGATAACAATTATTGACGATATGTTTGATGCATATGGGACACTGGAAGAACTGGAGCTCTTTACAGAGGCAATTGGGAGGTTTGAT?????????????????????????????????????????????????????????AAAGGGAACTTGKTACTTGATTTTCAGGTGGGATATTAACAGCATACATCAGCTTCCTGAATACATGAAACCATGCTATCAGGCAGTCTTAGATGTCTACAAAGAAATTGAGGAGATGGAAAACACAGAAAGATCATACTGTGTCCACCACACAAAAGATGCAGTAGGATTCTTCGAMCTCTWTTGTGTTTATGATATCCTATATTGTACTGTAAATAAAATGCTATATATAACACTTGCATGATATATTTACTTGGCTGAATTTTTRTCCTAGATTAAAAGCTTGGTCCAAGCTTACTTGGTTGAAGCCAAATGGTTGCATGGAAAATACATACCGACAATAGAAGAGTACATGGGTATCGCAATGGTAACAGTTGGTGTCCCCGTGTTAACAATCATGTCTTTTATTGGCATGAGAGAGACTGCAACCAAGGAAGTCTTTGATTGGCTGCTACAAAACCCTAAGATTGTTAGAGCTACCTACATAATCATTAGGCTCATGGATGACATGGCTTCCCACAAGGTACAATGAAACAACACTTCCTACTGATACTTGGATATCAATCCCWTAAAGATAAAGAAAATCTAWTGTATATCAATTTCTTTTTAACACCTTCTATTACTATTTCTGCAGTTTGAGCAAGAGAGAGAGCATATTGCATCAAGCATCGAATGTTACATGAAGCAACATGGTGTGTCGGAGCAGCAAGCATATGATGAGTTTCACAAGCAAACCGAGAATGCATGGAAGGATATAAATGAAGAGTGCCTCAGACCTACTACAGTGCCAATGCTTCTCCTTAGTCGTCTTCTCAATTTTGCTCGATCAGGAGATGTGATGTACAAGAGCCACAAAGATATATTCACACATCCTGGAGAAGTGACGAAAAATAATATTTCAATGCTGCTCATAGACCCTGTGCCAATATGA
>Sangiovese_-_CHTPS173_
?AACTTTGGCCCATAAAGAGCAGCAGTTGGAAGATCTAAAGGAGGAAGTTAGAAGAGAGCTGATGGCTGCAGCTAGTAACCCTTCAAAACAGCTGAAGTTTATCGATGCAGTTCAACGGCTTGGGGTGGCATACCACTTTGAAAAGGAGATAGAAGAAGCATTACAAAATACCTATGATAACTATCATTGCATTGATGACATAAATGATGATCTCTATGATGTTGCACTTCGATTTCGACTACTAAGACAACAAGGCTTCAATATTTCATGTGGTAAGCCTCATGAATATCATGTATAAGGTGCTTCAATATCATCTAGCAAAGCTCACATATAACATTCTATGTTTTGGTGATGATTGCAGATATATTCAAGAGGTACAAAGATGAAAAGGGAAGGTTCAAGGAGTCTTTGATCAATGATGCATGTGGCCTACTAGGCTTGTATGAAGCTGCACATCTCAGGGTGTGGGAAGAAGATATACTAGATGAAGCACTTGCTTTCACCACCGCTCACCTCAAGTCTATGGTAGAACATTTAGAATACCCTCTTGCAGCACAAGTAACTCATGCCCTAGACCGGCCCATTAGGAAAGGCTTGGAGAGGCTAGAGGCAAGGCCTTTCATGTCTATCTACCAAGATGAAGCTTCACATAGTAAAGCTTTACTAAAGTTTGCAAAGTTAGATTTCAACCTACTGCAGTCACTGTATAAGAAAGRGCTGAGTAATATATCGAGGTTAGTTCTCAAATCATTCTTGCACTTAAATTCAAATYAACAGTTTACCAGGTCTTTTATGTGGATTAATGTATTTTCTTAGGTGGTGGAAAGACCTAGATTTCTCTTCAAAGCTACCWTTTGCCAGAGATCGATTGGTAGAAGGGTACTTTTGGATAGCAATAAGTTGTTCTGAGCCCCAGTATTCATATGCTAGAAGAATACAGACCAAAGTAGTTGCTCTGATAACAACTGTGGATGATATATTTGATGCATATGGAACATTTGAAGAACTGGAGCTCTTTACAGAGGCAATTGGGAGGTTTGATAYATGCGARATTCAAATTACCTACTACCAATGAATTGATTTCATATTTGAACTTTAAAAGGGAACTTGGTACTTGATTTTCAGGTGGGATATTAACAGCATACATCAGTTTCCTGAATACATGAAGCCGTGCTATCAGGCAGTCCTAGATGTCTACAAAGAAATTGAGGAGATGGAAAACACAGAAAGATCATACTGTGTCCACCATACGAAAGATGCAGTAGGATTCTTTGAACTCTATTGTGTTTATGATATCCTATATTGTACTGTAAATAAAATGCTATATATAACACTTGCATGATATATTTACTTGGCTGAATTTTTATCCTAGATTAAAAGCTTGGTCCAAGCTAACTTGGTCCAAGCCAAATGGTTCCGTGGAAAATACATACCAACAATAGAAGAGTACATGGGTATCGCAATGGTAACTGTTGGTGTCCCCCCGTTAACAATCATGTCTTTTATTGGCATGAGAGAGACTGCAACCAAGGAAGTCTTTGATTGGGTGCAACAAAACCCTAAGATTGTTAGAGCTGCCTCCACAGTCATGAGGCTCATGGATGACATGGCTTCCCACAAGGTACAATGAAACAACACTTCCTACTGATACTTGGATATCAATCCCATAAAGATAAAGAAAATCTATTGTATATCAATTTCTTTTTTACACCTTATATTACTATTTCTGCAGTTTGAGCAAGAGAGAGGGCATAATGCATCAAGCATCGAATGTTACATGAAGCAACATGGTGTGTCGGAGCAACAAGCATATGATGAGCTTCACAAGCAAATCGAGAATGCATGGAAGGATATAAATGAAGAGAGCCTCAGACCTACTGCAGTTCCAATGCTTCTCCTTAGTCGTCTTCTCAATTTTGCTCGATCAGGAGATGTGATGTACAAGGGCCACAAAGATATGTTCTCACATCCTGAAGAAGTGATGAAAAATGATATTTCAATGCTGCTCATAGACCCTGTGCCAATATGA
>Sangiovese_-_CRTPS019_
ATGGCCTTAATTCTCGCTACCAGCAACGGGTCTTCTCCAGCCCCAGTTGCTAATCCAGAGACTAATCGCCAAACTGCAAATTATCAGCCTAGCATTTGGGGCAATGCCTTCATCGTGAGCAACACTCCTGAGGATGAGGTAATTTTCTGATCATGTATGTAGTTTGCATAACAAGACCTAAAGATTTTCTCGCTTTTTGTTCTTGCAGTTTATTGATACAGATAACTCTGGCCCATAAAGAGCAGCAGTTGGAAGATCTAAAGGAGGAAGTTAGAAGAGAGCTGATGGCTGCAGCTAGTAACCTTTCAAAACAGCTGAAGTTTATCGATGCAGTTCAACGGCTTGGGGTGGCATACCACTTTGAAAAGGATATAGAAGAACCATTACAAAATACATATGATAACTATCATTGCATTGATGACATAAATGATGATCTCTATGATGTTGCACTTCGATTTCGACTACTAAGACAACAAGGCTTCAATATTTCATGTGGTAAGCCTCATGAATTATAAGGTGCTTGAATATCATCTAGCAAAGCTCACATATAACATTCTATGTTTGGGTGATGATTACAGATATATTCAACAGGTACACAGATGAAAAGGGAAGGTTCAAGGAGTCTTTGATCAATGATGCATGTGGCCTACTAGGCTTGTATGAAGCTGCACATCTCAGGGTGTGGGAAGAAGATATACTAGATGAAGCACTTGCTTTCACCACCACTCACCTCAAGTCTATGGTAGAACATTTAGAATACCCTCTTGCAGCACAAGTAAGTATGCCCTATACCGGCCCATTACAAAGGCTTGGAGAGGCTAGAGGCAAGGCCTTTCATATCTATCTACCAAGATGAAGCTTCACATAGTAAAGCTTTACTGAAGCTTGCAAAGTTAGACTTCAACCTACTGCAGTCACTGTATAAAAAAGAGCTAAGCAATATCTTGAGGTTAGTTTTCAAATCATGTATGAACTTATGTTAAAGCAGTTTACGGTATGTGAATTAATGTATTTTCTCAGGTGGTGGAAAGACCTAGATTTTTCTTCAAAGCTACCTTTTGTAAGAGATAGAGTGGTGGAAGGGTACTTTTGGATAGCAATAGCTTGTTTTGAGCCCCAGTATTCATATGCTAGAAGAATACAGACCAAATTACATGCTCTGATGACAACTACGGATGACATATTTGATGCATATGGAACACTTGAAGAACTGAAGCTCTATACAGAGGCAATTGGGAGGTTTGATATATGCAAGATTAAAATTACCCACAACCAATGGATTGATTTCATATTTGAACTTTAAAAGGGAACTTGGTACTTGATTTTCAGGTGGGATATTAATAGCATCCATCAGCTTCCTGAATACATGAAGCAATGCTATCAGGCAGTCTTAGATGTCTTCAAAGAAATTGAGGAGATGCAAAACACAGAAAGATCATACTGTGTCCACCATGCAAAAGATGCAGTAGGGTTCTATGAATTCTATTGTGTTTATGTTATCCTATACTGTATTGTAAATAAAATGTTATATATAACACTTGCATGATATATTTACTTGGCTGAATTTTTATCCTAGATGAAAAACTTTGTCCAAGCTTACTTGGTTGAAGCCAAATGGTTCCATGGAAAATACATACCAACAATAGAAGAGTACATGCGTGTTGCATTGGTTAGTAGTGGTGCCACCGTGTTCGCAATCATCTCTTTTATTGTCATGGGAGAGATCGCAACTAAGGAAGTCTTTGATTGGGTGCAACAAAACCCTAAGATTGTTAGAGTTTTATCCACAGTAATGACGCTCATGAATGACATGGCTACGCACAAGGTACAATGAAACAAGTCTTCCTACTGATACTTGGATATCAATCCCATAAAGATAAAGAAAATCTATTGTATATCAATTTCTTTTTGACACCTTATATTACTATTTCTGCAGTTTGAGCAAGAGAGAGAGCATACTGCATCAAGCATCGAATGTTACATGAAGCAACATGGTGTGTCGAGCAACAAGCATATGAGGAGTTTCACAAGCAAATCGAGAATGCATGGAAGGATATAAATGAAGAGTGCCTCAGACCTACTGCAGTTCCAATGCTTCTCCTTAGTCGTCTTCTCAATTTATGTCGGGCAGCAGATGTGGTGTACAAGGGCCAGAAAGATGCATTCACACATCTTGGAGAAGTGATGAAAAATAATATTTCAATGCTGCTCATAGACCCTGTGCCAATATGA
>Sangiovese_-_CRTPS081_
ATGGCCTTAATTCTCGCAACCAGCAACGGGTCTTCTCCAGCCCCAGTTGCTGATCCAGAGACTACTCGCCGAACTGCAAATTATCAGCCTAGCGTTTGGGGCAATAGCTTCATCGTGAGCAACACTCCTGAGGATGAGGTCATTTTCTGATCATGTATGTAGTTTGCATAACAAGACCTAAAGATTTTCTCACTTTTTGTTCTTGCAATTTATTGATGCAGATAACTCTGGCCCATAAAGAGCAGCAGTTGGAAGATCTAAAGGAGGAAGTTAGAAGAGAGCTGATTGCTGCAGCTAGTAACCCTTCGAAACAGCTGAAGTTTATCGATGCAATTCAACGGCTTGGGGTGGCATACCACTTTGAAAACGAGATAGAACAAGCATTACAAAGCACCTATGATAACTATCACGGCATTGCTGATATAAATGATGATCTCTATGATGTTGCACTTCGATTTCGACTACTAAGACAACAAGGCTTCAATATTTCATGTGGTAAGCCTCATTAATATCATGTATAAGTTGCTTGAATATCATCTAGCAAAGCTCACATATAACATTCTATGTTTTGGTGATGATTGCAGATATATTCAAGAGGTACAAAGATGAAAAGGGGAGGTTCAAGAAGTCTTTGATCAATGATCCATATGGCCTACTAGGCTTGTATGAAGCTGCACATCTCAGGGTGTGGGAAGAAGATATACTAGATGAAGCACTTGCTTTCACCACCACTCACCTCAAGTCTATGGTAGAACATTTAGAATACCCTCTTGCAGCACAAGTAACTCATGCCCTAGAGCAGCCCATTAGGAAAGGCTTGGAGAGGCTAGAGGCAAGGCCTTTCATGTCTATCTACCAAGATGAAGCTTCACATAGTAAAGCTTTACTGAAGTTTGCAAAGTTAGATTTCAACCTACTGCAGTCACTGTATAAGAAAGAGCTGAGTAATATCTCGAGGTTAGTTCTCAAATCATTCTTGCACTTAAATTCAAATTAACAGTTTACCAGGTCTTTTATGTGGATTAATGTATTTTCTCAGGTGGTGGAAAGACCTAGATTTCTCTTCAAAGCTACCTTTTGCCAGAGATCGATGGGTAGAAGGGTACTTTTGGATAGCAACATGTTGTTTTGAGCCCCTATTCATATGCTAGAAGAATACAGACCAAATTACATGCTCTGATAACAACTATGGATGATATATTTGATGCATATGGAACATTTGAAGAACTGGAGCTCTTTACAGAGGCAATCGGGAGGTTTGATATATGCTAGATTCAAATTACCCACAACCAATGAATTGATTTTGATATTTGAACTTTAAAAGGGAACTTGGTACTTGATTTTCAGGTGGGATATAAACAGCGTACATCAGCTTCCTGAATACATGAAACCATGCTATCAGGCAGTCTTAGATGTCTACAAAGAAATTGAGGAGATGGAAAACACAGAACGATCATACTGTGTCCACCACACAAAAGATGCAGTAGGATTCTTTGAGCTCTTTTGTGTTTATGATATCCTATATTGTATTGTAAATAAAATGCTATATATAACACTTGCATGATATATTTACTTGGCTGAATTTTTGTCCTAGATTAAAAGCTTGGTCCAAGCTTACTTGGTTGAAGCCAAATGGTTGCATGGAAAATACATACCGACAATAGAAGAGTACATGGGTATCGCAATGGTGACAATTGGTGTCCCCGTGTTAACAATCATGTCTTTTATTGGCATGAGAGAGACTGCAACCAAGGAAGTCTTTGATTGGCTGCTACAAAACCCTAAGATTGTTAGAGCTACCTACATAATCATTAGGCTCATGGATGACATGGCTTCCCACAAGGTACAATGAAACAACACTTCCTACTGATACTTGGATATCAATCCCATAAAGATAAAGAAAATCTATTATATATCAATTTCTTTTTAACACCTTATATTACTATTTCTGCAGTTTGAGCAAGAGAGAGAGCATATTGCATCAAGCATCGAATGTTACATGAAGCAACATGGTGTGTCGGAGCAGCAAGCATATGATGAGTTTCACAAGCAAATCGAGAATGCATGGAAGGATATAAATGAAGAGTGCCTCAGACCTACTGCAGTTCCAATGCTTCTCCTTAGTCGTCTTCTCAATTTTGCTCGATCAGGAGATGTGATGTACAAGAGCCACAAAGATATATTCACACATCCTGGAGAAGTGACGAAAAATAATATTTCAATGCTGCTCATAGACCCTGTGCCAATATGA
>Sangiovese_-_CRTPS151_
ATGGCCTTAATTCTCGCAACCAGCAACGGGTCTTCTCCAGCCCCAGTTGCTAATCCAGAGACTACTCGCCGAACTGTAAATTATCAACCTAGCATTTGGGGCAATAGCTTCATCGTGAGCAACACTCCTGAGGATGAGGTAATTTTCTGATCATGTATGTAGTTCGCATAACAAGACCTAAAGATTTTCTCACTTTTTGTTCTTGCAATTTATTGATGCAGATAACTCTGGCCCATAAAGAGCAGCAGTTGGAAGACCTAAAGGAGGAAGTTAGAAGAGAGCTGATAGCTGCAGCTAGTAACCCTTCAGAACAGCTGAAGTTTATCGATGCAGTTCAACGGCTTGGGGTGGCATACCACTTTGAAAAGGAGATAGAAGAAGCATTACAAAATACCTATAATAATTATCATGGCATTGATGACATAAATGATGATTTCTATGATGTTGCACTTCGATTTCGACTACTAAGACAACAAGGCTTCAATATTTCATGTGGTAAGCCTCATCAATATCATGTATAAGTTGCTTGAATATCATCTAGCAAAGCTCACATATAACATTCTATGTTTTGGTGATGATTGCAGATATATTCAAGAGGTACAAAGATGAAAAGGGGAGGTTCAAGAAGTCTTTGATCAATGATCCATATGGCCTACTAGGCTTGTATGAAGCTGCACATCTCAGGGTGTGGGAAGAAGATATACTAGATGAAGCACTTGCTTTCACCACCACTCACCTCAAGTCTATTGTAGAACATTTAGAATACCCTCTTGCAGCACAAGTAACTCATGCCCTAGAGCGGCCCATTAGGAAAGGCTTGGAGAGGCTAGAGGCAAGGCCTTTCATGTCTATCTACCAAGATGAAGCTTCACATAGTAAAGCTTTACTGAAGTTTGCAAAGTTAGATTTCAACCTACTGCAGTCACTGTATAAGAAAGAGCTGAGTAATATCTCGAGGTTAGTTCTCAAATCATTCTTGCACTTAAATTCAAATTAACAGTTTACCAGGTCTTTTATGTGGATTAATGTATTTTCTCAGGTGGTGGAAAGACCTAGATTTCTCTTCAAAGCTACCTTTTGCCAGAGATCGATTGGTAGAAGGGTACTTTTGGAT????????GTTGTTTTGAGCCCCAGTATTCATATGCTAGAAGAATACAGACCAAATTACATGCTCTGATAACAACTATGGATGATATATTTGATGCATATGGAACATTTGAAGAACTGGAGCTCTTTACAGAGGCAATCGGGAGGTTTGATATATGCTAGATTCAAATTACCCACAACCAATGAATTGATTTTGATATTTGAACTTTAAAAGGGAACTTGGTACTTGATTTTCAGGTGGGATATWAACAGCGTACATCAGCTTCCTGAATACATGAAACCATGCTATCAGGCAGTCTTAGATGTCTACAAAGAAATTGAGGAGATGGAAAACACAGAAAGATCATACTGTGTCCACCACACAAAAGATGCAGTAGGATTCTTCGAACTCTTTTGTGTTTATGATATCCTATATTGTATTGTAAATAAAATGCTATATATAACACTTGCATGATATATTTACTTGGCTGAATTTTTGTCCTAGATTAAAAGCTTGGTCCAAGCTTACTTGGTTGAAGCCAAATGGTTGCATGGAAAATACATACCGACAATAGAAGAGTACATGGGTATCGCAATGGTAACAGTTGGTGTCCCCGTGTTAACAATCATGTCTTTTATTGGCATGAGAGAGACTGCAACCAAGGAAGTCTTTGATTGGCTGCTACAAAACCCTAAGATTGTTAGAGCTACCTACATAATCATTAGGCTCATGGATGACATGGCTTCCCACAAGGTACAATGAAACAACACTTCCTACTGATACTTGGATATCAATCCCATAAAGATTAAGAAAATCTATTATATATCAATTTCTTTTTAACACCTTATATTACTATTTCTGCAGTTTGAGCAAGAGAGAGAGCATATTGCATCAAGCATCGAATGTTACATGAAGCAACATGGTGTGTCGGAGCAGCAAGCATATGATGAGTTTCACAAGCAAACCGAGAATGCATGGAAGGATATAAATGAAGAGTGCCTCAGACCTACTACAGTGCCAATGCTTCTCCTTAGTCGTCTTCTCAATTTTGCTCGATCAGGAGATGTGATGTACAAGAGTCACAAAGATATATTCACACATCCTGGAGAAGTGACGAAAAATAATATTTCAATGCTGCTCATAGACCCTGTGCCAATATGA
>Sangiovese_-_CSTPS036_
ATGGCCTTAATTCTGGCTACCAGCGACATGTCTTCTCCAGCCCCAGTTGCTAATCCAGAGACTAATCGCCGAACTGCAAATTATCAGCCTAGCATTTGGGGCAATAGCTTCATCGTGAGCAACACTCCTGAGGATGAGGTAATTTTCTGATCATGTATGTAGTTTGCATAACAAGACCTAAAGATTTTCTCACTTTTTGTTCTTGCAATTTATTGATACAGATAACTCTGGCCCATAAAGAGCAGCAGTTGGAAGATCTAAAGGAGGAAGTTAGAAGAGAGCTRAWGGCTGCTGCTGGTGACCCTTCAAAACAGCTGAAGTTTATCGATGCAGTTCAACGGCTTGGGGTGGCATACCACTTTGAAAAGGATATAGAAGAAGCATTACAAAATACCTATGATAACTATCATTGCATTGATGACATAAATGATGATCTCTATGATGTTGCACTTCGATTTCGACTACTAAGACAACAAGGCTTCAATATTTCATGTGGTAAGCCTCATGAATATCATGTAT???????????????CATCTAGCAAAGCTCACATATAACATTCTATGTTTTGGTGATGATTGCAGATATATTCAAGAGGTACAAAGATGAAAAGGGAAGGTTCAAGGAGTCTTTGATCAATGATCCATGTGGCCTACTAGGCTTGTATGAAGCTGCACATCTCAGGGTGYGGGAAGAAG????ACTAAATGAGGCACTTGCTTTCACCACCRCTCACCTCAAGTCTATGGTAGAACATTTAGAATACCCTCTTGCAGCACAAGTAACTCATGCCCTAGACCGGCCCATTAGGAAAGGCTTGGAGAGGCTAGAGGCAAGGCCTTTCATGTCTATCTACCAAGATGAAGCTWCACATAGYAAAGCTTTACTAAAGTTTGCAAAGTTAGATTTCAACCTACTGCAGTCACTGTATAAGAAAG??????????????????????AGTTCTCAAATCATTCTTGCACCTAAATTCAAATCAACAGTTTACCAGGTCTTTTATGTGGATTAATGTATTTTCTTAGGCGGTGGAAAGACCTAGATTTCTCTTCAAAGCTACCATTTGCCAGAGATCGATTGGTAGAAGGGTACTTTTGGATAGCAATAAGTTGTTCTGAGCCCCAGTATTCATATGCTCGAAGAATACAGACCAAAGTAG??????????????????????TGATATATTTGATGCATATGGAACATTTGAAGAACTGGAGCTCTTTACAGAGGCAATTGGGAGGTTTGATATATCCGAAATTCAAATTACCTACTACCAATGAATTGATTTCATATTTGTACTTTAAAAGGGAACTTGGTACTTGATTTTCAGGTGGGATATTAACAGCATACATCAGCTTCCTGAATACATGAAGCCATGCTATCAGGCAGTCCTAGATGTCTACAAAGAAATTGAGGAGATGGAAAACACAGAAAGATCATACTGTGTCCACCATACGAAAGATGCAGTAGGATTCTTTGAACTCTATTGTGTTTATGATATCCTATATTGTACTGTAAATAAAATGCTATATATAACACTTGCATGATATATTTACTTGGCTGAATTTTTATCCTAGATTAAAAGCTTGGTCCAAGCTAACTTGGTCCAAGCCAAATGGTTCCATGGAAAATACATACCAACAATAGAAGAGTACATGGGYATCGCAATGTGTTGGTGTCCCCCCCGTTAACAATCATGTCTTTTATTGGCATGAGAGAGACTGCAACCAAGGAAGTCTTTGATTGGGTGCAACAAAACCCTAAGATTGTTAGAGCTACCTCCACAGTCATGAGGCTCATGGATGACATGGCTTCCCACAAGGTACAATGAAACAACACTTCCTCCCGATACTTGGATATCAATTTCTTTTTTACACCTTATATTACTATTTCTGCAGTTTGAGCAAGAGAGAGGGCATAATGCATCAAGCATCGAATGTTACATGAAGCAACATGGTGTGTCGGAGCAACAAGCATATGATGAGCTTCACAAGCAAATCGAGAATGCATGGAAGGATATAAATGAAGAGAGCCTCAGACCTACTGCAGTTCCAATGCTTCTCCTTAGTCGTCTTCTCAATTTTGCTCGATCAGGAGATGTGATGTACAAGGGCCACAAAGATATGTTCTCACATCCTGAAGAAGTGATGAAAAATGATATTTCAATGCTGCTCATAGACCCTGTGCCAATATGA
>Sangiovese_-_CSTPS040_
ATGGCCTTAATTCTCGCAACCAGCAACGGGTCTTCTCCAGCCCCAGTTGCTAATCCAGAGACTACTCGCCGAACTGTAAATTATCAACCTAGCATTTGGGGCAATAGCTTCATCGTGAGCAACACTCCTGAGGATGAGGTAATTTTCTGATCATGTATGTAGTTCGCATAACAAGACCTAAAGATTTTCTCACTTTTTGTTCTTGCAATTTATTGATGCAGATAACTCTGGCCCATAAAGAGCAGCAGTTGGAAGACCTAAAGGAGGAAGTTAGAAGAGAGCTGATAGCTGCAGCTAGTAACCCTTCAGAACAGCTGAAGTTTATCGATGCAGTTCAACGGCTTGGGGTGGCATACCACTTTGAAAAGGAGATAGAAGAAGCATTACAAAATACCTATAATAATTATCATGGCATTGATGACATAAATGATGATTTCTATGATGTTGCACTTCGATTTCGACTACTAAGACAACAAGGCTTCAATATTTCATGTGGTAAGCCTCATCAATATCATGTATAAGTTGCTTGAATATCATCTAGCAAAGCTCACATATAACATTCTATGTTTTGGTGATGATTGCAGATATATTCAAGAGGTACAAAGATGAAAAGGGGAGGTTCAAGAAGTCTTTGATCAATGATCCATATGGCCTACTAGGCTTGTATGAAGCTGCACATCTCAGGGTGTGGGAAGAAGATATACTAGATGAAGCACTTGCTTTCACCACCACTCACCTCAAGTCTATTGTAGAACATTTAGAATACCCTCTTGCAGCACAAGTAACTCATGCCCTAGAGCGGCCCATTAGGAAAGGCTTGGAGAGGCTAGAGGCAAGGCCTTTCATGTCTATCTACCAAGATGAAGCTTCACATAGTAAAGCTTTACTGAAGTTTGCAAAGTTAGATTTCAACCTACTGCAGTCACTGTATAAGAAAGAGCTGAGTAATATCTCGAGGTTAGTTCTCAAATCATTCTTGCACTTAAATTCAAATTAACAGTTTACCAGGTCTTTTATGTGGATTAATGTATTTTCTCAGGTGGTGGAAAGACCTAGATTTCTCTTCAAAGCTACCTTTTGCCAGAGATCGATTGGTAGAAGGGTACTTTTGGAT????????GTTGTTTTGAGCCCCAGTATTCATATGCTAGAAGAATACAGACCAAATTACATGCTCTGATAACAACTATGGATGATATATTTGATGCATATGGAACATTTGAAGAACTGGAGCTCTTTACAGAGGCAATCGGGAGGTTTGATATATGCTAGATTCAAATTACCCACAACCAATGAATTGATTTTGATATTTGAACTTTAAAAGGGAACTTGGTACTTGATTTTCAGGTGGGATATWAACAGCGTACATCAGCTTCCTGAATACATGAAACCATGCTATCAGGCAGTCTTAGATGTCTACAAAGAAATTGAGGAGATGGAAAACACAGAAAGATCATACTGTGTCCACCACACAAAAGATGCAGTAGGATTCTTCGAACTCTTTTGTGTTTATGATATCCTATATTGTATTGTAAATAAAATGCTATATATAACACTTGCATGATATATTTACTTGGCTGAATTTTTGTCCTAGATTAAAAGCTTGGTCCAAGCTTACTTGGTTGAAGCCAAATGGTTGCATGGAAAATACATACCGACAATAGAAGAGTACATGGGTATCGCAATGGTAACAGTTGGTGTCCCCGTGTTAACAATCATGTCTTTTATTGGCATGAGAGAGACTGCAACCAAGGAAGTCTTTGATTGGCTGCTACAAAACCCTAAGATTGTTAGAGCTACCTACATAATCATTAGGCTCATGGATGACATGGCTTCCCACAAGGTACAATGAAACAACACTTCCTACTGATACTTGGATATCAATCCCATAAAGATTAAGAAAATCTATTATATATCAATTTCTTTTTAACACCTTATATTACTATTTCTGCAGTTTGAGCAAGAGAGAGAGCATATTGCATCAAGCATCGAATGTTACATGAAGCAACATGGTGTGTCGGAGCAGCAAGCATATGATGAGTTTCACAAGCAAACCGAGAATGCATGGAAGGATATAAATGAAGAGTGCCTCAGACCTACTACAGTGCCAATGCTTCTCCTTAGTCGTCTTCTCAATTTTGCTCGATCAGGAGATGTGATGTACAAGAGTCACAAAGATATATTCACACATCCTGGAGAAGTGACGAAAAATAATATTTCAATGCTGCTCATAGACCCTGTGCCAATATGA
>Sangiovese_-_CSTPS079_
ATGGAGTGCTCCAGTGAGTTACACATGCCCTTAATTCTCGCTACCAGCAACATGTCTTCTCCAGCCCCAGTTGCTAATCCAGAGACTAATCGCCGGACCGCAAATTATCAGCCTAGCATTTGGGCCAATAGTTTCATCGTGAGCAACATTCCTGATGATGAGGTAATTTTCTGATCATATATGCAGTTTACATAACAAGATCTAAAGATTTTCTCACTTTTTGTTCTTTCAATTTATTGATACAGATAACTCTGGCCCATAAAGAGCAGCAGTTGGAAGATCTAAAGGAGGAAGTTAGAAGAGAGCTGATTGCTGCAGTTAGTAACCCTTCGAAACAGCTGAAGTTTATCGATGCAATTCAACGGCTTGGGGTGGCATACCACTTTGAAAACGAGATAGAACAAGCATTACAAAGCACCTATGATAACTATCATGGCATTGCTGATATAAATGATGATCTCTATGATGTTGCACTTCGATTTTGACTACTAAGACAACAAGGCTTCAATAGTTCATGTGGTAAGCCTCATGAATATCATGTATAAGTTGCTTGAATATCATCTAGCAAAGCTCACATATAACATTCTATGTTTTGGTGATGATATCAGATATATTCAAGAGGTACAAAGATGAAAAGGGGAGGTTCAAGAAGTCTTTGATCAATGAGCCATATGGCCTACTAGGCTTGTATGAAGCTGCACATCTCAGGGTTTGGGAAGAAGATATACTAGATGAAGCACTTGCTTTCACCACCACTCACCTCAAGTCTATTGTAGAACATTTAGAATACCCTCTTGCAGCACAAGTAACTCATGCCCTAGACCGGCCCATTAGGAAAGGCTTGGAGAGGCTAGAGGCAAGGCCTTTCATGTCTATCTACCAAGATGAAGCTTCACATAGTAAAGCTTTACTGAAGTTTGCAAAGTTAGATTTCAACCTACTGCAGTCACTGTATAAGAAAGAGCTGAGTAATATCTCGAGGTTAGTTCTCAAATCATTCTTGCACTTAAATTCAAATTAACAGTTTACCAGGTCTTTTATGTGGATTAATGTATTTTCTCAGGTGGTGGAAAGACCTAGATTTCTCTTCAAAGCTACCTTTTGCCAGAGATCGATTGGTAGAAGGGTACTTTTGGATAGCAACATGTTGTTTTGAGCCCCAGTATTCATATGCTAGAAGAATACAGACCAAATTACATGCTCTGATAACAACTATGGATGATATATTTGATGCATATGGAACATTTGAAGAACTGGAGCTCTTTACAGAGGCAATCGGGAGGTTTGATATATGCTAGATTCAAATTACCCACAACCAATGAATTGATTTTGATATTTGAACTTTAAAAGGGAACTTGGTACTTGATTTTCAGGTGGGATATAAACAGCGTACATCAGCTTCCTGAATACATGAAACCATGCTATCAGGCAGTCTTAGATGTCTACAAAGAAATTGAGGAGATGGAAAACACAGAAAGATCATACTGTGTCCACCACACAAAAGATGCAGTAGGATTCTTCGAACTCTTTTGTGTTTATGATATCCTATATTGTATTGTAAATAAAATGCTATATATAACACTTGCATGATATATTTACTTGGCTGAATTTTTGTCCTAGATTAAAAGCTTGGTCCAAGCTTACTTGGTTGAAGCCAAATGGTTGCATGGAAAATACATACCGACAATAGAAGAGTACATGGGTATCGCAATGGTAACAGTTGGTGTCCCCGTGTTAACAATCATGTCTTTTATTGGCATGAGAGAGACTGCAACCAAGGAAGTCTTTGATTGGCTGCTACAAAACCCTAAGATTGTTAGAGCTACCTACATAATCATTAGGCTCATGGATGACATGGCTTCCCACAAGGTACAATGAAACAACACTTCCTACTGATACTTGGATATCAATCCCATAAAGATWAAGAAAATCTATTATATATCAATTTCTTTTTAACACCTTATATTACTATTTCTGCAGTTTGAGCAAGAGAGAGAGCATATTGCATCAAGCATCGAATGTTACATGAAGCAACATGGTGTGTCGGAGCAGCAAGCATATGATGAGTTTCACAAGCAAATCGAGAATGCATGGAAGGATATAAATGAAGAGTGCCTCAGACCTACTGCAGTTCCAATGCTTCTCCTTAGTCGTCTTCTMAATTTTGCTCGATCAGGAGATGTGATGTACAAGGGTCACAAAGATATATTCACACATCCTGGAGAAGTGATGAAAAATAATATTTCAATGCTGCTCATAGACCCTGTGCCAATATGA
>Sangiovese_-_CSTPS080_
ATGGCCTTAATTCTGGCTACCAGCGACATGTCTTCTCCAGCCCCAGTTGCTAATCCAGAGACTAATCGCCGAACTGCAAATTATCAGCCTAGCATTTGGGGCAATAGCTTCATCGTGAGCAACACTCCTGAGGATGAGGTAATTTTCTGATCATGTATGTAGTTTGCATAACAAGACCTAAAGAGTTTCTGACTTTTTGTTCTTGCAATTTATTGATGCAGATAACTCTGGCCCATAAAGAGCAGCAGTTGGAAGATCTAAAGGAGGAAGTTAGAAGAGAGCTGATGGCTGCAGCTAGTAACCCTTCAAAACAGCTGAAGTTTATCGATGCAGTTCAACGGCTTGGGGTGGCATACCACTTTGAAAAGGAGATAGAAGAAGCATTACAAAATACCTATGATAACTATCATTGCATTGATGACATAAATGATGATCTCTATGATGTTGCACTTCGATTTCGACTACTAAGACAACAAGGCTTCAATATTTCATGTGGTAAGCCTCATGAATATCATGTATAAGGTGCTTCAATATCATCTAGCAAAGCTCACATATAACATTCTATGTTTTGGTGATGATTGCAGATATATTCAAGAGGTACAAAGATGAAAAGGGAAGGTTCAAGGAGTCTTTGATCAATGATGCATGTGGCCTACTAGGCTTGTATGAAGCTGCACATCTCAGGGTGTGGGAAGAAGATATACTAGATGAAGCACTTGCTTTCACCACCGCTCACCTCAAGTCTATGGTAGAACATTTAGAATACCCTCTTGCAGCACAAGTAACTCATGCCCTAGACCGGCCCATTAGGAAAGGCTTGGAGAGGCTAGAGGCAAGGCCTTTCATGTCTATCTACCAAGATGAAGCTTCACATAGTAAAGCTTTACTAAAGTTTGCAAAGTTAGATTTCAACCTACTGCAGTCACTGTATAAGAAAGRGCTGAGTAATATATCGAGGTTAGTTCTCAAATCATTCTTGCACTTAAATTCAAATYAACAGTTTACCAGGTCTTTTATGTGGATTAATGTATTTTCTTAGGTGGTGGAAAGACCTAGATTTCTCTTCAAAGCTACCWTTTGCCAGAGATCGATTGGTAGAAGGGTACTTTTGGATAGCAATAAGTTGTTCTGAGCCCCAGTATTCATATGCTAGAAGAATACAGACCAAAGTAGTTGCTCTGATAACAACTGTGGATGATATATTTGATGCATATGGAACATTTGAAGAACTGGAGCTCTTTACAGAGGCAATTGGGAGGTTTGATAYATGCGARATTCAAATTACCTACTACCAATGAATTGATTTCATATTTGAACTTTAAAAGGGAACTTGGTACTTGATTTTCAGGTGGGATATTAACAGCATACATCAGTTTCCTGAATACATGAAGCCGTGCTATCAGGCAGTCCTAGATGTCTACAAAGAAATTGAGGAGATGGAAAACACAGAAAGATCATACTGTGTCCACCATACGAAAGATGCAGTAGGATTCTTTGAACTCTATTGTGTTTATGATATCCTATATTGTACTGTAAATAAAATGCTATATATAACACTTGCATGATATATTTACTTGGCTGAATTTTTATCCTAGATTAAAAGCTTGGTCCAAGCTAACTTGGTCCAAGCCAAATGGTTCCGTGGAAAATACATACCAACAATAGAAGAGTACATGGGTATCGCAATGGTAACTGTTGGTGTCCCCCCGTTAACAATCATGTCTTTTATTGGCATGAGAGAGACTGCAACCAAGGAAGTCTTTGATTGGGTGCAACAAAACCCTAAGATTGTTAGAGCTGCCTCCACAGTCATGAGGCTCATGGATGACATGGCTTCCCACAAGGTACAATGAAACAACACTTCCTACTGATACTTGGATATCAATCCCATAAAGATAAAGAAAATCTATTGTATATCAATTTCTTTTTTACACCTTATATTACTATTTCTGCAGTTTGAGCAAGAGAGAGGGCATAATGCATCAAGCATCGAATGTTACATGAAGCAACATGGTGTGTCGGAGCAACAAGCATATGATGAGCTTCACAAGCAAATCGAGAATGCATGGAAGGATATAAATGAAGAGAGCCTCAGACCTACTGCAGTTCCAATGCTTCTCCTTAGTCGTCTTCTCAATTTTGCTCGATCAGGAGATGTGATGTACAAGGGCCACAAAGATATGTTCTCACATCCTGAAGAAGTGATGAAAAATGATATTTCAATGCTGCTCATAGACCCTGTGCCAATATGA
>Sauvignon_Blanc_-_CHTPS046_
ATGGCCTTAATTCTGGCTACCAGCGACATGTCTTCTCCAGCYCCAGTTGCTAATCCAGAGACTAATCGCCGAACTGCAAATTATCAGCCTAGCATTTGGGGCAATAGCTTCATCGTGAGCAACACTCCTGAGGATGAGGTAATTTTCTGATCATGTATGTAGTTTGCATAACAAGACCTAAAGATTTTCTCACTTTTTGTTCTTGCAATTTATTGATGCAGATAACTCTGGCCCATAAAGAGCAGCAGTTGGAAGATCTAAAGGAGGAAGTTAGAAGAGAGCTAAAGGCTGCAGCTRGTGACCCTTCAAAACAGCTGAAGTTTATCGATGCAGTTCAACGGCTTGGGGTGGCATACCACTTTGAAAAGGAKATAGAAGAAGCATTACAAAATACCTATGATAACTATCATTGCATTGATGACATAAATGATGATCTCTATGATGTTGCACTTCGATTTCGACTACTAAGACAACAAGGCTTCAATATTTCATGTGGTAAGCCTCATGAATATCATGTATAAGGTGCTTGAATATCATCTAGCAAAGCTCACATATAACATTCTATGTTTTGGTGATGATTGCAGATATATTCAAGAGGTACAAAGATGAAAAGGGAAGGTTCAAGGAGTCTTTGATCAATGATCCATGTGGCCTACTAGGCTTGTATGAAGCTGCACATCTCAGGGTGCGGGAAGAAGATATACTAGATGAAGCACTTGCTTTCACCACCGCTCACCTCAAGTCTATGGTAGAACATTTAGCATACCCTCTTGCAGCACAAGTAACGCATGCCCTAGACCGGCCCATTAGGAAAGGCTTGGAGAGGCTAGAGGCAAGGCCTTTCATGTCTATCTACCAAGATGAAGCTTCACATAGTAAAGCTTTACTAAMGTTTGCAAAGTTAGATTTCAACCTACTGCAGTCACTGTATAAGAAAGAGCTGAGTAATATATCGAGGTTAGTTCTCAAATCATTCTTGCACTTAAATTCAAATTAAAAATTTACTAGGTCTTTTATGTGGATTAATGTATTTTATCAGGTGGTGGAAAGACCTAGATTTCTCTTCAAAGCTACCTTTTGCCAGAGATCGATTGGTAGAAGGGTACTTTTGGATAGCAATAAGTTGTTCTGAGCCCCAGTATTCATATGCTAGAAGAATACAGACCAAAGTAGTTGCTCTGATAACAACTGTGGATGATATATTTGATGCATATGGAACATTTGAAGAACTGGAGCTCTTTACAGAGGCAATTGAGAGGTTTGATATATGCGAGATTCAAATTACCTACAACCAATGAATTGATTTCATATTTGAACTTTAAAAGGAAACTTGGTACTTGATTTTCAGGTGGGATATTAACAGCATACATCAGCTTCCTGAATACATGAAGCCATGCTATCAGGCAGTCCTAGATGTCTACAAAGAAATTGAGGAGATGGAAAACACAGAAAGATCATACTGTGTCCACCATACAAAAGATGCAGTAGGATTCGCTGAACTCTATTGTGTTTATGATATCCTATATTGTACTGTAAATAAAATGCTATATATAACACTTGCATGATATATTTACTTGGCTGAATTTTTATCCTAGATTAAAAGCTTGTTCCAAGCTAACTAGGTCCAAGCCAAAT??????????????????????????????????????????????????????????????????TCCCCCCGTTAACAATCATGTCTTTTATTGGCATGAGAGAGACTGCAACCAAGGAAGTCTTTGATTGGGTGCAACAAAACCCTAAGATTGTTAGAGCTACCTCCACAGTCATGAGGCTCATGGATGACATGGCTTCCCACAAGGTACAATGAAACAACACTTCCTACTGATACTTGGATATCAATCCCATAAAGATAAAGAAAATCTATTGTATATCAATTTCTTTTTAACACCTTATATTACTATTTCTGCAGTTTGAGCAAGAGAGAGGGCATAATGCATCAAGCATCGAATGTTACATGAAGCAACATGGTGTGTCGGAGCAACAAGCATATGATGAGTTTCACAAGCAAATCGAGAATGCATGGAAGGATATAAATGAAGAGAGCCTCAGACCTACTGCAGTTCCAATGCTTCTCCTTAGTCGTCTTCTCAATTTTGCTCGATCAGGAGATGTGATGTACAAGGGCCACAAAGATATGTTCTCACATCCTGAAGAAGTGATGAAAAATGATATTTCAATGCTGCTCATAGACCCTGTGCCAATATGA
>Sauvignon_Blanc_-_CHTPS147_
ATGGCCTTAATTCTCGCAACCAGCAACGGGTCTTCTCCAGCCCCAGTTGCTAATTCAGAGACTACTCGCCGAACTGCAAATTATCAGCCTAGCATTTGGGGCAATAGCTTCATCGTGAGCAACACTCCTGAGGATGAGGTAATTTTCTGATCATGTATGTAGTTTGCATAACAAGACCTAAAGATTTTCTCACTTTTTGTTCTTGCAATTTATTGATACAGATAACTCTGGCCCATAAAGAGCAGCAGTTGGAAGATCTAAAGGAGGAAGTTAGAAGAGAGCTGATAGCTGCAGCTAGTAACCCTTCGAAACAGCTGAAGTTTATCGATGCAATTCAACGGCTTGGGGTGGCATACCACTTTGAAAMCGAGATAGAACAAGCATTACAAAGCACCTATGATAACTATCATGGCATTGCTGATATAAATGATGATCTCTATGATGTTGCACTTCGATTTCGACTACTAAGACAACAAGGCTTCAATATTTCATGTGGTAAGCCTCATTAATATCATGTATAAGTTGCTTGAATATCATCTAGCAAAGCTCACATATAACATTCTATGTTTTGGTGATGATTGCAGATATATTCAAGAGGTACAAAGATGAAAAGGGGAGGTTCAAGAAGTCTTTGATCAATGATCCATATGGCCTACTAGGCTTGTATGAAGCTGCACATCTCAGGGTGTGGGAAGAAGATATACTAGATGAAGCACTTCCTTTCACCACCACTCACCTCAAGTCTATTGTAGAACATTTAGAATACCCTCTTGCAGCACAAGTAACTCATGCCCTAGAGCGGCCCATTAGGAAAGGCTTGGAGAGGCTAGAGGCAAGGCCTTTCATGTCTATCTACCAAGATGAAGCTTCACATAGTAAAGCTTTACTGAAGTTTGCAAAGTTAGATTTCAACCTACTGCAGTCACTGTATAAGAAAGAGCTGAGTAATATCTCGAGGTTAGTTCTCAAATCATTCTTGCACTTAAATTCAAATTAAAAATTTACCAGGTCTTTTATGTGGATTAATGTATTTTATCAGGTGGTGGAAAGACCTAGATTTCTCTTCAAAGCTACCTTTTTCCAGAGATAGAGTGGTGGAAACATACTTTTGGATAGCAACATGTTGTTTTGAGCCCCAGTATTCATATGCTAGAAGAATACAGACCAAATTACATGCTCTGATAACAACTATGGATGATA??????ATGCATATGGAACATTTGAAGAACTGGAGCTCTTTACAGAGGCAATCGGGAGGTTTGATATATGCTAGATTCAAATTACCCACAACCAATGAATTGATTTTGATA????????????????????TTGGTACTTGATTTTCAGGTGGGATATTAACAGCRTACATCAGCTTCCTGAATACATGAAGCCATGCTATCAGGCAGTCCTAGATGTCTACAAAGAAATTGAGGAGATGGAAAACACAGAAAGATCATACTGTGTCCACCATACAAAAGATGCAGTAGGATTCGCTGAACTCTATTGTGTTTATGATATCCTATATTGTACTGTAAATAAAATGCTATATATAACACTTGCATGATATATTTACTTGGCTGAATTTTTCTCCTAGATTAAAAGCTTGGTCCAAGCTTACTTGGTTGAAGCCAAATGGTTGCATGGAAAATAAATACCGACAATAGAAGAGTACATGGGTATCGCAATGGTAACAGTTGGTGTCCCCGTGTTAACAATCATGTCTTTTATTGGCATGAGAGAGACTGCAACCAAGGAAGTCTTTGATTGGCTGCTACAAAACCCTAAGATTGTTAGAGCTACCTACATAATCATTAGGCTCATGGATGACATGGCTTCCCACAAGGTACAATGAAACAACACTTCCTACTGATACTTGGATATCAATCCCATAAAGATAAAGAAAATCTATTGTATATCAATCTCTTTTAACACCTTATATCACCATTTATGCAGTTTGAGCAAGAGAGAGGGCATATTGCATCAAGCATCGAATGTTACATGAAGCAACATGGTGTGTCGGAGCAGCAAGCATATGATGAGTTTCACAAGCAAATCGAGAATGCATGGAAGGATATAAATGAAGAGTGCCTCAGACCTACTACAGTGCCAATGCTTCTCCTTAGTCGTCTTCTCAATTTTGCTCGATCAGGAGATGTGATGTACAAGAGCCACAAAGATATATTCACACATCCTGGAGAAGTGACGAAAAATAATATTTCAATGCTGCTCATAGACCCTGTGCCAATATGA
>Sauvignon_Blanc_-_CHTPS173_
???CTCTGGCCCATAAAGAGCAGCAGTTGGAAGATCTAAAGGAGGAAGTKAGAAGAGAGCTRAWGRCTGCAGCTRGTRACCCTTCAAAACAGCTGAAGKTTATCGATGCAGTTCAACGGCTTGGGGKGGCATACCACTTTGAAAAGGAGATAGAAGAAGCATTACAAAATACCTATGATAACTATCATTGCATTGATGACATAAATGATGATCTCTATGATGTTGCACTTCGATTTCGACTACTAAGACAACAAGGCTTCAATATTTCATGTGGTAAGCCTCATGAATATCATGTATAAGGTGCTTGAATATCATCTAGCAAAGCTCACATATAACATTCTATGTTTTGGTGATGATTGCAGATATATTCAAGAGGTACAAAGATGAAAAGGGAAGGTTCAAGGAGTCTTTGATCAATGATCCATGTGGCCTACTAGGCTTGTATGAAGCTGCACATCTCAGGGTGCGGGAAGAAGATATACTAGATGAAGCACTTGCTTTCACCACCGCTCACCTCAAGTCTATGGTAGAACATTTAGCATACCCTCTTGCAGCACAAGTAACGCATGCCCTAGACCGGCCCATTAGGAAAGGCTTGGAGAGGCTAGAGGCAAGGCCTTTCATGTCTATCTACCAAGATGAAGCTTCACATAGTAAAGCTTTACTAAMGTTTGCAAAGTTAGATTTCAACCTACTGCAGTCACTGTATAAGAAAGAGCTGAGTAATATATCGAGGTTAGTTCTCAAATCATTCTTGCACTTAAATTCAAATTAAAAATTTACTAGGTCTTTTATGTGGATTAATGTATTTTATCAGGTGGTGGAAAGACCTAGATTTCTCTTCAAAGCTACCTTTTGCCAGAGATCGATTGGTAGAAGGGTACTTTTGGATAGCAATAAGTTGTTCTGAGCCCCAGTATTCATATGCTAGAAGAATACAGACCAAAGTAGTTGCTCTGATAACAACTGTGGATGATATATTTGATGCATATGGAACATTTGAAGAACTGGAGCTCTTTACAGAGGCAATTGAGAGGTTTGATATATGCGAGATTCAAATTACCTACAACCAATGAATTGATTTCATATTTGAACTTTAAAAGGAAACTTGGTACTTGATTTTCAGGTGGGATATTAACAGCATACATCAGCTTCCTGAATACATGAAGCCATGCTATCAGGCAGTCCTAGATGTCTACAAAGAAATTGAGGAGATGGAAAACACAGAAAGATCATACTGTGTCCACCATACAAAAGATGCAGTAGGATTCGCTGAACTCTATTGTGTTTATGATATCCTATATTGTACTGTAAATAAAATGCTATATATAACACTTGCATGATATATTTACTTGGCTGAATTTTTATCCTAGATTAAAAGCTTGTTCCAAGCTAACTAGGTCCAAGCCAAAT??????????????????????????????????????????????????????????????????TCCCCCCGTTAACAATCATGTCTTTTATTGGCATGAGAGAGACTGCAACCAAGGAAGTCTTTGATTGGGTGCAACAAAACCCTAAGATTGTTAGAGCTACCTCCACAGTCATGAGGCTCATGGATGACATGGCTTCCCACAAGGTACAATGAAACAACACTTCCTACTGATACTTGGATATCAATCCCATAAAGATAAAGAAAATCTATTGTATATCAATTTCTTTTTAACACCTTATATTACTATTTCTGCAGTTTGAGCAAGAGAGAGGGCATAATGCATCAAGCATCGAATGTTACATGAAGCAACATGGTGTGTCGGAGCAACAAGCATATGATGAGTTTCACAAGCAAATCGAGAATGCATGGAAGGATATAAATGAAGAGAGCCTCAGACCTACTGCAGTTCCAATGCTTCTCCTTAGTCGTCTTCTCAATTTTGCTCGATCAGGAGATGTGATGTACAAGGGCCACAAAGATATGTTCTCACATCCTGAAGAAGTGATGAAAAATGATATTTCAATGCTGCTCATAGACCCTGTGCCAATATGA
>Sauvignon_Blanc_-_CRTPS019_
ATGGCCTTAATTCTCGCTACCAGCAACGGGTCTTCTCCAGCCCCAGTTGCTAATCCAGAGACTAATCGCCAAACTGCAAATTATCAGCCTAGCATTTGGGGCAATGCCTTCATCGTGAGCAACACTCCTGAGGATGAGGTAATTTTCTGATCATGTATGTAGTTTGCATAACAAGACCTAAAGATTTTCTCGCTTTTTGTTCTTGCAGTTTATTGATACAGATAACTCTGGCCCATAAAGAGCAGCAGTTGGAAGATCTAAAGGAGGAAGTTAGAAGAGAGCTGATGGCTGCTGCTAGTAACCTTTCAAAACAGCTGAAGTTTATCGATGCAGTTCAACGGCTTGGGGTGGCATACCACTTTGAAAAGGATATAGAAGAAGCATTACAAAATACATATGATAACTATCAATGCATTGATGACATAAATGATGATCTCTATGATGTTGCACTTCGATTTCGACTACTAAGACAACAAGGCTTCAATATTTCATGTGGTAAGCCTCATGAATTATAAGGTGCTTGAATATCATCTAGCAAAGCTCACATATAACATTCTATGTTTGGGTGATGATTACAGATATATTCAACAGGTACACAGATGAAAAGGGAAGGTTCAAGGAGTCTTTGATCAATGATGCATGTGGCCTACTAGGCTTGTATGAAGCTGCACATCTCAGGGTGTGGGAAGAAGATATACTAGATGAAGCACTTGCTTTCACCACCACTCACCTCAAGTCTATGGTAGAACATTTAGAATACCCTCTTGCAGCACAAGTAAGTATGCCCTATACCGGCCCATTACAAAGGCTTGGAGAGGCTAGAGGCAAGGCCTTTCATATCTATCTACCAAGATGAAGCTTCACATAGTAAAGCTTTACTGAAGCTTGCAAAGTTAGACTTCAACCTACTGCAGTCACTGTATAAAAAAGAGCTAAGCAATATCTTGAGGTTCGTTTTCAAATCATGTATGAACTTATGTTAAAGCAGTTTACGGTATGTGAATTAATGTATTTTCTCAGGTGGTGGAAAGACCTAGATTTTTCTTCAAAGCTACCTTTTGTAAGAGATAGAGTGGTGGAAGGGTACTTTTGGATAGCAATAGCTTGTTTTGAGCCCCAGTATTCATATGCTAGAAGAATACAGACCAAATTACATGCTCTTATGACAACTACGGATGACATATTTGATGCATATGGAACACTAGAAGAACTGGAGCTCTATACTGAGGCAATTGGGAGGTTTGATATATGCAAGATTAAAATTACCCATAACCAATGAATTGATTTCATATTTGAACTTTAAAAGGGAACTTGGTACTTGATTTTCAGGTGGGATATTAATAGCATCCATCAGCTTCCTGAATACATGAAGCAATGCTATCAGGCAGTCTTAGATGTCTTCAAAGAAATTGAGGAGAGGCAAAACACAGAAAGATCATACTGTGTCCACCATGCAAAAGATGCAGTAGGGTTCTATGAATTCTATTGTGTTTATGTTATCCTATACTGTATTGTAAATAAAATGTTATATATAACACTTGCATGATATATTTACTTGGCTGAATTTTTATCCTAGATGAAAAACTTTGTCCAAGCTTACTTGGTTGAAGCTAAATGGTTCCATGGAAAATACATACCAACAATAGAAGAGTACATGCGTGTTGCATTGGTTAGTATTGGTGCCACCGTGTTCGCAATCATCTCTTTTATTGTCATGGGAGAGATCGCAACTAAGGAAGTCTTTGATTSGGTGCAACAAAACCCTAAGATTGTTAGAGTTTTATCCACAGTAATGACGCTCATGAATGACATGGCTACGCACAAGGTACAATGAAACAAGTCTTCCTACTGATACTTGGATATCAATCCCATAAAGATAAAGAAAATCTATTGTATATCAATTTCTTTTTGACACCTTATATTACTATTTCTGCAGTTTGAGCAAGAGAGAGAGCATACTGCATCAAGCATCGAATGTTACATGAAGCAACATGGTGTGTCGAGCAACAAGCATATGAGGAGTTTCACAAGCAAATCGAGAATGCATGGAAGGATATAAATGAAGAGTGCCTCAGACCTACTGCAGTTCCAATGCTTCTCCTTAGTCGTCTTCTCAATTTATGTCGGGCAGCAGATGTGGTGTACAAGGGCCAGAAAGATGCATTCACACATCTTGGAGAAGTGATGAAAAATAATATTTCAATGCTGCTCATAGACCCTGT??????????
>Sauvignon_Blanc_-_CRTPS081_
ATGGCCTTAATTCTCGCAACCAGCAACGGGTCTTCTCCAGCCCCAGTTGCTGATCCAGAGACTACTCGCCGAACTGCAAATTATCAGCCTAGCGTTTGGGGCAATAGCTTCATCGTGAGCAACACTCCTGAGGATGAGGTCATTTTCTGATCATGTATGTAGTTTGCATAACAAGACCTAAAGATTTTCTCACTTTTTGTTCTTGCAATTTATTGATGCAGATAACTCTGGCCCATAAAGAGCAGCAGTTGGAAGATCTAAAGGAGGAAGTTAGAAGAGAGCTGATTGCTGCAGCTAGTAACCCTTCGAAACAGCTGAAGTTTATCGATGCAATTCAACGGCTTGGGGTGGCATACCACTTTGAAAACGAGATAGAACAAGCATTACAAAGCACCTATGATAACTATCACGGCATTGCTGATATAAATGATGATCTCTATGATGTTGCACTTCGATTTCGACTACTAAGACAACAAGGCTTCAATATTTCATGTGGTAAGCCTCATTAATATCATGTATAAGTTGCTTGAATATCATCTAGCAAAGCTCACATATAACATTCTATGTTTTGGTGATGATTGCAGATATATTCAAGAGGTACAAAGATGAAAAGGGGAGGTTCAAGAAGTCTTTGATCAATGATCCATATGGCCTACTAGGCTTGTATGAAGCTGCACATCTCAGGGTGTGGGAAGAAGATATACTAGATGAGGCACTTGCTTTCACCACCACTCACCTCAAGTCTGTGGTAGAACATTTAGGATACCCTCTTGCAGCACAAGAAACTCATGCCCTAGACCAGCCCATTAGGAAAGGCTTGGAGAGGCTAGAGGCAAGGCCTTTCATGTCTATCTACCAAGATGAAGCTTCACATAGTAAAGCTTTACTGAAGTTTGCAAAGTTAGATTTCAACCTACTGCAGTCACTGTATAAGAAAGAGCTGAGTAATATCTCGAGGTTAGTTCTCAAATCATTCTTGCACTTAAATTCAAATTAAAAATTTACCAGGTCTTTTATGTGGATTAATGTATTTTATCAGGTGGTGGAAAGACCTAGATTTCTCTTCAAAGCTACCTTTTKCCAGAGATCGATGGGTAGAAGGGTACTTTTGGATAGCAACATGTTGTTTTGAGCCCCTATTCATATGCTAGAAGAATACAGACCAAATTACATGCTCTGATAACAACTATGGATGATATATTTGATGCATATGGAACATTTGAAGAACTGGAGCTCTTTACAGAGGCAATCGGGAGGTTTGATATATGCTAGATTCAAATTACCCACAACCAATGAATTGATTTTGATATTTGAACTTTAAAAGGGAACTTGGTACTTGATTTTCAGGTGGGATATAAACAGCGTACATCAGCTTCCTGAATACATGAAACCATGCTATCAGGCAGTCTTAGATGTCTACAAAGAAATTGAGGAGATGGAAAACACAGAACGATCATACTTTGTCCACCACACAAAAGATGCAGTAGGATTCTTTGAACTCTTTTGTGTTTATGATATCCTATATTGTATTGTAAATAAAATGCTATATATAACACTTGCATGATATATTTACTTGGCTGAATTTTTGTCCTAGATTAAAAGCTTGGTCCAAGCTTACTTGGTTGAAGCCAAATGGTTGCATGGAAAATACATACCGACAATAGAAGAGTACATGGGTATCGCAATGGTGACAATTGGTGTCCCCGTGTTAACAATCATGTCTTTTATTGGCATGAGAGAGACTGCAGCCAAGGAAGTCTTTGATTGGCTGCTACAAAACCCTAAGATTGTTAGAGCTACCTACATAATCATTAGGCTCATGGATGACATGGCTTCCCACAAGGTACAATGAAACAACACTTCCTACTGATACTTGGATATCAATCCCATAAAGATAAAGAAAATCTATTATATATCAATTTCTTTTTAACACCTTATATTACTATTTCTGCAGTTTGAGCAAGAGAGAGAGCATATTGCATCAAGCATCGAATGTTACATGAAGCAACATGGTGTGTCGGAGCAGCAAGCATATGATGAGTTTCACAAGCAAATCGAGAATGCATGGAAGGATATAAATGAAGAGTGCCTCAGACCTACTGCAGTTCCAATGCTTCTCCTTAGTCGTCTTCTCAATTTTGCTCGATCAGGAGATGTGATGTACAAGAGCCACAAAGATATATTCACACATCCTGGAGAAGTGACGAAAAATAATATTTCAATGCTGCTCATAGACCCTGTGCCAATATGA
>Sauvignon_Blanc_-_CRTPS106_
ATGGCCTTAATTCTGGCTACCAGCGACATGTCTTCTCCAGCCCCAGTTGCTAATCCAGAGACTAATCGCCGAACTGCAAATTATCAGCCTAGCATTTGGAGCAATAGCTTCATCGTGAGCAACACTCCTGAGGATGAGGTAATTTTCTGATCATGTATGTAGTTTGCATAACAAGACCTAAAGATTTTCTCACTTTTTGTTCTTGCAATTTATTGATGCAGATAACTCTGGCCCATAAAGAGCAGCAGTTGGAAGATCTAAAGGAGGAAGTTAGAAGAGAGCTGATGGCTGCAGCTAGTAACCCTTCTAAACAGCTGAAGTTTATCGATTTAGTTCAACGGCTTGGGGTGGCATACCACTTTGAAAAGGATATAGAAGAAGCATTACAAAATACCTATGATAACTATCATTGCATTGATGACATAAATGATGATCTCTATGATGTTGCACTTCGATTTCGACTACTAAGACAACAAGGCTTCAATATTTCATGTGGTAAGCCTCATGAATATCATGTATAAGGTGCTTGAATATCATCTAGCAAAGCTCACATATAACATTCTATGTTTTGGTGATGATTGCAGATATATTCAAGAGGTACAAAGATGAAAAGGGAAGGTTCAAGGAGTCTTTGATCAATGATCCATGTGGCCTACTAGGCTTGTATGAAGCTGCACATCTCAGGGTGCGGGAAGAAGATATACTAGATGAAGCACTTGCTTTCACCACCGCTCACCTCAAGTCTATGGTAGAACATTTAGCATACCCTCTTGCAGCACAAGTAACGCATGCCCTAGACCGGCCCATTAGGAAAGGCTTGGAGAGGCTAGAGGCAAGGCCTTTCATGTCTATCTACCAAGATGAAGCTTCACATAGTAAAGCTTTACTAAAGTTTGCAAAGTTAGATTTCAACCTACTGCAGTCACTGTATAAGAAAGAGCTGAGTAATATCTCGAGGTTAGTTCTCAAATCATTCTTGCACTTAAATTCAAATCAACAGTTTACCAGGTCTTTTATGTGGATTAATGTATTTTCTTAGGTGGTGGAAAGACCTAGATTTCTCTTCAAAGCTACCTTTTGCCAGAGATCGATTGGTAGAAGGGTACTTTTGGATAGCAATAAGTTGTTCTGAGCCCCAGTATTCATATGCTAGAAGAATACAGACCAAAGTAGTTGCTCTGATAACAACTGTGGATGATATATTTGATGCATATGGAACATTTGAAGAACTGGAGCTCTTTACAGAGGCAATTGAGAGGTTTGATATATGCGAGATTCAAATTACCTACWACCAATGAATTGATTTCATATTTGAACTTTAAAAGGGGAACTTGGTACTTGATTTTCAGGTGGGATATTAACAGCATAGATCAGTTTCCTGAATACATGAAGCCATGCTATCAGGCAGTCCTAGATGTCTACAAAGAAATTGAGGAGATGGAAAACACAGAAAGATCATACTGTGTCCACCATACAAAAGATGCAGTAGGATTCTTTGAACTCTATTGTGTTTATGATATCCTATATTGTACTGTAAATAAAATGCTATATATAACACTTGCATGATATATTTACTTGGCTGAATTTTTATCCTAGATTAAAAGCTTGTTCCAAGCTAACTTGGTCCAAGCCAAATGGTTCCATGGAAAATACATACCAACAATAGAAGAGTACATGGGTATCGCAATGGTAACTGTTGGTGTCCCCCCGTTAACAATCATGTCTTTTATTGGCATGAGAGAGACTGCAACCAAGGAAGTCTTTGATTGGGTGCAACAAAACCCTAAGATTGTTAGAGCTACCTCCACAGTCATGAGGCTCATGGATGACATGGCTTCCCACAAGGTACAATGAAACAACACTTCCTACTGATACTTGGATATCAATCCCATAAAGATAAAGAAAATCTATTGTATATCAATTTCTTTTTTACACCTTATATTACTATTTCTGCAGTTTGAGCAAGAGAGAGGGCATAATGCATCAAGCATCCAATGTTACATGAAGCAACATGGTGTGTCAGAGCAACAAGCATATGATGAGTTTCACAAGCAAATCGAGAATGCATGGAAGGATATAAATGAAGAGTGCCTCAGACCTACTGCAGTTCCRATGCTTCTCCTTAGTCGTCTTCTCAATTTYGCTCGATCAGGAGATGTGATGTACAAGGGCCACAAAGATATGTTCTCACATCCTGAAGAAGTGATGAAAAATGATATTTCAATGCTGCTCATAGACCCTGTGCCAATATGA
>Sauvignon_Blanc_-_CRTPS151_
????CCTTAATTCTCGCAACCAGCAACGGGTCTTCTCCAGCCCCAGTTGCTAATCCAGAGACTACTCGCCGAACTGTAAATTATCAACCTAGCATTTGGGGCAATAGCTTCATCGTGAGCAACACTCCTGAGGATGAGGTAATTTTCTGATCATGTATGTAGTTCGCATAACAAGACCTAAAGATTTTCTCACTTTTTGTTCTTGCAATTTATTGATGCAGATAACTCTGGCCCATAAAGAGCAGCAGTTGGAAGACCTAAAGSAGGAAGTKAGAAGAGAGCTRATAGCTGCAGCTAGTAACCCTTCAGAACAGCTGAAGTTTATCGATGCAGTTCAACGGCTTGGGGTGGCATACCACTTTGAAAAGGAGATAGAAGAAGCATTACAAAATACCTATAATAATTATCATGGCATTGATGACATAAATGATGATCTCTATGATGTTGCACTTCGATTTCGACTACTAAGACAACAAGGCTTCAATATTTCATGTGGTAAGCCTCATCAATATCATGTATAAGTTGCTTGAATATCATCTAGCAAAGCTCACATATAACATTCTATGTTTTGGTGATGATTGCAGATATATTCAAGAGGTACAAAGATGAAAAGGGGAGGTTCAAGAAGTCTTTGATCAATGATCCATATGGCCTACTAGGCTTGTATGAAGCTGCACATCTCAGGGTGTGGGAAGAAGATATACTAGATGAAGCACTTGCTTTCACCACCACTCACCTCAAGTCTATGGTAGAACATTTAGAATACCCTCTTGCAGCACAAGTAACTCATGCCCTAGACCGGCCCATTAGGAAAGGCTTGGAGAGGCTAGAGGCAAGGCCTTTCATGTCTATCTACCAAGATGAAGCTTCACATAGTAAAGCTTTACTGAAGTTTGCAAAGTTAGATTTCAACCTACTGCAGTCACTGTATAAGAAAGAGCTGAGTAATATCTCGAGGTTAGTTCTCAAATCATTCTTGCACTTAAATTCAAATTAACAGTTTACCAGGTCTTTTATGTGGATTAATGTATTTTCTCAGGTGGTGGAAAGACCTAGATTTCTCTTCAAAGCTACCTTTTTCCAGAGATCGATTGGTAGAAGGGTACTTTTGGATAGCAGCATGTTGTTTTGAGCCCCAGTATTCATATGCTAGAAGAATACAGACCAAATTACATGCTCTGATAACAACTATGGATGATATATTTGATGCATATGGAACATTTGAAGAACTGGAGCTCTTTACAGAGGCAATCGGGAGGTTTGATATATGCTAGATTCAAATTACCCACAACCAATGAATTGATTTTGATATTTGAACTTTAAAAGGGAACTTGGTACTTGATTTTCAGGTGGGATATAAACAGCGTACATCAGCTTCCTGAATACATGAAACCATGCTATCAGGCAGTCTTAGATGTCTACAAAGAAATTGAGGAGATGGAAAACACAGAAAGATCATACTGTGTCCACCAYACAAAAGATGCAGTAGGATTCTTTGAACTCTTTTGTGTTTATGATATCCTATATTGTATTGTAAATAAAATGCTATATATAACACTTGCATGATATATTTACTTGGCTGAATTTTTSTCCTAGATTAAAAGCTTGGTCCAAGCTTACTTGGTTGAAGCCAAATGGTTGCATGGAAAATACATACCGACAATAGAAGAGTACATGGGTATCGCAATGGTAACAGTTGGTGTCCCCGTGTTAACAATCATGTCTTTTATTGGCATGAGAGAGACTGCAACCAAGGAAGTCTTTGATTGGCTGCTACAAAACCCTAAGATTGTTAGAGCTACCTACATAATCATTAGGCTCATGGATGACATGGCTTCCCACAAGGTACAATGAAACAACACTTCCTACTGATACTTGGATATCAATCCCATAAAGATTAAGAAAATCTATTATATATCAATTTCTTTTTAACACCTTATATTACTATTTCTGCAGTTTGAGCAAGAGAGAGAGCATATTGCATCAAGCATCGAATGTTACATGAAGCAACATGGTGTGTCGGAGCAGCAAGCATATGATGAGTTTCACAAGCAAACCGAGAATGCATGGAAGGATATAAATGAAGAGTGCCTCAGACCTACTACAGTGCCAATGCTTCTCCTTAGTCGTCTTCTCAATTTTGCTCGATCAGGAGATGTGATGTACAAGAGTCACAAAGATATATTCACACATCCTGGAGAAGTGACGAAAAATAATATTTCAATGCTGCTCATAGACCCTGTGCCAATATGA
>Sauvignon_Blanc_-_CSTPS040_
????CCTTAATTCTCGCAACCAGCAACGGGTCTTCTCCAGCCCCAGTTGCTAATCCAGAGACTACTCGCCGAACTGTAAATTATCAACCTAGCATTTGGGGCAATAGCTTCATCGTGAGCAACACTCCTGAGGATGAGGTAATTTTCTGATCATGTATGTAGTTCGCATAACAAGACCTAAAGATTTTCTCACTTTTTGTTCTTGCAATTTATTGATGCAGATAACTCTGGCCCATAAAGAGCAGCAGTTGGAAGACCTAAAGSAGGAAGTKAGAAGAGAGCTRATAGCTGCAGCTAGTAACCCTTCAGAACAGCTGAAGTTTATCGATGCAGTTCAACGGCTTGGGGTGGCATACCACTTTGAAAAGGAGATAGAAGAAGCATTACAAAATACCTATAATAATTATCATGGCATTGATGACATAAATGATGATCTCTATGATGTTGCACTTCGATTTCGACTACTAAGACAACAAGGCTTCAATATTTCATGTGGTAAGCCTCATCAATATCATGTATAAGTTGCTTGAATATCATCTAGCAAAGCTCACATATAACATTCTATGTTTTGGTGATGATTGCAGATATATTCAAGAGGTACAAAGATGAAAAGGGGAGGTTCAAGAAGTCTTTGATCAATGATCCATATGGCCTACTAGGCTTGTATGAAGCTGCACATCTCAGGGTGTGGGAAGAAGATATACTAGATGAAGCACTTGCTTTCACCACCACTCACCTCAAGTCTATGGTAGAACATTTAGAATACCCTCTTGCAGCACAAGTAACTCATGCCCTAGACCGGCCCATTAGGAAAGGCTTGGAGAGGCTAGAGGCAAGGCCTTTCATGTCTATCTACCAAGATGAAGCTTCACATAGTAAAGCTTTACTGAAGTTTGCAAAGTTAGATTTCAACCTACTGCAGTCACTGTATAAGAAAGAGCTGAGTAATATCTCGAGGTTAGTTCTCAAATCATTCTTGCACTTAAATTCAAATTAACAGTTTACCAGGTCTTTTATGTGGATTAATGTATTTTCTCAGGTGGTGGAAAGACCTAGATTTCTCTTCAAAGCTACCTTTTTCCAGAGATCGATTGGTAGAAGGGTACTTTTGGATAGCAGCATGTTGTTTTGAGCCCCAGTATTCATATGCTAGAAGAATACAGACCAAATTACATGCTCTGATAACAACTATGGATGATATATTTGATGCATATGGAACATTTGAAGAACTGGAGCTCTTTACAGAGGCAATCGGGAGGTTTGATATATGCTAGATTCAAATTACCCACAACCAATGAATTGATTTTGATATTTGAACTTTAAAAGGGAACTTGGTACTTGATTTTCAGGTGGGATATAAACAGCGTACATCAGCTTCCTGAATACATGAAACCATGCTATCAGGCAGTCTTAGATGTCTACAAAGAAATTGAGGAGATGGAAAACACAGAAAGATCATACTGTGTCCACCAYACAAAAGATGCAGTAGGATTCTTTGAACTCTTTTGTGTTTATGATATCCTATATTGTATTGTAAATAAAATGCTATATATAACACTTGCATGATATATTTACTTGGCTGAATTTTTSTCCTAGATTAAAAGCTTGGTCCAAGCTTACTTGGTTGAAGCCAAATGGTTGCATGGAAAATACATACCGACAATAGAAGAGTACATGGGTATCGCAATGGTAACAGTTGGTGTCCCCGTGTTAACAATCATGTCTTTTATTGGCATGAGAGAGACTGCAACCAAGGAAGTCTTTGATTGGCTGCTACAAAACCCTAAGATTGTTAGAGCTACCTACATAATCATTAGGCTCATGGATGACATGGCTTCCCACAAGGTACAATGAAACAACACTTCCTACTGATACTTGGATATCAATCCCATAAAGATTAAGAAAATCTATTATATATCAATTTCTTTTTAACACCTTATATTACTATTTCTGCAGTTTGAGCAAGAGAGAGAGCATATTGCATCAAGCATCGAATGTTACATGAAGCAACATGGTGTGTCGGAGCAGCAAGCATATGATGAGTTTCACAAGCAAACCGAGAATGCATGGAAGGATATAAATGAAGAGTGCCTCAGACCTACTACAGTGCCAATGCTTCTCCTTAGTCGTCTTCTCAATTTTGCTCGATCAGGAGATGTGATGTACAAGAGTCACAAAGATATATTCACACATCCTGGAGAAGTGACGAAAAATAATATTTCAATGCTGCTCATAGACCCTGTGCCAATATGA
>Sauvignon_Blanc_-_CSTPS080_
ATGGCCTTAATTCTGGCTACCAGCGACATGTCTTCTCCAGCYCCAGTTGCTAATCCARAGACTAATCGCCGAACTGCAAATTATCAGCCTAGCATTTGGGGCAATAGCTTCATCGTGAGCAACACTCCTGAGGATGAGGTARTTTTCTGATCATGTATGTAGTTTGCAWAACAAAACCTAAAGAGTTTCTCACTTTTTGTTCTTGCAATTTATTGATGCAGATAACTCTTGCCCATAAAGAGCAGCAGTTGGAAGATCTGAAGGAGGAAGTGAGAAGAGAGCTAAAGGCTGCAGCTGGTGACCCTTCAAAACAGCTGAAGTTTATCGATGCAGTTCAACGGCTTGGGGTGGCATACCACTTTGAAAAGGAGATAGAAGAAGCATTACAAAATACCTATGATAACTATCATTGCATTGATGACATAAATGATGATCTCTATGATGTTGCACTTCGATTTCGACTACTAAGACAACAAGGCTTCAATATTTCATGTGGTAAGCCTCATGAATATCATGTATAAGGTGCTTGAATATCATCTAGCAAAGCTCACATATAACATTCTATGTTTTGGTGATGATTGCAGATATATTCAAGAGGTACAAAGATGAAAAGGGAAGGTTCAAGGAGTCTTTGATCAATGATCCATGTGGCCTACTAGGCTTGTATGAAGCTGCACATCTCAGGGTGCGGGAAGAAGATATACTAGATGAAGCACTTGCTTTCACCACCGCTCACCTCAAGTCTATGGTAGAACATTTAGCATACCCTCTTGCAGCACAAGTAACGCATGCCCTAGACCGGCCCATTAGGAAAGGCTTGGAGAGGCTAGAGGCAAGGCCTTTCATGTCTATCTACCAAGATGAAGCTTCACATAGTAAAGCTTTACTAAMGTTTGCAAAGTTAGATTTCAACCTACTGCAGTCACTGTATAAGAAAGAGCTGAGTAATATATCGAGGTTAGTTCTCAAATCATTCTTGCACTTAAATTCAAATTAAAAATTTACTAGGTCTTTTATGTGGATTAATGTATTTTATCAGGTGGTGGAAAGACCTAGATTTCTCTTCAAAGCTACCTTTTGCCAGAGATCGATTGGTAGAAGGGTACTTTTGGATAGCAATAAGTTGTTCTGAGCCCCAGTATTCATATGCTAGAAGAATACAGACCAAAGTAGTTGCTCTGATAACAACTGTGGATGATATATTTGATGCATATGGAACATTTGAAGAACTGGAGCTCTTTACAGAGGCAATTGAGAGGTTTGATATATGCGAGATTCAAATTACCTACAACCAATGAATTGATTTCATATTTGAACTTTAAAAGGAAACTTGGTACTTGATTTTCAGGTGGGATATTAACAGCATACATCAGCTTCCTGAATACATGAAGCCATGCTATCAGGCAGTCCTAGATGTCTACAAAGAAATTGAGGAGATGGAAAACACAGAAAGATCATACTGTGTCCACCATACAAAAGATGCAGTAGGATTCGCTGAACTCTATTGTGTTTATGATATCCTATATTGTACTGTAAATAAAATGCTATATATAACACTTGCATGATATATTTACTTGGCTGAATTTTTATCCTAGATTAAAAGCTTGTTCCAAGCTAACTAGGTCCAAGCCAAAT??????????????????????????????????????????????????????????????????TCCCCCCGTTAACAATCATGTCTTTTATTGGCATGAGAGAGACTGCAACCAAGGAAGTCTTTGATTGGGTGCAACAAAACCCTAAGATTGTTAGAGCTACCTCCACAGTCATGAGGCTCATGGATGACATGGCTTCCCACAAGGTACAATGAAACAACACTTCCTACTGATACTTGGATATCAATCCCATAAAGATAAAGAAAATCTATTGTATATCAATTTCTTTTTAACACCTTATATTACTATTTCTGCAGTTTGAGCAAGAGAGAGGGCATAATGCATCAAGCATCGAATGTTACATGAAGCAACATGGTGTGTCGGAGCAACAAGCATATGATGAGTTTCACAAGCAAATCGAGAATGCATGGAAGGATATAAATGAAGAGAGCCTCAGACCTACTGCAGTTCCAATGCTTCTCCTTAGTCGTCTTCTCAATTTTGCTCGATCAGGAGATGTGATGTACAAGGGCCACAAAGATATGTTCTCACATCCTGAAGAAGTGATGAAAAATGATATTTCAATGCTGCTCATAGACCCTGTGCCAATATGA
>Sauvignon_Blanc_-_VviTPS10_gDNA_
ATGGCCTTAATTCTCGCTACCAGCAACAGGTCTTCTCCAGCCCCAGTTGCTAATCCAGAGACTAATCGCCGAACTGCAAATTATCAGCCTAGCATTTGGGGCAATACCTTCATCGTGAGCCACACTCCTGAGGATAAGGTGATTTTCTGATCATGTATGTAGTTTTCATAACAAGACCTAAAGATTTTCTCACTTTTTGTTCTTGCAATTTATTGATACAGATAACTCTGGCCCATAAAGAGCAGCAGTTGGAAGATCTAAAGGAGGAAGTTAGAAGAGAGCTGAAGGCTGCAGCTGGTGACCCTTCAAAACAGCTGAAGTTTATCGATGCAGTTCAACGGCTTGGGGTGGCATACCACTTTGAAAAGGAGATAGAAGAAGCATTACAAAATACCTATGATAACTATCATTGCATTGATGACATAAATGATGATCTCTATGATGTTGYRCTTCGATTTCGACTACTAAGACAACAAGGCTTCAATATTTCATGTGGTAAGCCTCATGAATATCATGTATTATAAGGTGCTTGAATATCATCTAGCAAAGCTCACATATAACATTCTATGTTTTGGTGATGATTACAGATATATTCAACAGGTACACAGATGAAAAGGGAAGGTTCAAGGAGTCTTTGATCAATGATGCATATGGCCTACTAGGCTTGTATGAAGCTGCACATCTCAGGGTGTGGGAAGAAGATATACTAGATGAAGCACTTGCTTTCACCACCACTCACCTCAAGTCTATGGTAGAACATTTAGAATACCCTCTTGCAGCACAAGTAACTCATGCCCTATACAGGCCCTTGAGGAAAGGCTTGGAGAGGCTAGAGGCAAGGCCTTTCATGTCTATCTACCAGGATGAAGCGTCACATAGTAAAGCTTTACTGAAGCTTGCAAAGTTAGACTTCAACCAACTGCAGTCACTGTATAAAAAAGAGCTAAGCAATATCCTGGGGTTAGTTTTCAAATCATGTATGAACTTATGTTAAAGCTGTTTACGGTATGTGAATTAATGTATTTTCTCAGGTGGTGGAAAGACCTAGATTTTTCTTCAAAGCTACCTTTTGTAAGAGATAGATTGGTGGAAGGGTACTTTTGGATAGCAATAGCTTGTTTTGAGCCCCAGTATTCATATGCTAGAAGAATACAGACCAAATTACATGCTCTGATGACAACTACGGATGACATATTTGATGCATATGGAACACTTGAAGAACTGGAGTTCTTTACGGAGGCAATTGGGAGGTTTGATCTATGCAAGATTAAAATTACCCACAACTAATTCATTGATTTCATACTTGAACTTTAAAAGGGAACTTGGTACTTGATTTTTAGGTGGGATATTGACAGCACACATCAGCTTCCTGAATACATGAAGCCATGCTATCAGGCAGTCTTAGATGCCTACAAAGAAATCGAGGAGATGGAAAACACAGAAAGATCACACTCTGTGCACCAAGCAAAAGATGCAGTAGGATTCTCTGAACTCCATTGTGTTTATGATATCCTATATAGTATTGTAAATAAAATGCCATATATAACACTTGCATGATATATTTACTTGGCTGAATTTTTATCCTAGATGAAAAACTTGGTCCAAGCTTACTTGGTTGAAGCCAAATGGTTCCATGGAAAATACATACCAACAATAGAAGAGTACATGCGTGTTGCATTGGTTAGTATTGGTGCCCCCGTGTTAACATTCATCTCTTTTATTGGCATGGGAGAGATTGCAACCAAGGAAGTCTTTGATTGGCTGCAACAAAACCCTAAGATTGTTAGAGCTCCCTCCAAAGTCATTAGGCTCATGGATGACATGGCTACGCACAAGGTACAATGAAACAACACTTCCTACTGATATTTGAATATCAATCACATAAAGAGAAAGGGATCTTAAAGAAAATCTAT????TATATATMCCAATTTCTTTTTAACAYCTTATATYACYATKTATGCAGTTTGAGCAAGAGAGAGGGCATATTGCATCAAGTATCGAATGTTACATGAAGCAACATGGTGTCTCCGAGCAACAAGCATATGAGGAGTTTCACAAGCAACTCGAGAACGCATGGAAGGATATAAATGAAGAGTGCCTCAAACCTACTGCAGTTCC????????????????????????????????????AGCAGCAGATGTGATGTACAAGGGGCAGAAAGATGAATTTACACATCTTGGAGAAGTGATGAAAAATAATATTTCAATGCTGCTCATAGACCATGTGCCAATATGA
>Syrah_-_CHTPS046_
ATGGCCTTAATTCTGGCTACCAGCGACATGTCTTCTCCAGCCCCAGTTGCTAATCCAGAGACTAATCGCCGAACTGCAAATTATCAGCCTAGCATTTGGGGCAATAGCTTCATCGTGAGCAACACTCCTGAGGATGAGGTAATTTTCTGATCATGTATGTAGTTTGCATAACAAGACCTAAAGATTTTCTCACTTTTTGTTCTTGCAATTTATTGATGCAGATAACTCTGGCCCATAAAGAGCAGCAGTTGGAAGATCTAAAGGAGGAAGTTAGAAGAGAGCTGATGGCTGCAGCTAGTAACCCTTCAAAACAGCTGAAGTTTATCGATGCAGTTCAACGGCTTGGGGTGGCATACCACTTTGAAAAGGATATAGAAGAAGCATTACAAAATACCTATGATAACTATCATTGCATTGATGACATAAATGATGATCTCTATGATGTTGCACTTCGATTTCGACTACTAAGACAACAAGGCTTCAATATTTCATGTGGTAAGCCTCATGAATATCATGTATAAGGTGCTTGAATATCATCTAGCAAAGCTCACATATAACATTCTATGTTTTGGTGATGATTGCAGATATATTCAAGAGGTACAAAGATGAAAAGGGAAGGTTCAAGGAGTCTTTGATCAATGATCCATGTGGCCTACTAGGCTTGTATGAAGCTGCACATCTCAGGGTGCGGGAAGAAGATATACTAGATGAAGCACTTGCTTTCACCACCGCTCACCTCAAGTCTATGGTAGAACATTTAGCATACCCTCTTGCAGCACAAGTAACGCATGCCCTAGACCGGCCCATTAGGAAAGGCTTGGAGAGGCTAGAGGCAAGGCCTTTCATGTCTATCTACCAAGATGAAGCTTCACATAGTAAAGCTTTACTAAAGTTTGCAAAGTTAGATTTCAACCTACTGCAGTCACTGTATAAGAAAGAGCTGAGTAATATATCGAGGTTAGTTCTCAAATCATTCTTGCACTTAAATTCAAATCAACAGTTTACCAGGTCTTTTATGTGGATTAATGTATTTTCTTAGGTGGTGGAAAGACCTAGATTTCTCTTCAAAGCTACCTTTTGCCAGAGATCGATTGGTAGAAGGGTACTTTTGGATAGCAATAAGTTGTTCTGAGCCCCAGTATTCATATGCTAGAAGAATACAGACCAAAGTAGTTGCTCTGATAACAACTGTGGATGATATATTTGATGCATATGGAACATTTGAAGAACTGGAGCTCTTTACAGAGGCAATTGAGAGGTTTGATATATGCGAGATTCAAATTACCTACAACCAATGAATTGATTTCATATTTGAACTTTAAAAGGGAACTTGGTACTTGATTTTCAGGTGGGATATTAACAGCATACATCAGYTTCCTGAATACATGAAGCCATGCTATCAGGCAGTCCTAGATGTCTACAAAGAAATTGAGGAGATGGAAAACACAGAAAGATCATACTGTGTCCACCATACGAAAGATGCAGTAGGATTCTTTGAACTCTATTGTGTTTATGATATCCTATATTGTACTGTAAATAAAATGCTATATATAACACTTGCATGATATATTTACTTGGCTGAATTTTTATCCTAGATTAAAAGCTTGTTCCAAGCTAACTTGGTCCAAGCCAAATGGTTCCGTGGAAAATACATACCAACAATAGAAGAGTACATGGGTATCGCAATGGTAACTGTTGGTGTCCCCCCGTTAACAATCATGTCTTTTATTGGCATGAGAGAGACTGCAACCAAGGAAGTCTTTGATTGGGTGCAACAAAACCCTAAGATTGTTAGAGCTRCCTCCACAGTCATGAGGCTCATGGATGACATGGCTTCCCACAAGGTACAATGAAACAACACTTCCTACTGATACTTGGATATCAATCCCATAAAGATAAAGAAAATCTATTGTATATCAATTTCTTTTTTACACCTTATATTACTATTTCTGCAGTTTGAGCAAGAGAGAGGGCATAATGCATCAAGCATCGAATGTTACATGAAGCAACATGGTGTGTCGGAGCAACAAGCATATGATGAGCTTCACAAGCAAATCGAGAATGCATGGAAGGATATAAATGAAGAGAGCCTCAGACCTACTGCAGTTCCAATGCTTCTCCTTAGTCGTCTTCTCAATTTTGCTCGATCAGGAGATGTGATGTACAAGGGCCACAAAGATATGTTCTCACATCCTGAAGAAGTGATGAAAAATGATATTTCAATGCTGCTCATAGACCCTGTGCCAATATGA
>Syrah_-_CHTPS065_
ATGGCCTTAATTCTCGCTACCAGCAACGGGTCTTCTCCAGCCCCAGTTGCTAATCCAGAGACTAATCGCCAAACTGCAAATTATCAGCCGAGCATTTGGGGCAATACCTTCATCGTGAGCAACACTCCTGAGGATGAGGTAATTTTCTGATCATGCATGTAGTTTGCATAACAAGACCTAAAGATTTTCTCACTTTTTTTTCTTGCAAATTATTGATACAGATAACTCTGGTCCATGAAGAGCAGCAGTTGGAAGATCTAAAGGAGGAAGTTAGAAGAGAGCTGATGGCTGCAGCTAGTAACCTTTCAAAACAGCTGAAGTTTATCGATGCAGTTCAACGGCTTGGGGTGGCATACCACTTTGAAAAGGATATAGAAGAAGCATTACAAAATACATATGATAACTATCATTGCATTGATGACATAAATGATGATCTCTATGATGTTGCACTTCGATTTCGACTACTAAGACAACAAGGCTTCAATATTTCATGTGGTAAGCCTCATGAATTATAAGGTGTTTGAATATCATCTAGCAAAGCTCACATATAACATTCTATGTTTTGGTGATGATTACAGATATATTCAACAGGTACACAGATGAAAAGGGAAGGTTCAAGGAGTCTTTGATCAATGATGCATGTGGCCTACTAGGCTTGTATGAAGCTGCACATCTCAGGGTGTGGGAAGAAGATATACTAGATGAAGCACTTGCTTTCACCACCACTCACCTCAAGTCTATGGTAGAACATTTAGAATACCCTCTTGCAGCACAAGTAAGTCATGCCCTATACCGGCCCATTAGGAAAGGCTTGGAGAGGCTAGAGGCAAGGCCTTTCATGTCTATCTACCAAGATGAAGCTTCACATAGTAAAGCTTTACTGAAGCTTGCAAAGTTAGACTTCAACCTACTGCAGTCACTGTATAAAAAAGAGCTAAGCAATATCTTGAGGTTAGTTTTCAAATCATGTATGAACTTATGTTAAAGCAGTTTACGGTATGTGAATTAATGTATTTTCTCAGGTGGTGGAAAGACCTAGATTTTTCTTCAAAGCTACCTTTTGTAAGAGATAGAGTGGTGGAAGGGTACTTTTGGATAGCAATAGCTTGTTTTGAGCCCCAGTATTCATATGCTAGAAGAATACAGACCAAATTACATGCTCTGCTGATAACTACGGATGACATATTTGATGCATATGGAACACTTGAAGAACTGGAGCTCTATACTGAAGCAATTGGGAGGTTTGATATATGCAAGATTAAAATTACCGATGAATTGATTTCATATTTGAACTTTAAAAGGGAACTTGGTACTTGATTTTCAGGTGGGATATTAATAGCATCCATCAGCTTCCTGAATACATGAAACCATGCTATCAGGCAGTCTTGGATTTCTTCAAAGAAATTGAGGAGATGCAAAACACAGAAAGATCATACTGTGTCCACCATGCAAAAGATGCAGTAGGGTTCTATGAACTCTATTGTGCTTATGATATCCTATACTGTATTGTAAATAAAATGGTATATATAACACTTGCATGATATATTTACTTGGCTGAATTTTTATCCTAGATGAAAAACATGGTCCAAGCTTTCTTGGTTGAAGCCAAATGGTTCCATGGAAAATATATACCAACAATAGAAGAGTACATGCGTGTTGCATTGGTTAGTAGTGGTGCCACCGTGTTCGCAATCATCTCTTTTATTGTCATGGGAGAGATCGCAACTAAGGAAGTCTTTGATTGGGTGCAACAAAACCCTAAGATTGTTAGAGCTTTATCCACAGTCATGAGGCTCATGAATGACATGGCTACGCACAAGGTACAATGAAACAACACTTCCTACTGATACTTGGATATCAATCCCATAAAGACAAAGGGATCTTAAAGAAAATCTATATTACATATATATATATATATATCAATATCTTTTTAACATCTTATATTACTATGTATGCAGTTTGAGCAAGAGAGTGGGCATATTGCATCAAGCATCGAATGTTACATGAAGCAACATGGTGTCTCGGAGCAACAAGCATATGAGGAGTTTCACAAGCAACTTGAGAATGCATGGAAGGATATAAATGAAGAGTGCCTCAGACCTACTGCAGTTCCAATGCTTCTCCTTAGTCGTCTTCTCAATTTTGCTCGGGCAGCAGATGTGGTGTACAAGGGCCAGAAAGATGCATTCACACATCTTGGAGAAGTGATGAAAAATAATATTTCAATGCTGC???????????????????????
>Syrah_-_CHTPS067_
ATGTTGAGTGCTCGAGTGAGTTACACATGGCCTTAATTCTCGGTACCAGCAACGGGTCTTCTCCAGCCCCAGTTGCTAATCCAGAGACTAATCGCCGAACTGCAAATTATCAGCCTAGCATTTGGGGCAATACCTTCATCGTGAGCCACACTCCTGAGGATGAGGTGATTTTCTGATCATGTATGTAGTTTGCATAACAAGACCTAAAGATTTTCTCACTTTTTGTTCTTGCAATTTATTGATACAGATAACTCTGGCCCATAAAGAGCAGCAGTTGGAAGATCTAAAGGAGGAAGTTAGAAGAGAGCTGATGGCTGCAGCTAGTAACCCTTCAAAACAGCTGAAGTTTATCGATGCAGTTCAACGGCTTGGGGTGGCATACCACTTTGAAAAGGAGATAGAAGAAGCATTACAAAATACCTATGATAACTATCATTGCATTGATGACATAAATGATGATCTCTATGATGTTGCRCTTCGATTTCGACTACTAAGACAACAAGGCTTCAATATTTCATGTGGTAAGCCTCATGAATTATAAGGTGCTTGAATATCATCTAGCAAAGCTCACATATAACATTCTATGTTTTGGTAATGATTACAGATATATTCAACAGGTACACAGATGAAAAGGGAAGGTTCAAGGAGTCTTTGATCAATGATGCATGTGGCCTACTAGGCTTGTATGAAGCTGCACATCTCAGGGTGGGGGAAGAAGACATACTAGATGAAGCACTTGCTTTCACCACCACTCACCTCAAGTCTATGGTAGAACATTTAGAATACCCTCTTGCAGCACAAGTAACTCATGCCCTATACAGGCCCTTGAGGAAAGGCTTGGAGAG????????????????????????????????????????????????????AAAGCTTTACTGAAGCTTGCAAAGTTAGACTTCAACCAACTGCAGTCACTGTATAAAAAAGAGCTAAGCAATATCTTGGGGTTAGTTTTCAAATCATGTATGAACTTATGTTAAAGCTGTTTACGGTATGTGAATTAATGTATTTTCTCAGGTGGTGGAAAGGCCTAGATTTTCTTCAAAGCTACCTTTTGTAAGAGATAGATTGGTGGAAGGGTACTTTTGGATAGCAACAGCTTGTTTTGAGCCCCAGTATTCATATGCTAGAAGAATACAAACCAAATTACATGCTCTGATCACAACTACGGATGACATATTTGATGCATATGGAACACTTGAAGAACTGGAGCTCTTTACAGAGGCAATTGGGAGGTTTGATATATGCAAGATTAAAATTACCCACAACCAATGAATTGGTTTCATACTTGAACTTTAAAAGGGAACTTGGTACTTGATTTTCAGGTGGGATATTGACAGCACACATCAGCTTCCTGAATACATGAAGCCATGCCATCAGGCAGTCTTCGATGCCTACAAAGAAATTGAGGAGATGGAAAACACAGAAAGATCACACTCTGTGCACCAAGCAAAAGATGCAGTAGGATTCTCTGAACTCCATTGTGTTTATGATATCCTATATAGTATTGTAAATAAAATGCSATATATAACACTTGCATGATATATTTACTTGGCTGAATTTTNATCCTAGATGAAAAACTTGGTCCAAGCTTACTTGGTTGAAGCCAAATGGTTCCATGGAAAATACATACCAACAATAGAAGAGTACATGCGTGTTGCATTGGTTAGTATTGGTGCCCCCGTGATAACATTCATCTCTTTTATTGGCATGGGAGAGATTGCAACCAAGGAAGTCTTTGATTGGCTGCAACAAAACCCTAAGATTGTTAGAGCTTCCTCCAAAGTCATTAGGCTCATGGATGACATGGCTACGCACAAGGTACAATGAAACAACACTTCCTACTGATACTTGGATATCAATCACATAAAAACAAGGGGATCTTAAAGAAAATCTATTATATATATATGCCAATTTCTTTTTAACATCTTATATTACTATGTATGCAGTTTGAGCAAGAGAGAGGGCATATTGCATCAAGTATCGAATGTTACATGAAGCAACATGGTGTCTCCGAGCAACAAGCATATGAGGAGTTTCACAAGCAACTCGAGAATGCATGGAAGGATATAAATGAAGAGTGCCTCAAACCTACTGCAGTTCCAATGCTTCTCCTTAGTCGTCTTCTCAATTTTGCTCGAGCAGCAGATGTGATGTACAAGGGGCAGAAAGATGAATTCACACATCTTGGAGAAGTGATGAAAAATAATATTTCAATGATGCTCATAGACCCTGTGCCAATATGA
>Syrah_-_CHTPS147_
ATGGCCTTAATTCTCGCAACCAGCAACGGGTCTTCTCCAGCCCCAGTTGCTAATCCAGAGACTACTCGCCRAACTGYAAATTATCAGCCTAGCATTTGGGGCAATAGCTTNCATCGTGAGCAACACTCCTGAGGATGAGGTAATTTTCTGATCATGTATGTAGTTTGCATAACAAGACCTAAAGATTTTCTCACTTTTTGTTCTTGCAATTTATTGATACAGATAACTCTGGCCCATAAAGAGCAGCAGTTGGAAGATCTAAAGGAGGAAGTTAGAAGAGAGCTGATTGCTGCAGTTAGTAACCCTTCGAAACAGCTGAAGTTTATCGATGCAATTCAACGGCTTGGGGTGGCATACCACTTTGAAAAGGAGATAGAACAAGCATTGCAAAGCACCTATGATAACTATCATGGCATTGCTGATATAAATGATGATCTCTATGATGTTGCACTTCGATTTYGACTACTAAGACAACAAGGCTTCAATATTTCATGTGGTAAGCCTCATTAATATCATGTATAAGTTGCTTGAATATCATCTAGCAAAGCTCACATATAACATTCTATGTTTTGGTGATGATTGCAGATATATTCAAGAGGTACAAAGATGAAAAGGGGAGGTTCAARAAGTCTTTGATCAATGATCCATATGGCCTACTAGGCTTGTATGAAGCTGCACATCTCAGGGTGTGGGAAGAAGATATACTAGATGAAGCACTTGCTTTCACCACCNNACTCACCTCAAGTCTATTGTAGAACATTTAGAATACCCTCTTGCAGCACAAGTAACTCATGCCCTAGAGCGGCCCATTAGGAAAGGCTTGGAGAGGCTAGAGGCAAGGCCTTTCATGTCTATCTACCAAGATGAAGCTTCACATAGTAAAGCTTTACTGAAGTTTGCAAAGTTAGATTTCAACCTACTGCAGTCACTGTATAAGAAAGAGCTGAGTAATATCTCGAGGTTAGTTCTCAAATCATTCTTGCACTTAAATTCAAATTAACAGTTTACCAGGTCTTTTATGTGGATTAATGTATTTTCTCAGGTGGTGGAAAGACCTAGATTTCTCTTCAAAGCTACCTTTTGCCAGAGATCGATTGGTAGAAGGGTACTTTTGGATAGCAACATGTTGTTTTGAGCCCCAGTATTCATATGCTAGAAGAATACAGACCAAATTACATGCTCTGATAACAACTATGGATGATATGTTTGATGCATATGGGACACTGGAAGAACTGGAGCTCTTTACAGAGGCAATTGGGAGGTTTGATAT??????????????????????????????????????????????????????????????????GGTACTTGATTTTCAGGTGGGATATAAACAGCGTACATCAGCTTCCTGAATACATGAAACCATGCTATCAGGCAGTCTTAGATGTCTACAAAGAAATTGAGGAGATGGAAAACACAGAAAGATCATACTGTGTCCACCACACAAAAGATGCAGTAGGATTCTTTGAACTCTTTTGTGTTTATGATATCCTATATTGTACTGTAAATAAAATGCTATATATAACACTTGCATGATATATTTACTTGGCTGAATTTTTGTCCTAGATTAAAAGCTTGGTCCAAGCTTACTTGGTTGAAGCCAAATGGTTGCATGGAAAATACATACCGACAATAGAAGAGTACATGGGTATCGCAATGGTAACAGTTGGTGTCCCCGTGTTAACAATCATGTCTTTTATTGGCATGAGAGAGACTGCAACCAAGGAAGTCTTTGATTGGCTGCTACAAAACCCTAAGATTGTTAGAGCTACCTACATAATCATTAGGCTCATGGATGACATGGCTTCCCACAAGGTACAATGAAACAACACTTCCTACTGATACTTGGATATCAATCCCATAAAGATAAAGAAAATCTATTGTATATCAATTTCTTTTTAACACCTTATATTACTATTTCTGCAGTTTGAGCAAGAGAGAGAGCATATTGCATCAAGCATCGAATGTTACATGAAGCAACATGGTGTGTCAGAGCAGCAAGCATATGATGAGTTTCACAAGCAAACCGAGAATGCATGGAAGGATATAAATGAAGAGTGCCTCAGACCTACTACAGTGCCAATGCTTCTCCTTAGTCGTCTTCTCAATTTTGCTCGATCAGGAGATGTGATGTACAAGAGCCACAAAGATATATTCACACATCCTGGAGAAGTGACGAAAAATAATATTTCAATGCTGCTCATAGACCCTGTGCCAATATGA
>Syrah_-_CHTPS173_
?AACTCTGGCCCATAAAGAGCAGCAGTTGGAAGATCTAAAGGAGGAAGTTAGAAGAGAGCTGATGGCTGCAGCTAGTAACCCTTCAAAACAGCTGAAGTTTATCGATGCAGTTCAACGGCTTGGGGTGGCATACCACTTTGAAAAGGATATAGAAGAAGCATTACAAAATACCTATGATAACTATCATTGCATTGATGACATAAATGATGATCTCTATGATGTTGCACTTCGATTTCGACTACTAAGACAACAAGGCTTCAATATTTCATGTGGTAAGCCTCATGAATATCATGTATAAGGTGCTTGAATATCATCTAGCAAAGCTCACATATAACATTCTATGTTTTGGTGATGATTGCAGATATATTCAAGAGGTACAAAGATGAAAAGGGAAGGTTCAAGGAGTCTTTGATCAATGATCCATGTGGCCTACTAGGCTTGTATGAAGCTGCACATCTCAGGGTGCGGGAAGAAGATATACTAGATGAAGCACTTGCTTTCACCACCGCTCACCTCAAGTCTATGGTAGAACATTTAGCATACCCTCTTGCAGCACAAGTAACGCATGCCCTAGACCGGCCCATTAGGAAAGGCTTGGAGAGGCTAGAGGCAAGGCCTTTCATGTCTATCTACCAAGATGAAGCTTCACATAGTAAAGCTTTACTAAAGTTTGCAAAGTTAGATTTCAACCTACTGCAGTCACTGTATAAGAAAGAGCTGAGTAATATATCGAGGTTAGTTCTCAAATCATTCTTGCACTTAAATTCAAATCAACAGTTTACCAGGTCTTTTATGTGGATTAATGTATTTTCTTAGGTGGTGGAAAGACCTAGATTTCTCTTCAAAGCTACCTTTTGCCAGAGATCGATTGGTAGAAGGGTACTTTTGGATAGCAATAAGTTGTTCTGAGCCCCAGTATTCATATGCTAGAAGAATACAGACCAAAGTAGTTGCTCTGATAACAACTGTGGATGATATATTTGATGCATATGGAACATTTGAAGAACTGGAGCTCTTTACAGAGGCAATTGAGAGGTTTGATATATGCGAGATTCAAATTACCTACAACCAATGAATTGATTTCATATTTGAACTTTAAAAGGGAACTTGGTACTTGATTTTCAGGTGGGATATTAACAGCATACATCAGYTTCCTGAATACATGAAGCCATGCTATCAGGCAGTCCTAGATGTCTACAAAGAAATTGAGGAGATGGAAAACACAGAAAGATCATACTGTGTCCACCATACGAAAGATGCAGTAGGATTCTTTGAACTCTATTGTGTTTATGATATCCTATATTGTACTGTAAATAAAATGCTATATATAACACTTGCATGATATATTTACTTGGCTGAATTTTTATCCTAGATTAAAAGCTTGTTCCAAGCTAACTTGGTCCAAGCCAAATGGTTCCGTGGAAAATACATACCAACAATAGAAGAGTACATGGGTATCGCAATGGTAACTGTTGGTGTCCCCCCGTTAACAATCATGTCTTTTATTGGCATGAGAGAGACTGCAACCAAGGAAGTCTTTGATTGGGTGCAACAAAACCCTAAGATTGTTAGAGCTRCCTCCACAGTCATGAGGCTCATGGATGACATGGCTTCCCACAAGGTACAATGAAACAACACTTCCTACTGATACTTGGATATCAATCCCATAAAGATAAAGAAAATCTATTGTATATCAATTTCTTTTTTACACCTTATATTACTATTTCTGCAGTTTGAGCAAGAGAGAGGGCATAATGCATCAAGCATCGAATGTTACATGAAGCAACATGGTGTGTCGGAGCAACAAGCATATGATGAGCTTCACAAGCAAATCGAGAATGCATGGAAGGATATAAATGAAGAGAGCCTCAGACCTACTGCAGTTCCAATGCTTCTCCTTAGTCGTCTTCTCAATTTTGCTCGATCAGGAGATGTGATGTACAAGGGCCACAAAGATATGTTCTCACATCCTGAAGAAGTGATGAAAAATGATATTTCAATGCTGCTCATAGACCCTGTGCCAATATGA
>Syrah_-_CRTPS019_
ATGGCCTTAATTCTCGCTACCAGCAACGGGTCTTCTCCAGCCCCAGTTGCTAATCCAGAGACTAATCGCCAAACTGCAAATTATCAGCCTAGCATTTGGGGCAATGCCTTCATCGTGAGCAACACTCCTGAGGATGAGGTAATTTTCTGATCATGTATGTAGTTTGCATAACAAGACCTAAAGATTTTCTCGCTTTTTGTTCTTGCAGTTTATTGATACAGATAACTCTGGCCCATAAAGAGCAGCAGTTGGAAGATCTAAAGGAGGAAGTTAGAAGAGAGCTGATGGCTGCAGCTAGTAACCTTTCAAAACAGCTGAAGTTTATCGATGCAGTTCAACGGCTTGGGGTGGCATACCACTTTGAAAAGGATATAGAAGAAGCATTACAAAATACATATGATAACTATCATTGCATTGATGACATAAATGATGATCTCTATGATGTTGCACTTCGATTTCGACTACTAAGACAACAAGGCTTCAATATTTCATGTGGTAAGCCTCATGAATTATAAGGTGCTTGAATATCATCTAGCAAAGCTCACATATAACATTCTATGTTTGGGTGATGATTACAGATATATTCAACAGGTACACAGATGAAAAGGGAAGGTTCAAGGAGTCTTTGATCAATGATGCATGTGGCCTACTAGGCTTGTATGAAGCTGCACATCTCAGGGTGTGGGAAGAAGATATACTAGATGAAGCACTTGCTTTCACCACCACTCACCTCAAGTCTATGGTAGAACATTTAGAATACCCTCTTGCAGCACAAGTAAGTATGCCCTATACCGGCCCATTACAAAGGCTTGGAGAGGCTAGAGGCAAGGCCTTTCATATCTATCTACCAAGATGAAGCTTCACATAGTAAAGCTTTACTGAAGCTTGCAAAGTTAGACTTCAACCTACTGCAGTCACTGTATAAAAAAGAGCTAAGCAATATCTTGAGGTTAGTTTTCAAATCATGTATGAACTTATGTTAAAGCAGTTTACGGTATGTGAATTAATGTATTTTCTCAGGTGGTGGAAAGACCTAGATTTTTCTTCAAAGCTACCTTTTGTAAGAGATAGAGTGGTGGAAGGGTACTTTTGGATAGCAATAGCTTGTTTTGAGCCCCAGTATTCATATGCTAGAAGAATACAGACCAAATTACATGCTCTKATGACAACTACGGATGACATATTTGATGCATATGGAACACTTGAAGAACTGGAGCTCTATACAGAGGCAATTGGGAGGTTTGATATATGCAAGATTAAAATTACCCACAACCAATGGATTGATTTCATATTTGAACTTTAAAAGGGAACTTGGTACTTGATTTTCAGGTGGGATATTAATAGCATCCATCAGCTTCCTGAATACATGAAGCAATGCTATCAGGCAGTCTTAGATGTCTTCAAAGAAATTGAGGAGATGCAAAACACAGAAAGATCATACTGTGTCCACCATGCAAAAGATGCAGTAGGGTTCTATGAATTCTATTGTGTTTATGTTATCCTATACTGTATTGTAAATAAAATGTTATATATAACACTTGCATGATATATTTACTTGGCTGAATTTTTATCCTAGATGAAAAACTTTGTCCAAGCTTACTTGGTTGAAGCTAAATGGTTCCATGGAAAATACATACCAACAATAGAAGAGTACATGCGTGTTGCATTGGTTAGTATTGGTGCCACCGTGTTCGCAATCATCTCTTTTATTGTCATGGGAGAGATCGCAACTAAGGAAGTCTTTGATTGGGTGCAACAAAACCCTAAGATTGTTAGAGTTTTATCCACAGTAATGACGCTCATGAATGACATGGCTACGCACAAGGTACAATGAAACAAGTCTTCCTACTGATACTTGGATATCAATCCCATAAAGATAAAGAAAATCTATTGTATATCAATTTCTTTTTGACACCTTATATTACTATTTCTGCAGTTTGAGCAAGAGAGAGAGCATACTGCATCAAGCATCGAATGTTACATGAAGCAACATGGTGTGTCGAGCAACAAGCATATGAGGAGTTTCACAAGCAAATCGAGAATGCATGGAAGGATATAAATGAAGAGTGCCTCAGACCTACTGCAGTTCCAATGCTTCTCCTTAGTCGTCTTCTCAATTTATGTCGGGCAGCAGATGTGGTGTACAAGGGCCAGAAAGATGCATTCACACATCTTGGAGAAGTGATGAAAAATAATATTTCAATGCTGCTCATAGACCCTGTGCCAATATGA
>Syrah_-_CRTPS081_
ATGGCCTTAATTCTCGCAACCAGCAACGGGTCTTCTCCAGCCCCAGTTGCTGATCCAGAGACTACTCGCCGAACTGCAAATTATCAGCCTAGCGTTTGGGGCAATAGCTTCATCGTGAGCAACACTCCTGAGGATGAGGTCATTTTCTGATCATGTATGTAGTTTGCATAACAAGACCTAAAGATTTTCTCACTTTTTGTTCTTGCAATTTATTGATGCAGATAACTCTGGCCCATAAAGAGCAGCAGTTGGAAGATCTAAAGGAGGAAGTTAGAAGAGAGCTGATTGCTGCAGCTAGTAACCCTTCGAAACAGCTGAAGTTTATCGATGCAATTCAACGGCTTGGGGTGGCATACCACTTTGAAAACGAGATAGAACAAGCATTACAAAGCACCTATGATAACTATCACGGCATTGCTGATATAAATGATGATCTCTATGATGTTGCACTTCGATTTCGACTACTAAGACAACAAGGCTTCAATATTTCATGTGGTAAGCCTCATTAATATCATGTATAAGTTGCTTGAATATCATCTAGCAAAGCTCACATATAACATTCTATGTTTTGGTGATGATTGCAGATATATTCAAGAGGTACAAAGATGAAAAGGGGAGGTTCAAGAAGTCTTTGATCAATGATCCATATGGCCTACTAGGCTTGTATGAAGCTGCACATCTCAGGGTGTGGGAAGAAGATATACTAGATGAAGCACTTGCTTTCACCACCACTCACCTTAAGTCTATTGTAGAACATTTAGAATACCCTCTTGCAGCACAAGTAACTCATGCCCTAGAGCAGCCCATTAGGAAAGGCTTGGAGAGGCTAGAGGCAAGGCCTTTCATGTCTATCTACCAAGATGAAGCTTCACATAGTAAAGCTTTACTGAAGTTTGCAAAGTTAGATTTCAACCTACTGCAGTCACTGTATAAGAAAGAGCTGAGTAATATCTCGAGGTTAGTTCTCAAATCATTCTTGCACTTAAATTCAAATTAACAGTTTACCAGGTCTTTTATGTGGATTAATGTATTTTCTCAGGTGGTGGAAAGACCTAGATTTCTCTTCAAAGCTACCTTTTGCCAGAGATCGATGGGTAGAAGGGTACTTTTGGATAGCAACATGTTGTTTTGAGCCCCTATTCATATGCTAGAAGAATACAGACCAAATTACATGCTCTGATAACAACTATGGATGATATATTTGATGCATATGGAACATTTGAAGAACTGGAGCTCTTTACAGAGGCAATCGGGAGGTTTGATATATGCTAGATTCAAATTACCCACAACCAATGAATTGATTTTGATATTTGAACTTTAAAAGGGAACTTGGTACTTGATTTTCAGGTGGGATATAAACAGCGTACATCAGCTTCCTGAATACATGAAACCATGCTATCAGGCAGTCTTAGATGTCTACAAAGAAATTGAGGAGATGGAAAACACAGAACGATCATACTTTGTCCACCACACAAAAGATGCAGTAGGATTCTTTGAACTCTTTTGTGTTTATGATATCCTATATTGTATTGTAAATAAAATGCTATATATAACACTTGCATGATATATTTACTTGGCTGAATTTTTGTCCTAGATTAAAAGCTTGGTCCAAGCTTACTTGGTTGAAGCCAAATGGTTGCATGGAAAATACATACCGACAATAGAAGAGTACATGGGTATCGCAATGGTGACAATTGGTGTCCCCGTGTTAACAATCATGTCTTTTATTGGCATGAGAGAGACTGCAGCCAAGGAAGTCTTTGATTGGCTGCTACAAAACCCTAAGATTGTTAGAGCTACCTACATAATCATTAGGCTCATGGATGACATGGCTTCCCACAAGGTACAATGAAACAACACTTCCTACTGATACTTGGATATCAATCCCATAAAGATAAAGAAAATCTATTATATATCAATTTCTTTTTAACACCTTATATTACTATTTCTGCAGTTTGAGCAAGAGAGAGAGCATATTGCATCAAGCATCGAATGTTACATGAAGCAACATGGTGTGTCGGAGCAGCAAGCATATGATGAGTTTCACAAGCAAATCGAGAATGCATGGAAGGATATAAATGAAGAGTGCCTCAGACCTACTGCAGTTCCAATGCTTCTCCTTAGTCGTCTTCTCAATTTTGCTCGATCAGGAGATGTGATGTACAAGAGCCACAAAGATATATTCACACATCCTGGAGAAGTGACGAAAAATAATATTTCAATGCTGCTCATAGACCCTGTGCCAATATGA
>Syrah_-_CRTPS102_
??????????????????CCAGCAACGGGTCTTCTCCAGCCCCAGTTGCTAATCCAGAGACTAATCGCCAAACTGCAAATTATCAGCCTAGCATTTGGGGCAATAGCTTCATCGTGAGCAACACTCCTGAGGATGAGGTAATTTTCTGATCATGTATGTAGTTTGCATAACAAGACCTAAAGATTTTCTCACTTTTTGTTCTTGCAATTTATTGATACAGATAACTCTGGCCCATAAAGAGCAGCAGTTGGAAGATCTAAAGGAGGAAGTTAGAAGAGAGCTGATAGCTGCAGCTAGTAACCCTTCACAACAGCTCAAGTTCATCGATGCAGTTCAACGGCTKGGGGTGGCATACCACTTTGAAAAGGAGATAGAAGAAGCATTACAACATACTTATGATAACTATCATGMNATTGATGATATAAATGATGATCTCTATGATGTTGCACTTCGATTTCGACTACTAAGACAACAAGGCTTCAATATTTCCTGTGGTAAGCCTCATGAATATCATGTATAAGGTGCTTCAATATCATCTAGCAAAGCTCACATATAGCATTCTATCTTTTGGTGATGATTGCAGATATATTCAASAGGTACAMAGATGAAAAGGGAAGGTTSAAGGAGTCTTTGATCAATGATGCATATGGCCTACTAGGCTTGTATGAAGCTGCACATTTCAGGTTGTGGGAAGAAGATATACTAGATGAAGCACTTGCTTTCACCACCACTCACCTCAAGTCTATGGTAGAACATTTAGAATACCCTCTTGCAGCACAAGTAACTCATGCCCTAGACCGGCCCATTAGGAAAGGCTTGGAGAGGCTAGAGGCAAGGCCTTTCATGTCTATCTACCAAGATGAAGCTTCACATAGTAAAGCTTTACTGAAGTTTGCAAAGTTAGATTTCAACCTACTGCAGTCACTGTATAAGAAAGAGCTGAGTAATATCTCGAGGTTAGTTCTCAAATCATTCTTGCACTTAAATTCAAATTAACAGTTTACCAGGTCTTTTATGTGGATTAATGTATTTTCTCAGGTGGTGGAAAGACCTAGATTTCTCTTCAAAGCTACCTTTTGCCAGAGATCGATTGGTAGAAGGGTACTTTTGGATAGCAACATGTTGTTTTGAGCCCCAGTATTCATATGCTAGAAGAATACAGACCAAATTACATGCTCTGATAACAACTATGGATGATATATTTGATGCATATGGAACATTTGAAGAACTGGAGCTCTTTACAGAGGCAATCGGGAGGTTTGATATATGCTAGATTCAAATTACCCACAACCAATGAATTGATTTTGATATTTGAACTTTAAAAGGGAACTTGGTACTTGATTTTCAGGTGGGATATTAACAGCATACATCAGCTTCCTGAATACATGAAACCATGCTATCAGGCAGTCTTAGATGTCTACAAAGAAATTGAGGAGATGGAAAACACAGAAAGATCATACTGTGTCCACCACACAAAAGATGCAGTAGGATTCTTTGAGCTCTTTTGTGTTTATGATATCCTATATTGTATTGTAAATAAAATGCTATATATAACACTTGCATGATATATTTACTTGGCTGAATTTTTATCCTAAATTAAAAGCTTGGTCCAAGCTAACTTGGTCCAAGCCAAATGGT????????????????????????????????????GGTATTGCAATGGTAACTATTGCTGGCCCCGTGTTAACAATCATGTCTTTTATTGGCATGAGAGAGACTGCAACCAAGGAAGTCTTTGATTGGCTGCTACAAAACCCTAAGATTGTTAGAGCTACCTACATAATCATTAGGCTCATGGATGACATGGCTTCCCACAAGGTACAATGAAACAACACTTCCTACTGATACTTGGATATCAATCCCATAAAGATAAAGAAAATCTATTATATATCAATTTCTTTTTAACACCTTATATTACTATTTCTGCAGTTTGAGCAAGAGAGAGAGCATATTGCATCAAGCATCGAATGTTACATGAAGCAACATGGTGTGTCGGAGCAGCAAGCATATGATGAGTTTCACAAGCAAATCGAGAATGCATGGAAGGATATAAATGAAGAGTGCCTCAGACCTACTGCAGTTCCAATGCTTCTCCTTAGTCGTCTTCTCAATTTTGCTCGATCAGGAGATGTGATGTACAAGAGCCACAAAGATATATTCACACATCCTGGAGAAGTGACGAAAAATAATATTTCAATGCT?????????????????????????
>Syrah_-_CRTPS106_
????????????????????????????????????????????????????????????????????????????????????????????????????GCAATAGCTTTCATCGTGAGCAACACTCCTGAGGATGAGGTAATTTTCTGATCATGTATGTAGTTTGCATAACAAGACCTAAAGATTTTCTCACTTTTTGTTCTTGCAATTTATTGATACAGATAACTCTGGCCCATAAAGAGCAGCAGTTGGAAGATCTAAAGGAGGAAGTTAGAAGAGAGCTGATGGCTGCAG?????????????????????????????????????AGTTCAACGGCTTGGGGTGGCATACCACTTTGAAAAGGATATAGAAGAAGCATTACAAAATACCTATGATAACTATCATTGCATTGATGACATAAATGATGATCTCTATGATGTTGCACTTCGATTTCGACTACTAAGACAACAAGGCTTCAATATTTCATGTGGTAAGCCTCATGAATATCATGTATAAGGTGCTTGAATATCATCTAGCAAAGCTCACATATAACATTCTATGTTTTGGTGATGATTGCAGATATATTCAAGAGGTACAAAGATGAAAAGGGAAGGTTCAAGGAGTCTTTGATCAATGATCCATGTGGCCTACTAGGCTTGTATGAAGCTGCACATCTCAGGGTGCGGGAAGAAGATATACTAGATGAAGCACTTGCTTTCACCACCGCTCACCTCAAGTCTATGGTAGAACATTTAGMATACCCTCTTGCAGCACAAGTAACGCATGCCCTAGACCGGCCCATTAGGAAAGGCTTGGAGAGGCTAGAGGCAAGGCCTTTCATGTCTATCTACCAAGATGAAGCTTCACATAGTAAAGCTTTACTAAAGTTTGCAAAGTTAGATTTCAACCTACTGCAGTCACTGTATAAGWAAGATCAGCTGAGTAATATCTCGAGGTTAGTTCTCAAATCATTCTTGCACTTAAATTCAAATCAACAGTTTACCAGGTCTTTTATGTGGATTAATGTATTTTCTTAGGCGGTGGAGAGACCTAGATTTCTCTTCAAAGCTACCTTTTGCCAGAGATCGATTGGTAGAAGGGTACTTTTGGATAGCAATAAGTTGTTCTGAGCCCCAGTATTCATATGCTAGAAGAATACAGACCAAAGTAGTTGCTCTGATARCAACTGTGGATGATATATTTGATGCATATGGAACATTTGAAGAACTGGAGCTCTTTACAGAGGCAATTGAGAGGTTTGATATATGCGAGATTCAAATTACCTACAACCAATGAATTGATTTCATATTTGAA??????????GGAACTTGGTACTTGATTTTCAGGTGGGATATTAACAGCATACATCAGCTTCCTGAATACATGAAGCCATGCTATCAGGCAGTCCTAGATGTCTACAAAGAAATTGAGGAGATGGAAAACACAGAAAGATCATACTGTGTCCACCATACGAAAGATGCAGTAGGATTCTTTGAACTCTATTGTGTTTATGATATCCTATATTGTACTGTAAATAAAATGCTATATATAACACTTGCATGATATATTTACTTGGCTGAATTTTTATCCTAGATTAAAAGCTTGTTCCAAGCTAACTTGGTCCAAGCCAAATGGTTCCATGGAAAATACATACCAACAATAGAAGAGTACATGGGTATCGCAATGGTAACTGTTGGTGTCCCCCCGTTAACAATCATGTCTTTTATTGGCATGAGAGAGACTGCAACCAAGGAAGTCTTTGATTGGGTGCAACAAAACCCTAAGATTGTTAGAGCTACCTCCACAGTCATGAGGCTCATGGATGACATGGCTTCCCACAAGGTACAATGAAACAACACTTCCTACTGATACTTGGATATCAATCCCATAAAGATAAAGAAAATCTATTGTATATCAATTTCTTTTTAACACCTTATATTACTATTTCTGCAGTTTGAGCAAGAGAGAGGGCATAATGCATCAAGCATCCAATGTTACATGAAGCAACATGGTGTGTCAGAGCAACAAGCATATGATGAGTTTCA?????????????????????????????????????????????????????????????????TGCTTCTCCTTAGTCGTCTTCTCAATTTTGCTCGATCAGGAGATGTGATGTACAAGGGCCACAAAGATATGTTCTCACATCCTGAAGAAGTGATGAAAAATGATATTTCAATGCTGCTCATAGACCCTGTGCCAATATGA
>Syrah_-_CRTPS151_
ATGGCCTTAATTCTCGCAACCAGCAACGGGTCTTCTCCAGCCCCAGTTGCTAATCCAGAGACTACTCGCCGAACTGTAAATTATCAACCTAGCATTTGGGGCAATAGCTTCATCGTGAGCAACACTCCTGAGGATGAGGTAATTTTCTGATCATGTATGTAGTTCGCATAACAAGACCTAAAGATTTTCTCACTTTTTGTTCTTGCAATTTATTGATGCAGATAACTCTGGCCCATAAAGAGCAGCAGTTGGAAGATCTRAAGCAGGAAGTGAGAAGAGAGCTAATAGCTGCAGCTAGTAACCCTTCACAACAGCTCAAGTTCATCGATGCAGTTCAACGGCTGGGGGTGGCATACCACTTTGAAAAGGAGATAGAAGAAGCATTACAAMATACCTATAATAACTATCATGGCATTGATGACATAAATGATGATCTCTATGATGTTGCACTTCGATTTCGACTACTAAGACAACAAGGCTTCAATATTTCATGTGGTAAGCCTCATCAATATCATGTATAAGTTGCTTGAATATCATCTAGCAAAGCTCACATATAACATTCTATGTTTTGGTGATGATTGCAGATATATTCAAGAGGTACAAAGATGAAAAGGGGAGGTTCAAGAAGTCTTTGATCAATGATCCATATGGCCTACTAGGCTTGTATGAAGCTGCACATCTCAGGGTGTGGGAAGAAGATATACTAGATGAAGCACTTGCTTTCACCACCACTCACCTCAAGTCTATTGTAGAACATTTAGAATACCCTCTTGCAGCACAAGTAACTCATGCCCTAGAGCGGCCCATTAGGAAAGGCTTGGAGAGGCTAGAGGCAAGGCCTTTCATGTCTATCTACCAAGATGAAGCTTCACATAGTAAAGCTTTACTGAAGTTTGCAAAGTTAGATTTCAACCTACTGCAGTCACTGTATAAGAAAGAGCTGAGTAATATCTCGAGGTTAGTTCTCAAATCATTCTTGCACTTAAATTCAAATTAACAGTTTACCAGGTCTTTTATGTGGATTAATGTATTTTCTCAGGTGGTGGAAAGACCTAGATTTCTCTTCAAAGCTACCTTTTGCCAGAGATCGATTGGTAGAAGGGTACTTTTGG????????ATGTTGTTTTGAGCCCCAGTATTCATATGCTAGAAGAATACAGACCAAATTACATGCTCTGATAACAACTATGGATGATATATTTGATGCATATGGAACATTTGAAGAACTGGAGCTCTTTACAGAGGCAATCGGGAGGTTTGATATATGCTAGATTCAAATTACCCACAACCAATGAATTGATTTTGATATTTGAACTTTAAAAGGGAACTTGGTACTTGATTTTCAGGTGGGATATAAACAGCGTACATCAGCTTCCTGAATACATGAAACCATGCTATCAGGCAGTCTTAGATGTCTACAAAGAAATTGAGGAGATGGAAAACACAGAAAGATCATACTGTGTCCACCACACAAAAGATGCAGTAGGATTCTTCGAACTCTTTTGTGTTTATGATATCCTATATTGTATTGTAAATAAAATGCTATATATAACACTTGCATGATATATTTACTTGGCTGAATTTTTGTCCTAGATTAAAAGCTTGGTCCAAGCTTACTTGGTTGAAGCCAAATGGTTGCATGGAAAATACATACCGACAATAGAAGAGTACATGGGTATCGCAATGGTAACAGTTGGTGTCCCCGTGTTAACAATCATGTCTTTTATTGGCATGAGAGAGACTGCAACCAAGGAAGTCTTTGATTGGCTGCTACAAAACCCTAAGATTGTTAGAGCTACCTACATAATCATTAGGCTCATGGATGACATGGCTTCCCACAAGGTACAATGAAACAACACTTCCTACTGATACTTGGATATCAATCCCATAAAGATTAAGAAAATCTATTATATATCAATTTCTTTTTAACACCTTATATTACTATTTCTGCAGTTTGAGCAAGAGAGAGAGCATATTGCATCAAGCATCGAATGTTACATGAAGCAACATGGTGTGTCGGAGCAGCAAGCATATGATGAGTTTCACAAGCAAACCGAGAATGCATGGAAGGATATAAATGAAGAGTGCCTCAGACCTACTACAGTGCCAATGCTTCTCCTTAGTCGTCTTCTCAATTTTGCTCGATCAGGAGATGTGATGTACAAGAGTCACAAAGATATATTCACACATCCTGGAGAAGTGACGAAAAATAATATTTCAATGCTGCTCATAGACCCTGTGCCAATATGA
>Syrah_-_CRTPS173_
ATGCCCTTAATTCTCGCTACCAGTAACATGTCTTCTCCAGCCCCAGTTGCTAATCCAGAGACTAATCGCCGGACTGCAAATTATCAACCTAGCATTTGGGGCAATAGCTTCATCGTGAGCAACACTCCTGAGGATGAGGTAATTTTCTGATCATGTATGTAGTTCGCATAACAAGATTTTCTCACTTTTTGTTCTTGCAATTTATTGATGCAGATAACTCTGGCCCATAAAGAGCAGCAGTTGGAAGACCTAAAGGAGGAAGTTAGAAGAGAGCTGATAGCTGCAGCTAGTAACCCTTCAGAACAGCTGAAGTTTATCGATGCAGTTCAACGGCTTGGGGTGGCATACCACTTTGAAAAGGAGATAGAAGAAGCATTACAAAATACCTATAATAACTATCATGGCATTGATGACATAAATGATGATCTCTATGATGTTGCACTTCGATTTCGACTACTAAGACAACAAGGCTTCAATATTTCATGTGGTAAGCCTCATCAATATCATGTATAAGTTGCTTGAATATCATCTAGCAAAGCTCACATATAACATTCTATGTTTTGGTGATGATTGCAGATATATTCAAGAGGTACAAAGATGAAAAGGGGAGGTTCAAGAAGTCTTTGATCAATGATCCATATGGCCTACTAGGCTTGTATGAAGCTGCACATCTCAGGGTGTGGGAAGAAGATATACTAGATGAAGCACTTGCTTTCACCACCACTCACCTCAAGTCTATTGTAGAACATTTAGAATACCCTCTTGCAGCACAAGTAACTCATGCCCTAGAGCGGCCCATTAGGAAAGGCTTGGAGAGGCTAGAGGCAAGGCCTTTCATGTCTATCTACCAAGATGAAGCTTCACATAGTAAAGCTTTACTGAAGTTTGCAAAGTTAGAT????????ACTGCAGTCACTGTATAAGAAAGAGCTGAGTAATATCTCGAGGTTAGTTCTCAAATCATTCTTGCACTTAAATTCAAATTAACAGTTTACCAGGTCTTTTATGTGGATTAATGTATTTTCTCAGGTGGTGGAAAGACCTAGATTTCTCTTCAAAGCTACCTTTTGCCAGAGATCGATTGGTAGAAGGGTACTTTTGGATAGCAACATGTTGTTTTGAGCCCCAGTATTCATATGCTAGAAGAATACAGACCAAATTACATGCTCTGATAACAACTATGGATGATATATTTGATGCATATGGAACATTTGAAGAACTGGAGCTCTTTACAGAGGCAATCGGGAGGTTTGATATATGCTAGATTCAAATTACCCACAACCAATGAATTGATTTTGATATTTGAACTTTAAAAGGGAACTTGGTACTTGATTTTCAGGTGGGATATAAACAGCGTACATCAGCTTCCTGAATACATGAAACCATGCTATCAGGCAGTCTTAGATGTCTACAAAGAAATTGAGGAGATGGAAAACACAGAAAGATCATACTGTGTCCACCACACAAAAGAGCACAAAAGATGCAGTAGGATTCTTTGAGCTCTTTTGTGTTTATGATATCCT???????????????????????????????CACTTGCATGATATATTTACTTGGCTGAATTTTTGTCCTAGATTAAAAGCTTGGTCCAAGCTTACTTGGTTGAAGCCAAATGGTTGCATGGAAAATACATACCGACAATAGAAGAGTACATGGGTATCGCAATGGTAACAGTTGGTGTCCCCGTGTTAACAATCATGTCTTTTATTGGCATGAGAGAGACTGCAACCAAGGAAGTCTTTGATTGGCTGCTACAAAACCCTAAGATTGTTAGAGCTACCTACATAATCATTAGGCTCATGGATGACATGGCTTCCCACAAGGTACAATGAAACAACACTTCCTACTGATACTTGGATATCAATCCCATAAAGATTAAGAAAATCTATTATATATCAATTTCTTTTTAACACCTTATATTACTATTTCTGCAGTTTGAGCAAGAGAGAGAGCATATTGCATCAAGCATCGAATGTTACATGAAGCAACATGGTGTGTCGGAGCAGCAAGCATATGATGAGTTTCACAAGCAAAYCGAGAATGCATGGAAGGATATAAATGAAGAGTGCCTCAGACCTACTACAGTGCCCATGCTTC?????????????????????????????????????????
>Syrah_-_CRTPS199_
ATGGCCTTAATTCTCGCTACCAGCAACGGGTCTTCTCCAGCCCCAGTTGCTAATCCAGAGACTAATCGCCAAACTGCAAATTATCAGCCGAGCATTTGGGGCAATACCTTCATCGTGAGCAACACTCCTGAGGATGAGGTAATTTTCTGATCATGCATGTAGTTTGCATAACAAGACCTAAAGATTTTCTCACTTTTTTTTCTTGCAAATTATTGATACAGATAACTCTGGTCCATGAAGAGCAGCAGTTGGAAGATCTAAAGGAGGAAGTTAGAAGAGAGCTGATGGCTGCAGCTAGTAACCTTTCAAAACAGCTGAAGTTTATCGATGCAGTTCAACGGCTTGGGGTGGCATACCACTTTGAAAAGGATATAGAAGAAGCATTACAAAATACATATGATAACTATCATTGCATTGATGACATAAATGATGATCTCTATGATGTTGCACTTCGATTTCGACTACTAAGACAACAAGGCTTCAATATTTCATGTGGTAAGCCTCATGAATTATAAGGTGTTTGAATATCATCTAGCAAAGCTCACATATAACATTCTATGTTTTGGTGATGATTACAGATATATTCAACAGGTACACAGATGAAAAGGGAAGGTTCAAGGAGTCTTTGATCAATGATGCATGTGGCCTACTAGGCTTGTATGAAGCTGCACATCTCAGGGTGTGGGAAGAAGATATACTAGATGAAGCACTTGCTTTCACCACCACTCACCTCAAGTCTATGGTAGAACATTTAGAATACCCTCTTGCAGCACAAGTAAGTCATGCCCTATACCGGCCCATTAGGAAAGGCTTGGAGAGGCTAGAGGCAAGGCCTTTCATGTCTATCTACCAAGATGAAGCTTCACATAGTAAAGCTTTACTGAAGCTTGCAAAGTTAGACTTCAACCTACTGCAGTCACTGTATAAAAAAGAGCTAAGCAATATCTTGAGGTTAGTTTTCAAATCATGTATGAACTTATGTTAAAGCAGTTTACGGTATGTGAATTAATGTATTTTCTCAGGTGGTGGAAAGACCTAGATTTTTCTTCAAAGCTACCTTTTGTAAGAGATAGAGTGGTGGAAGGGTACTTTTGGATAGCAATAGCTTGTTTTGAGCCCCAGTATTCATATGCTAGAAGAATACAGACCAAATTACATGCTCTGCTGATAACTACGGATGACATATTTGATGCATATGGAACACTTGAAGAACTGGAGCTCTATACTGAAGCAATTGGGAGGTTTGATATATGCAAGATTAAAATTACCGATGAATTGATTTCATATTTGAACTTTAAAAGGGAACTTGGTACTTGATTTTCAGGTGGGATATTAATAGCATCCATCAGCTTCCTGAATACATGAAACCATGCTATCAGGCAGTCTTGGATTTCTTCAAAGAAATTGAGGAGATGCAAAACACAGAAAGATCATACTGTGTCCACCATGCAAAAGATGCAGTAGGGTTCTATGAACTCTATTGTGCTTATGATATCCTATACTGTATTGTAAATAAAATGGTATATATAACACTTGCATGATATATTTACTTGGCTGAATTTTTATCCTAGATGAAAAACATGGTCCAAGCTTTCTTGGTTGAAGCCAAATGGTTCCATGGAAAATATATACCAACAATAGAAGAGTACATGCGTGWTGCATTGGTTAGTAGTGGTGCCACCGTGTTCGCAATCATCTCTTTTATTGTCATGGGAGAGATCGCAACTAAGGAAGTCTTTGATTGGGTGCAACAAAACCCTAAGATTGTTAGAGCTTTATCCACAGTCATGAGGCTCATGAATGACATGGCTACGCACAAGGTACAATGAAACAACACTTCCTACTGATACTTGGATATCAATCCCATAACGACAAAGGGATCTTAAAGAAAATCTATATTACATATATATACATATATATCAATATCTTTTTAACATCTTATATTACTATGTATGCAGTTTGAGCAAGAGAGCGGGCATATTGCATCAAGCATCGAATGTTACATGAAGCAGCATGGTCTCTCGGAGCAACAAGCATATGAGAAGTTTCACAAGCAACTTGAGAATGCATGGAAGGATATAAATGAAGAGTGCCTCAGACCTACTGCAGTTCCAATGCTTCTCCTTAGTCGTCTTCTCAATTTTGCTCGGGCAGCAGATGTGGTGTACAAGGGCCAGAAAGATGCATTCACACATCTTGGAGAAGTGATGAAAAATAATATTTCAATGCTGCTCATAGACCCTGTGCCAATATGA
>Syrah_-_CRTPS200_
ATGTTGAGTGCTCGAGTGAGTTACACATGGCCTTAATTCTCGGTACCAGCAACGGGTCTTCTCCAGCCCCAGTTGCTAATCCAGAGACTAATCGCCGAACTGCAAATTATCAGCCTAGCATTTGGGGCAATACCTTCATCGTGAGCCACACTCCTGAGGATGAGGTGATTTTCTGATCATGTATGTAGTTTGCATAACAAGACCTAAAGATTTTCTCACTTTTTGTTCTTGCAATTTATTGATACAGATAACTCTGGCCCATAAAGAGCAGCAGTTGGAAGATCTAAAAGGGGAAGTTAGAAGAGAGCTGATGGCTGCAGCTAGTAACCCTTCAAAACAGCTGAAGTTTATCGATGCAGTTCAACGGCTTGGGGTGGCATACCACTTTGAAAAGGAGATAGAAGAAGCATTACAAAATACCTATGATAACTATCATTGCATTGATGACATAAATGATGATCTCTATGATGTTGCGCTTCGATTTCGACTACTAAGACAACAAGGCTTCAATATTTCATGTGGTAAGCCTCATGAATTATAAGGTGCTTGAATATCATCTAGCAAAGCTCACATATAACATTCTATGTTTTGGTAATGATTACAGATATATTCAACAGGTACACAGATGAAAAGGGAAGGTTCAAGGAGTCTTTGATCAATGATGCATGTGGCCTACTAGGCTTGTATGAAGCTGCACATCTCAGGGTGGGGGAAGAAGACATACTAGATGAAGCACTTGCTTTCACCACCACTCACCTCAAGTCTATGGTAGAACATTTAGAATACCCTCTTGCAGCACAAGTAACTCATGCCCTATACAGGCCCTTGAGGAAAGGCTTGGAGAGGCTAGAGGCAAGGCCTTTCATGTCTATCTATGAGGATGAAGCGTCACATAGTAAAGCTTTACTGAAGCTTGCAAAGTTAGACTTCAACCAACTGCAGTCACTGTATAAAAAGAGCTAAGCAATATCTTGGGGTTAGTTTTCAAATCATGTATGAACTTATGTTAAAGCTGTTTACGGTATGTGAATTAATGTATTTTCTCAGGTGGTGGAAAGACCTAGATTTTTCTTCAAAGCTACCTTTTGTAAGAGATAGATTGGTGGAAGGGTACTTTTGGATAGCAACAGCTTGTTTTGAGCCCCAGTATTCATATGCTAGAAGAATACAAACCAAATTACATGCTCTGATCACAACTACGGATGACATATTTGATGCATATGGAACACTTGAAGAACTGGAGCTCTTTACAGAGGCAATTGGGAGGTTTGATATATGCAAGATTAAAATTACCCACAACCAATTAATTGATTTCATACTTGAACTTTAAAAGGGAACTTGGTACTTGATTTTCAGGTGGGATATTGACAGCACACATCAGCTTCCTGAATACATGAAGCCATGCTATCAGGCAGTCTTCGCTGCCTACAAAGAAATTGAGGAGATGGAAAACACAGAAAGATCACACTCTGTGCACCAAGCAAAAGATGCAGTAGGATTCTCTGAACTCCATTGTGTTTATGATATCCTATATAGTATTGTAAATAAAATGCCATATATAACACTTGCATGATATATTTACTTGGCTGAATTTTATCCTAGATGAAAAACTTGGTCCAAGCTTACTTGGTTGAAGCCAAATGGTTCCATGGAAAATACATACCAACAATAGAAGAGTACATGCGTGTTGCATTGGTTAGTATTGGTGCCCCCGTGATAACATTCATCTCTTTTATTGGCATGGGAGAGATTGCAACCAAGGAAGTCTTTGATTGGCTGCAACAAAACCCTAAGATTGTTAGAGCTTCCTCCAAAGTCATTAGGCTCATGGATGACATGGCTACGCACAAGGTACAATGAAACAACACTTCCTACTGATACTTGGATATCAATCMCATAAAAACAARGGGATCTTAAAGAAAATCTAT????????????????TCTTTTTAACATCTTATATTACTATGTATGCAGTTTGAGCAAGAGAGAGGGCATATTGCATCAAGTATCGAATGTTACATGAAGCAACATGGTGTCTCCGAGCAACAAGCATATGAGGAGTTTCACAAGCAACTCGAGAATGCATGGAAGGATATAAATGAAGAGTGCCTCAAACCTACTGCAGTTCCAATGCTTCTCCTYAGTCGTCTTCTAAATTTTGCTCGAGCAGCAGATGTGATGTACAAGGGGCAGAAAGATGAATTCACACATCTTGGAGAAGTGATGAAAAATAATATTTCAATGATGCTCATAGACCCTGTGCCAATATGA
>Syrah_-_CSTPS036_
ATGGCCTTAATTCTGGCTACCAGCGACATGTCTTCTCCAGCCCCAGTTGCTAATCCAGAGACTAATCGCCGAACTGCAAATTATCAGCCTAGCATTTGGGGCAATAGCTTCATCGTGAGCAACACTCCTGAGGATGAGGTAATTTTCTGATCATGTATGTAGTTTGCATAACAAGACCTAAAGATTTTCTCACTTTTTGTTCTTGCAATTTATTGATACAGATAACTCTGGCCCATAAAGAGCAGCAGTTGGAAGATCTAAAGGAGGAAGTTAGAAGAGAGCTGATGGCTGCAGCTAGTAACCCTTCAAAACAGCTGAAGTTTATCGATGCAGTTCAACGGCTTGGGGTGGCATACCACTTTGAAAAGGATATAGAAGAAGCATTACAAAATACCTATGATAACTATCATTGCATTGATGACATAAATGATGATCTCTATGATGTTGCACTTCGATTTCGACTACTAAGACAACAAGGCTTCAATATTTCATGTGGTAAGCCTCATGAATATCATGTATAAGG??????AATATCATCTAGCAAAGCTCACATATAACATTCTATGTTTTGGTGATGATTGCAGATATATTCAAGAGGTACAAAGATGAAAAGGGAAGGTTCAAGGAGTCTTTGATCAATGATCCATGTGGCCTACTAGGCTTGTATGAAGCTGCACATCTCAGGGTGCGGGA?????????ACTAGATGAAGCACTTGCTTTCACCACCGCTCACCTCAAGTCTATGGTAGAACATTTAGAATACCCTCTTGCAGCACAAGTAACGCATGCCCTAGACCGGCCCATTAGGAAAGGCTTGGAGAGGCTAGAGGCAAGGCCTTTCATGTCTATCTACCAAGATGAAGCTTCACATAGTAAAGCTTTACTAAAGTTTGCAAAGTTAGATTTCAACCTACTGCAGTCACTGTATAAGAAAGGGCTGAGTAATTTATCG???TTAGTTCTCAAATCATTCTTGCACCTAAATTCAAATCAACAGTTTACCAGGTCTTTTATGTGGATTAATGTATTTTCTTAGGCGGTGGAGAGACCTAGATTTCTCTTCAAAGCTACCATTTGCCAGAGATCGATTGGTAGAAGGGTACTTTTGGATAGCAATAAGTTGTTCTGAGCCCCAGTATTCATATGCTAGAAGAATACAGACCAAAGTAGTTGCTCTGATA???????????TGATATAATTGATGCATATGGAACATTTGAAGAACTGGAGCTCTTTACAGAGGCAATTGGGAGGTTTGATATATGCGAGATTCAAATTACCTACAACCAATGAATTGATTTCATATTTGAACTTTAAAAGGGAACTTGGTACTTGATTTTCAGGTGGGATATTAACAGCATACATCAGCTTCCTGAATACATGAAGCCATGCTATCAGGCAGTCCTAGATGTCTACAAAGAAATTGAGGAGATGGAAAACACAGAAAGATCATACTGTGTCCACCATACGAAAGATGCAGTAGGATTCTTTGAACTCTATTGTGTTTATGATATCCTATATTGTACTGTAAATAAAATGCTATATATAACACTTGCATGATATATTTACTTGGCTGAATTTTTATCCTAGATTAAAAGCTTGTTCCAAGCTAACTTGGTCCAAGCCAAATGGTTCCATGGAAAATACATACCAACAATAGAAGAGTACATGGGTATCGCAATGGTAACTGTTGGTGTCCCCCCGTTAACAATCATGTCTTTTATTGGCATGAGAGAGACTGCAACCAAGGAAGTCTTTGATTGGGTGCAACAAAACCCTAAGATTGTTAGAGCTACCTCCACAGTCATGAGGCTCATGGATGACATGGCTTCCCACAAGGTACAATGAAACAACACTTCCTACTG?????????????AATTTCTTTTTWACACCTTATATTACTATTTCTGCAGTTTGAGCAAGAGAGAGGGCATAATGCATCAAGCATCGAATGTTACATGAAGCAACATGGTGTGTCGGAGCAACAAGCATATGATGAGCTTCACAAGCAAATCGAGAATGCATGGAAGGATATAAATGAAGAGAGCCTCAGACCTACTGCAGTTCCAATGCTTCTCCTTAGTCGTCTTCTCAATTTTGCTCGATCAGGAGATGTGATGTACAAGGGCCACAAAGATATGTTCTCACATCCTGAAGAAGTGATGAAAAATGATATTTCAATGCTGCTCATAGACCCTGTGCCAATATGA
>Syrah_-_CSTPS040_
ATGGCCTTAATTCTCGCAACCAGCAACGGGTCTTCTCCAGCCCCAGTTGCTAATCCAGAGACTACTCGCCGAACTGTAAATTATCAACCTAGCATTTGGGGCAATAGCTTCATCGTGAGCAACACTCCTGAGGATGAGGTAATTTTCTGATCATGTATGTAGTTCGCATAACAAGACCTAAAGATTTTCTCACTTTTTGTTCTTGCAATTTATTGATGCAGATAACTCTGGCCCATAAAGAGCAGCAGTTGGAAGATCTRAAGCAGGAAGTGAGAAGAGAGCTAATAGCTGCAGCTAGTAACCCTTCACAACAGCTCAAGTTCATCGATGCAGTTCAACGGCTGGGGGTGGCATACCACTTTGAAAAGGAGATAGAAGAAGCATTACAAMATACCTATAATAACTATCATGGCATTGATGACATAAATGATGATCTCTATGATGTTGCACTTCGATTTCGACTACTAAGACAACAAGGCTTCAATATTTCATGTGGTAAGCCTCATCAATATCATGTATAAGTTGCTTGAATATCATCTAGCAAAGCTCACATATAACATTCTATGTTTTGGTGATGATTGCAGATATATTCAAGAGGTACAAAGATGAAAAGGGGAGGTTCAAGAAGTCTTTGATCAATGATCCATATGGCCTACTAGGCTTGTATGAAGCTGCACATCTCAGGGTGTGGGAAGAAGATATACTAGATGAAGCACTTGCTTTCACCACCACTCACCTCAAGTCTATTGTAGAACATTTAGAATACCCTCTTGCAGCACAAGTAACTCATGCCCTAGAGCGGCCCATTAGGAAAGGCTTGGAGAGGCTAGAGGCAAGGCCTTTCATGTCTATCTACCAAGATGAAGCTTCACATAGTAAAGCTTTACTGAAGTTTGCAAAGTTAGATTTCAACCTACTGCAGTCACTGTATAAGAAAGAGCTGAGTAATATCTCGAGGTTAGTTCTCAAATCATTCTTGCACTTAAATTCAAATTAACAGTTTACCAGGTCTTTTATGTGGATTAATGTATTTTCTCAGGTGGTGGAAAGACCTAGATTTCTCTTCAAAGCTACCTTTTGCCAGAGATCGATTGGTAGAAGGGTACTTTTGG????????ATGTTGTTTTGAGCCCCAGTATTCATATGCTAGAAGAATACAGACCAAATTACATGCTCTGATAACAACTATGGATGATATATTTGATGCATATGGAACATTTGAAGAACTGGAGCTCTTTACAGAGGCAATCGGGAGGTTTGATATATGCTAGATTCAAATTACCCACAACCAATGAATTGATTTTGATATTTGAACTTTAAAAGGGAACTTGGTACTTGATTTTCAGGTGGGATATAAACAGCGTACATCAGCTTCCTGAATACATGAAACCATGCTATCAGGCAGTCTTAGATGTCTACAAAGAAATTGAGGAGATGGAAAACACAGAAAGATCATACTGTGTCCACCACACAAAAGATGCAGTAGGATTCTTCGAACTCTTTTGTGTTTATGATATCCTATATTGTATTGTAAATAAAATGCTATATATAACACTTGCATGATATATTTACTTGGCTGAATTTTTGTCCTAGATTAAAAGCTTGGTCCAAGCTTACTTGGTTGAAGCCAAATGGTTGCATGGAAAATACATACCGACAATAGAAGAGTACATGGGTATCGCAATGGTAACAGTTGGTGTCCCCGTGTTAACAATCATGTCTTTTATTGGCATGAGAGAGACTGCAACCAAGGAAGTCTTTGATTGGCTGCTACAAAACCCTAAGATTGTTAGAGCTACCTACATAATCATTAGGCTCATGGATGACATGGCTTCCCACAAGGTACAATGAAACAACACTTCCTACTGATACTTGGATATCAATCCCATAAAGATTAAGAAAATCTATTATATATCAATTTCTTTTTAACACCTTATATTACTATTTCTGCAGTTTGAGCAAGAGAGAGAGCATATTGCATCAAGCATCGAATGTTACATGAAGCAACATGGTGTGTCGGAGCAGCAAGCATATGATGAGTTTCACAAGCAAACCGAGAATGCATGGAAGGATATAAATGAAGAGTGCCTCAGACCTACTACAGTGCCAATGCTTCTCCTTAGTCGTCTTCTCAATTTTGCTCGATCAGGAGATGTGATGTACAAGAGTCACAAAGATATATTCACACATCCTGGAGAAGTGACGAAAAATAATATTTCAATGCTGCTCATAGACCCTGTGCCAATATGA
>Syrah_-_CSTPS043_
ATGCCCTTAATTCTCGCTACCAGTAACATGTCTTCTCCAGCCCCAGTTGCTAATCCAGAGACTAATCGCCGGACTGCAAATTATCAACCTAGCATTTGGGGCAATAGCTTCATCGTGAGCAACACTCCTGAGGATGAGGTAATTTTCTGATCATGTATGTAGTTCGCATAACAAGATTTTCTCACTTTTTGTTCTTGCAATTTATTGATGCAGATAACTCTGGCCCATAAAGAGCAGCAGTTGGAAGACCTAAAGGAGGAAGTTAGAAGAGAGCTGATAGCTGCAGCTAGTAACCCTTCAGAACAGCTGAAGTTTATCGATGCAGTTCAACGGCTTGGGGTGGCATACCACTTTGAAAAGGAGATAGAAGAAGCATTACAAAATACCTATAATAACTATCATGGCATTGATGACATAAATGATGATCTCTATGATGTTGCACTTCGATTTCGACTACTAAGACAACAAGGCTTCAATATTTCATGTGGTAAGCCTCATCAATATCATGTATAAGTTGCTTGAATATCATCTAGCAAAGCTCACATATAACATTCTATGTTTTGGTGATGATTGCAGATATATTCAAGAGGTACAAAGATGAAAAGGGGAGGTTCAAGAAGTCTTTGATCAATGATCCATATGGCCTACTAGGCTTGTATGAAGCTGCACATCTCAGGGTGTGGGAAGAAGATATACTAGATGAAGCACTTGCTTTCACCACCACTCACCTCAAGTCTATTGTAGAACATTTAGAATACCCTCTTGCAGCACAAGTAACTCATGCCCTAGACCGGC????????????????????????????????????????????????????????????????????????????????????????????????????????????????ACTGCAGTCACTGTATAAGAAAGAGCTGAGTAATATCTCGAGGTTAGTTCTCAAATCATTCTTGCACTTAAATTCAAATTAACAGTTTACCAGGTCTTTTATGTGGATTAATGTATTTTCTCAGGTGGTGGAAAGACCTAGATTTCTCTTCAAAGCTACCTTTTGCCAGAGATCGATTGGTAGAAGGGTACTTTTGGATAGCAACATGTTGTTTTGAGCCCCAGTATTCATATGCTAGAAGAATACAGACCAAATTACATGCTCTGATAACAACTATGGATGATATATTTGATGCATATGGAACATTTGAAGAACTGGAGCTCTTTACAGAGGCAATCGGGAGGTTTGATATATGCTAGATTCAAATTACCCACAACCAATGAATTGATTTTGATATTTGAACTTTAAAAGGGAACTTGGTACTTGATTTTCAGGTGGGATATAAACAGCGTACATCAGCTTCCTGAATACATGAAACCATGCTATCAGGCAGTCTTAGATGTCTACAAAGAAATTGAGGAGATGGAAAACACAGAAAGATCATACTGTGTCCACCACACAAAAGAGCACAAAAGATGCAGTAGGATTCTTTGAGCTCTTTTGTGTTTATGATATCCTATATTGTATTGTAAATAAAATGCTATATATAACACTTGCATGATATATTTACTTGGCTGAATTTTTGTCCTAGATTAAAAGCTTGGTCCAAGCTTACTTGGTTGAAGCCAAATGGTTGCATGGAAAATACATACCGACAATAGAAGAGTACATGGGTATCGCAATGGTAACAGTTGGTGTCCCCGTGTTAACAATCATGTCTTTTATTGGCATGAGAGAGACTGCAACCAAGGAAGTCTTTGATTGGCTGCTACAAAACCCTAAGATTGTTAGAGCTACCTACATAATCATTAGGCTCATGGATGACATGGCTTCCCACAAGGTACAATGAAACAACACTTCCTACTGATACTTGGATATCAATCCCATAAAGATTAAGAAAATCTATTATATATCAATTTCTTTTTAACACCTTATATTACTATTTCTGCAGTTTGAGCAAGAGAGAGAGCATATTGCATCAAGCATCGAATGTTACATGAAGCAACATGGTGTGTCGGAGCAGCAAGCATATGATGAGTTTCACAAGCAAACCGAGAATGCATGGAAGGATATAAATGAAGAGTGCCTCAGACCTACTACAGTGCCCATGCTTCTCCTTAGTCGTCTTCTCAATTTTGCTCGATCAGGAGATGTGATGTACAAGAGTCACAAAGATATATTCACACATCCTGGAGAAGTGACGAAAAATAATATTTCAATGCTGCTCATAGACCCTGTGCCAATATGA
>Syrah_-_CSTPS059_
???????????????????????????GGGTCTTCTCCAGCCCCAGTTGCTAATCCAGAGACTAATCGCCAAACTGCAAATTATCAGCCTAGCATTTGGGGCAATGCCTTCATCGTGAGCAACACTCCTGAGGATGAGGTAATTTTCTGATCATGTATGTAGTTTGCATAACAAGACCTAAAGATTTTCTCACTTTTTGTTCTTGCAATTTATTGATACAGATAACTCTGGCCCATAAAGAGCAGCAGTTGGAAGATCTAAAGGAGGAAGTTAGAAGAGAGCTGATGGCTGCAGCTAGTAACCTTTCAAAACAGCTGAAGTTTATCGATGCAGTTCAACGGCTTGGGGTGGCATACCACTTTGAAAAGGATATAGAAGAAGCATTACAAAATACATATGATAACTATCATTGCATTGATGACATAAATGATGATCTCTATGATGTTGCACTTCGATTTCGACTACTAAGACAACAAGGCTTCAATATTTCATGTGGTAAGCCTCATGAATTATAAGGTGCTTGAATATCATCTAGCAAAGCTCACATATAACATTCTATGTTTTGGTGATGATTACAGATATATTCAACAGGTACACAGATGAAAAGGGAAGGTTCAAGGAGTCTTTGATCAATGATGCATGTGGCCTACTAGGCTTGTATGAAGCTGCACATCTCAGGGTGTGGGAAGAAGATATACTAGATGAAGCACTTGCTTTCACCACCACTCACCTCAAGTCTATGGTAGAACATTTAGAATACCCTCTTGCAGCACAAGTAACTCATGCCCTATACCGGCCCATTAGGAAAGGCTTGGAGAGGCTAGAGGCAAGGCCTTTCATGTCTATCTACCAAGATGAAGCTTCACATAGTAAAGCTTTACTGAAGCTTGCAAAGTTAGACTTCAACCTACTGCAGTCACTGTATAARAAAGAGCTAAGCAATATCTTGAGGTTAGTTTTCAAATCATGTATGAACTTATGTTAAAGCAGTTTACGGTATGTGAATTAATGTATTTTCTCAGGTGGTGGAAAGACCTAGATTTTTCTTCAAAGCTACCTTTTGTAAGAGATAGASTGGTGGAAGGGTACTYTWGGATAGCAATAGCNTNGTTTTGAGCCCCAGTATTCATATGCTAGAAGAATACAGACCAAATTACATTCTCTGCTGATAGCTATGGATGACATATTTGATGCATATGGAACACTWGAAGAACTGGAGCTCTATACTGAGGCAATTGGGAGGTTTGATATATGCAAGATTAAAATTACCCATAACCAATGAATTGATTTCATATTTGAACTTTAAAAGGGAACTTGGTACTTGATTTTCAGGTGGGATATTAATAGCATCCATCAGCTTCCTGAATACATGAAGCAATGCTATCAGGCAGTCTTAGATTTCTTCAAAGAAATTGAGGAGATGCAAAACACAGAAAGATCATACTGTTTCCACCATGCAAAAGATGCAGTAGGGTTCTATGAACTCTATTGTGCTTATGATATCCTATACTGTATTGTAAATAAAATGGTATATATAACACTTGCATGATATATTTACTTGGCTGAATTTTTATCCTAGATGAAAAACTTGGTCCAAGCTTTCTTGGTTGAAGCCAAATGGTTCCATGGAAAATACATACCAACAATAGAAGAGTACATGCGTGTTGCATTGGTTAGTAGTGGTGCCACCGTGTTCGCAATCATCTCTTTTATTGTCATGGGAGAGATCGCA??????????TCTTTGATTGGGTGCAACAAAACCCTAAGATTGTTAGAGCTTTATCCACAGTCATGAGGCTCATGAATGACATGGCTACGCACAAGGTACAATGAAACAACACTTCCTACTGATACTTGGATATCAATCCCATAAAGACAAAGGGATCTT????????????????????????????????TTTTTAACAYCTTATATTACTATGTATGCAGTTTGAGCAAGAGAGTGGGCATATTGCATCAAGCATCGAATGTTACATGAAGCAACATGGTGTCTCGGAGCAACAAGCATATGAGGAGTTTCACAAGCAACTTGAGAATGCATGGAAGGATATAAATGAAGAGTGCCTCAGACCTACTGCAGTTCCAATGCTTCTCCTTAGTCGTCTTCTCAATTTATGTCGGGCAGCAGATGTGGTGTACAAGGGCCAGAAAGATGCATTCACACATCTTGGAGAAGTGATGAAAAATAATATTTCAATGCTGCTCATAGACCCTGTGCCAATATGAGAGTGGAGATATGTTACCCAAATAAAGATGGTATACTCTAGCTTCTGTTT????????????????????????????????
>Syrah_-_CSTPS079_
ATGGAGTGCTCCAGTGAGTTACACATGCCCTTAATTCTCGCTACCAGTAACATGTCTTCTCCAGCCCCAGTTGCTAATCCAGAGACTAATCGTCGGACTGCAAATTATCAGCCTAGCATTTGGGCCAATAGTTTCATCGTGAGCAACATTCCTGATGATGAGGTAATTTTCTGATCATATATGCAATTTACATAACAAGATCTAAAGATTTTCTCACTTTTTGTTCTTGCAATTTATTGATACAGATAACTCTGGCCCATAAAGAGCAGCAGTTGGAAGATCTAAAGGAGGAAGTTAGAAGAGAGCTGATTGCTGCAGTTAGTAACCCTTCGAAACAGCTGAAGTTTATCGATGCAATTCAACGGCTTGGGGTGGCATACCACTTTGAAAACGAGATAGAACAAGCATTRCAAAGCACCTATGATAACTATCATGGCATTGCTGATATAAATGATGATCTCTATGATGTTGCACTTCGATTTCGACTACTAAGACAACAAGGCTTCAATATTTCATGTGGTAAGCCTCATTAATATCATGTATAAGTTGCTTGAATATCATCTAGCAAAGCTCACATATAACATTCTATGTTTTGGTGATGATATCAGATATATTCAAGAGGTACAAAGATGAAAAGGGGAGGTTCAAGAAGTCTTTGATCAATGATCCATATGGCCTACTAGGCTTGTATGAAGCTGCACATCTCAGGGTGTGGGAAGAAGATATACTAGATGAAGCACTTGCTTTCACCACCACTCACCTCAAGTCTATTGTAGAACATTTAGAATACCCTCTTGCAGCACAAGTAACTCATGCCCTAGAGCGGCCCATTAGGAAAGGTTTGGAGAGACTAGAGGCAAGGCCTTTCATGTCT?????????????????TTCACATAGTAAAGCTTTACTGAAGTTTGCAAAGTTAGATTTCAACCTACTGCAGTCACTGTATAAGAAAGAGCTGAGTAATATCTCGAGGTTAGTTCTCAAATCATTCTTGCACTTAAATTCAAATTAACAGTTTACCAGGTCTTTTATGTGGATTAATGTATTTTCTCAGGTGGTGGAAAGACCTAGATTTCTCTTCAAAGCTACCTTTTGCCAGAGATCGATTGGTAGAAGGGTACTTTTGGATAGCAACATGTTGTTTTGAGCCCCAGTATTCATATGCTAGAAGAATACAGACCAAATTACATGCTCTGATAACAACTATGGATGATATATTTGATGCATATGGAACATTTGAAGAACTGGAGCTCTTTACAGAGGCAATCGGGAGGTTTGATATATGCTAGATTCAAATTACCCACAACCAATGAATTGATTTTGATATTTGAACTTTAAAAGGGAACTTGGTACTTGATTTTCAGGTGGGATATAAACAGCGTACATCAGCTTCCTGAATACATGAAACCATGCTATCAGGCAGTCTTAGATGTCTACAAAGAAATTGAGGAGATGGAAAACACAGAAAGATCATACTGTGTCCACCACACAAAAGATGCAGTAGGATTCTTCGAACTCTTTTGTGTTTATGATATCCTATATTGTATTGTAAATAAAATGCTATATATAACACTTGCATGATATATTTACTTGGCTGAATTTTTGTCCTAGATTAAAAGCTTGGTCCAAGCTTACTTGGTTGAAGCCAAATGGTTGCATGGAAAATACATACCGACAATAGAAGAGTACATGGGTATCGCAATGGTAACAGTTGGTGTCCCCGTGTTAACAATCATGTCTTTTATTGGCATGAGAGAGACTGCAACCAAGGAAGTCTTTGATTGGCTGCTACAAAACCCTAAGATTGTTAGAGCTACCTACATAATCATTAGGCTCATGGATGACATGGCTTCCCACAAGGTACAATGAAACAACACTTCCTACTGATACTTGGATATCAATCCCATAAAGATTAAGAAAATCTATTATATATCAATTTCTTTTTAACACCTTATATTACTATTTCTGCAGTTTGAGCAAGAGAGAGAGCATATTGCATCAAGCATCGAATATTACATGAAGCAACATGGTGTGTCGGAGCAGCAAGCATATGATGAGTTTCACAAGCAAATCGAGAATGCATGGAAGGATATAAATGAAGAGTGCCTCAGACCTACTGCAGTTCCAATGCTTCTCCTTAGTCGTCTTCTCAATTTTGCTCGATCAGGAGATGTGATGTACAATGGTCAGAAAGATATATTCACACATCCTGGAGAAGTGATGAAAAATAATATTTCAATGCTGCTCATAGACCCTGTGCCAATATGA
>Syrah_-_CSTPS080_
ATGGCCTTAATTCTGGCTACCAGCGACATGTCTTCTCCAGCCCCAGTTGCTAATCCAGAGACTAATCGCCGAACTGCAAATTATCAGCCTAGCATTTGGGGCAATAGCTTCATCGTGAGCAACACTCCTGAGGATGAGGTAATTTTCTGATCATGTATGTAGTTTGCATAACAAGACCTAAAG??????TCACTTTTTGTTCTTGCAATTTATTGATGCAGATAACTCTGGCCCATAAAGAGCAGCAGTTGGAAGATCTAAAGGAGGAAGTTAGAAGAGAGCTGATGGCTGCAGCTAGTAACCCTTCAAAACAGCTGAAGTTTATCGATGCAGTTCAACGGCTTGGGGTGGCATACCACTTTGAAAAGGATATAGAAGAAGCATTACAAAATACCTATGATAACTATCATTGCATTGATGACATAAATGATGATCTCTATGATGTTGCACTTCGATTTCGACTACTAAGACAACAAGGCTTCAATATTTCATGTGGTAAGCCTCATGAATATCATGTATAAGGTGCTTGAATATCATCTAGCAAAGCTCACATATAACATTCTATGTTTTGGTGATGATTGCAGATATATTCAAGAGGTACAAAGATGAAAAGGGAAGGTTCAAGGAGTCTTTGATCAATGATCCATGTGGCCTACTAGGCTTGTATGAAGCTGCACATCTCAGGGTGCGGGAAGAAGATATACTAGATGAAGCACTTGCTTTCACCACCGCTCACCTCAAGTCTATGGTAGAACATTTAGCATACCCTCTTGCAGCACAAGTAACGCATGCCCTAGACCGGCCCATTAGGAAAGGCTTGGAGAGGCTAGAGGCAAGGCCTTTCATGTCTATCTACCAAGATGAAGCTTCACATAGTAAAGCTTTACTAAAGTTTGCAAAGTTAGATTTCAACCTACTGCAGTCACTGTATAAGAAAGAGCTGAGTAATATATCGAGGTTAGTTCTCAAATCATTCTTGCACTTAAATTCAAATCAACAGTTTACCAGGTCTTTTATGTGGATTAATGTATTTTCTTAGGTGGTGGAAAGACCTAGATTTCTCTTCAAAGCTACCTTTTGCCAGAGATCGATTGGTAGAAGGGTACTTTTGGATAGCAATAAGTTGTTCTGAGCCCCAGTATTCATATGCTAGAAGAATACAGACCAAAGTAGTTGCTCTGATAACAACTGTGGATGATATATTTGATGCATATGGAACATTTGAAGAACTGGAGCTCTTTACAGAGGCAATTGAGAGGTTTGATATATGCGAGATTCAAATTACCTACAACCAATGAATTGATTTCATATTTGAACTTTAAAAGGGAACTTGGTACTTGATTTTCAGGTGGGATATTAACAGCATACATCAGYTTCCTGAATACATGAAGCCATGCTATCAGGCAGTCCTAGATGTCTACAAAGAAATTGAGGAGATGGAAAACACAGAAAGATCATACTGTGTCCACCATACGAAAGATGCAGTAGGATTCTTTGAACTCTATTGTGTTTATGATATCCTATATTGTACTGTAAATAAAATGCTATATATAACACTTGCATGATATATTTACTTGGCTGAATTTTTATCCTAGATTAAAAGCTTGTTCCAAGCTAACTTGGTCCAAGCCAAATGGTTCCGTGGAAAATACATACCAACAATAGAAGAGTACATGGGTATCGCAATGGTAACTGTTGGTGTCCCCCCGTTAACAATCATGTCTTTTATTGGCATGAGAGAGACTGCAACCAAGGAAGTCTTTGATTGGGTGCAACAAAACCCTAAGATTGTTAGAGCTRCCTCCACAGTCATGAGGCTCATGGATGACATGGCTTCCCACAAGGTACAATGAAACAACACTTCCTACTGATACTTGGATATCAATCCCATAAAGATAAAGAAAATCTATTGTATATCAATTTCTTTTTTACACCTTATATTACTATTTCTGCAGTTTGAGCAAGAGAGAGGGCATAATGCATCAAGCATCGAATGTTACATGAAGCAACATGGTGTGTCGGAGCAACAAGCATATGATGAGCTTCACAAGCAAATCGAGAATGCATGGAAGGATATAAATGAAGAGAGCCTCAGACCTACTGCAGTTCCAATGCTTCTCCTTAGTCGTCTTCTCAATTTTGCTCGATCAGGAGATGTGATGTACAAGGGCCACAAAGATATGTTCTCACATCCTGAAGAAGTGATGAAAAATGATATTTCAATGCTGCTCATAGACCCTGTGCCAATATGA
>Syrah_-_VviTPS10_gDNA_
?????????????????????????????????????????????GTTGCTAATCCAGAGACTAATCGCCGAACTGCAAATTATCAGCCTAGCATTTGGGGCAATACCTTCATCGTGAGCCACACTCCTGAGGATGAGGTGATTTTCTGATCATGTATGTAGTTTGCATAACAAGACCTAAAGATTTTCTCACTTTTTGTTCTTGCAATTTATTGATACAGATAACTCTGGCCCATWAAGAGCAGCAGTTGGAAGATCTAAAGGAGGAAGTTAGAAGAGAGCTGATGGCTTCAGCTAGTAACCCTTCAAAACAGCTGAAGTTTATCGATGCAGTTCAACGGCTTGGGGTGGCATACCACTTTGAAAAGGAGATAGAAGAAGCATTACAAAATACCTATGATAACTATCATTGCATTGATGACATAAATGATGATCTCTATGATGTTGCACTTCGATTTCGACTACTAAGACAACAAGGCTTCAATGTTTCATGTAGTAAGCCTCATGAATATCATGTATTATAAGGTGCTTGAATATCATCTAGCAAAGCTCACATATAACATTCTATGTTTTGGTGATGATTACAGATATATTCAACAGGTACACAGATGAAAAGGGAAGGTTCAAGGAGTCTTTGATCAATGATGCATATGGCCTACTAGGCTTGTATGAAGCTGCACATCTCAGGGTGTGGGAAGAAGATATACTAGATGAAGCACTTGCTTTCACCACCACTCACCTCAAGTCTATGGTAGAACATTTAGAATACCCTCTTGCAGCACAAGTAACTCATGCCCTATACCGGCCCWTKAGGAAAGGCTTGGAGAGGCTAGAGGCAAGGCCTTTCATGTCTATCTACCAGGATGAAGCGTCACATAGTAAAGCTTTACTGAAGCTTGCAAAGTTAGACTTCAACCAACTGCAGTCACTGTATAAAAAAGAGCTAAGCAATATCCTGGGGTTAGTTTTCAAATCATGTATGAACTTATGTTAAAGCTGTTTACGGTATGTGAATTAATGTATTTTCTCAGGTGGTGGAAAGACCTAGATTTTTCTTCAAAGCTACCTTTTGTAAGAGATAGATTGGTGGAAGGGTACTTTTGGATAGCAATAGCTTGTTTTGAGCCCCAGTATTCATATGCTAGAAGAATACAGACCAAATTACATGCTCTGATGACAACTACGGATGACATATTTGATGCATATGGAACACTTGAAGAACTGGAGTTCTTTACGGAGGCAATTGGGAGGTTTGATCTATGCAAGATTAAAATTACCCACAACTAATTAATCGATTTCATACTTGAACTTTAAAAGGGAACTTGGTACTTGATTTTTAGGTGGGATATTCACAGCACACATCAGCTTCCTGAATACATGAAGCCATGCTATCAGGCAGTCTTAGATGCCTACAAAGAAATCGAGGAGATGGAAAACACAGAAAGATCACACTCTGTGCACCAAGCAAAAGATGCAGTAGGATTCTCTGAACTCCATTGTGTTTATGATATCCTATATAGTGTTGTAAATAAAATGCCATATATAACACTTGCATGATATATTTACTTGGCTGAATTTTNATCCTAGATGAAAAACTTGGTCCAAGCTTACTTGGTTGAAGCCAAATGGTTCCATGGAAAATACATACCAACAATAGAAGAGTACATGCGTGTTGCATTGGTTAGTATTGGTGCCCCCGTGTTAACATTCATCTCTTTTATTGGCATGGGAGAGATTGCAACCAAGGAAGTCTTTGATTGGCTGCAACAAAACCCTAAGATTGTTAGAGCTTCCTCCAAAGTCATTAGGCTCATGGATGACATGGCTACGCACAAGGTACAATGAAACAACACTTCCTACTGATACTTGAATATCAATCACATAAAGACAAAGGGATCTTAAAGAAAATCTATTATATATATATACCAATTTCTTTTTAACATCTTATATTACTATGTATGCAGTTTGAGCAAGAGAGAGGGCATATTGCATCAAGTATCGAATGTTACATGAAGCAACATGGTGTCTCCGAGCAACAAGCATATGAGGAGTTTCACAAGCAACTCGAGAATGCATGGAAGGATATAAATGAAGAGTGCCTCAAACCTACTGCAGTTCCAATGCTTCTCCTCAGTCGTCTTCTAAATTTTGCTCGATCAGGAGATGTGATGTACAAGGGGCAGAAAGATGAATTCACACATCTTGGAGAAGTGATGAAAAATAATATTTCAATGCTGCTCATAGACCCTGTGCCAATATGA
>VviTPS04_gDNA
ATGTTGAGTGCTCGAGTGAGTTTACACATGGCCTTAATTCTCGCTACCAGCAACGGGTCTTCTCCAGCCCCAGTTGCTAATCCAGAGACTAATCGCCGAACTGCAAATTATCAGCCTAGCATTTGGGGCAATACCTTCATCGTGAGCCACACTCCTGAGGATGAGGTGATTTTCTGATCATGTATGTAGTTTGCATAACAAGACCTAAAGATTTTCTCACGTTTTGTTCTTGCAATTTATTGATACAGATAACTCTGGCCCATAAAGAGCAGCAGTTGGAAGATCTAAAGGAGGAAGTTAGAAGAGAGCTGATGGCTGCAGCTAGTAACCCTTCAAAACAGCTGAAGTTTATCGATGCAGTTCAACGGCTTGGGGTGGCATACCACTTTGAAAAGGAGATAGAAGAAGCATTACAAAATACCTATGATAACTATCATTGTATTGATGACATAAATGATGATCTCTATGATGTTGCGCTTCGATTTCGACTACTAAGACAGCAAGGCTTCAATATTTCATGTGGTAAGCCTCATGAATATCATGTATTATAAGGTGCTTGAATATCATCTAGCAAAGCTCACATATAACATTCTATGTTTTGGTGATGACTACAGATATATTCAACAGGTACACAGATGAAAAGGGAAGGTTCAAGGAGTCTTTGATCAATGATGCATGTGGCCTACTAGGCTTGTATGAAGCTGCACATCTCAGGGTGGGGGAAGAAGACATACTAGATGAAGCACTTGCTTTCACCACCACTCACCTCAAGTCTATGGTAGAACATTTAGAATACCCTCTTGCAGCACAAGTAACTCATGCCCTATACAGGCCCTTGAGGAAAGGCTTGGAGAGGCTAGAGGCAAGGCCTTTCATGTCTATCTACGAGGATGAAGCGTCACATAGTAAAGCTTTACTGAAGCTTGCAAAGTTAGACTTCAACCAACTGCAGTCACTGTATAAAAAAGAGCTAAGCAATATCTTGGGGTTAGTTTTCAAATCATGTATGAACTTATGTTAAAGCTGTTTACGGTATGTGAATTAATGTATTTTCTCAGGTGGTGGAAAGACCTAGATTTTTCTTCAAAGCTACCTTTTGTAAGAGATAGATTGGTGGAAGGGTACTTTTGGATAGCAACAGCTTGTTTTGAGCCCCAGTATTCATATGCTAGAAGAATACAAACCAAATTACATGCTCTGATCACAACTACGGATGACATATTTGATGCATATGGAACACTCGAAGAACTGGAGCTCTTTACAGAGGCAATTGGGAGGTTTGATATATGCAAGATTAAAATTACCCACAACCAATTAATTGATTTCATACTTGAACTTTAAAAGGGAACTTGGTTTCAGGTGGGATATTGACAGCACACATCAGCTTCCTGAATACATGAAGCCATGCTATCAGGCAGTCTTCGATGCCTACAAAGAAATTGAGGAGATGGAAAACACAGAAAGATCACACTCTGTGCACAAAGCAAAAGATGCAGTAGGATTCTCTGAACTCCATTGTGTTTATGATATCCTATATAGTATTGTAAATAAAATGCCATATATAACACTTGCATGATATATTTACTTGGCTGAATTTTTATCCTAGATGAAAAACTTGGTCCAAGCTTACTTGGTTGAAGCCAAATGGTTCCATGGAAAATACATACCAACAATAGAAGAGTACATGCGTGTTGCATTGGTAAGTATTGGTGCCCCCGTGTTAACATTCATCTCTTTTATTGGCATGGGAGAGATTGCAACCAAGGAAGTCTTTGATTGGCTGCAACAAAACCCTAAGATTGTTAGAGCTTCCTCCAAAGTCATTAGGCTCATGGATGACATGGCTACGCACAAGGTACAATGAAACAACACTTCCTACGCACAAGATACTTGGATATCAATCACATAAAAACAAAGGGATCTTAAAGAAAATCTATTATATATATATGCCAATTTCTTTTTAACATCTTATATTACTATGTATGCAGTTTGAGCAAGAGAGAGGGCATATTGCATCAAGTATCGAATGTTACATGAAGCAACATGGTGTCTCCGAGCAACAGGCATACGGGGAATTTCACAAGCAACTCGAGAATGCATGGAAGGATATAAATGAAGAGTGCCTCAAACCTACTGCAGTTCCAATGCTTCTCCTTAGTCGTCTTCTCAATTTTGCTCGAGCAGCAGATGTGATGTACAAGGGGCAGAAAGATGAATTCACACATCTTGGAGAAGTGATGAAAAATAATATTTCAATGCTGCTCATAGACCCTGTGCCAATATGA
>VviTPS10_gDNA
ATGGCCTTAATTCTCGCTACCAGCAACAGGTCTTCTCCAGCCCCAGTTGCTAATCCAGAGACTAATCGCCGAACTGCAAATTATCAGCCTAGCATTTGGGGCAATACCTTCATCGTGAGCCACACTCCTGAGGATGAGGTGATTTTCTGATCATGTATGTAGTTTTCATAACAAGACCTAAAGATTTTCTCACTTTTTGTTCTTGCAATTTATTGATACAGATAACTCTGGCCCATAAAGAGCAGCAGTTGGAAGATCTAAAGGAGGAAGTTAGAAGAGAGCTGATGGCTTCAGCTAGTAACCCTTCAAAACAGCTGAAGTTTATCGATGCAGTTCAACGGCTTGGGGTGGCATACCACTTTGAAAAGGAGATAGAAGAAGCATTACAAAATACCTATGATAACTATCATTGCATTGATGACATAAATGATGATCTCTATGATGTTGTGCTTCGATTTCGACTACTAAGACAACAAGGCTTCAATATTTCATGTGGTAAGCCTCAGGAATATCATGTATTATAAGGTGCTTGAATATCATCTAGCAAAGCTCACATATAACATTCTATGTTTTGGTGATGATTACAGATATATTCAACAGGTACACAGATGAAAAGGGAAGGTTCAAGGAGTCTTTGATCAATGATGCATATGGCCTACTAGGCTTGTATGAAGCTGCACATCTCAGGGTGTGGGAAGAAGACATACTAGATGAAGCACTTGCTTTCACCACCACTCACCTCAAGTCTATGGTAGAACATTTAGAATACCCTCTTGCAGCACAAGTAACTCATGCCCTATACAGGCCCTTGAGGAAAGGCTTGGAGAGGCTAGAGGCAAGGCCTTTCATGTCTATCTACCAGGATGAAGCGTCACATAGTAAAGCTTTACTGAAGCTTGCAAAGTTAGACTTCAACCAACTGCAGTCACTGTATAAAAAAGAGCTAAGCAATATCCTGGGGTTAGTTTTCAAATCATGTATGAACTTATGTTAAAGCTGTTTACGGTATGTGAATTAATGTATTTTCTCAGGTGGTGGAAAGACCTAGATTTTTCTTCAAAGCTACCTTTTGTAAGAGATAGATTGGTGGAAGGGTACTTTTGGATAGCAATAGCTTGTTTTGAGCCCCAGTATTCATATGCTAGAAGAATACAGACCAAATTACATGCTCTGATGACAACTACGGATGACATATTTGATGCATATGGAACACTTGAAGAACTGGAGTTCTTTACGGAGGCAATTGGGAGGTTTGATCTATGCAAGATTAAAATTACCCACAACTAATTCATTGATTTCATACTTGAACTTTAAAAGGGAACTTGGTACTTGATTTTTAGGTGGGATATTGACAGCACACATCAGCTTCCTGAATACATGAAGCCATGCTATCAGGCAGTCTTAGATGCCTACAAAGAAATCGAGGACATGGAAAACACAGAAAGATCACACTCTGTGCACCAAGCAAAAGATGCAGTAGGATTCTCTGAACTCCATTGTGTTTATGATATCCTATATAGTATTGTAAATAAAATGCCATATATAACACTTGCATGATATATTTACTTGGCTGAATTTTTATCCTAGATGAAAAACTTGGTCCAAGCTTACTTGGTTGAAGCCAAATGGTTCCATGGAAAATACATACCAACAATAGAAGAGTACATGCGTGTTGCATTGGTTAGTATTGGTGCCCCCGTGTTAACATTCATCTCTTTTATTGGCATGGGAGAGATTGCAACCAAGGAAGTCTTTGATTGGCTGCAACAAAACCCTAAGATTGTTAGAGCTTCCTCCAAAGTCATTAGGCTCATGGATGACATGGCTACGCACAAGGTACAATGAAACAACACTTCCTACTGATACTTGAATATCAATCACATAAAGAGAAAGGGATCTTAAAGAAAATCTATTATATATATATACCAATTTCTTTTTAACATCTTATATTACTATGTATGCAGTTTGAGCAAGAGAGAGGGCATATTGCATCAAGTATCGAATGTTACATGAAGCAACATGGTGTCTCCGAGCAACAAGCATATGAGGAGTTTCACAAGCAACTCGAGAATGCATGGAAGGATATAAATGAAGAGTGCCTCAAACCTACTGCAGTTCCAATGCTTCTCCTTAGTCGTCTTCTCAATTTTGCTCGAGCAGCAGATGTGATGTACAAGGGGCAGAAAGATGAATTTACACATCTTGGAGAAGTGATGAAAAATAATATTTCAATGCTGCTCATAGACCCTGTGCCAATATGA
