# Supplementary material for: Seeing the Forest through the (Phylogenetic) Trees: Functional Characterisation of Grapevine Terpene Synthase (VviTPS) Paralogues and Orthologues
Source: Plants (Basel). 2021 Jul 26;10(8):1520. doi: 10.3390/plants10081520 (PMC8401418; doi:10.3390/plants10081520)
Supplement: Supplementary file 1 [file plants-10-01520-s001.zip › plants-1288915-supplementary/Supplementary File S2/CB_alleles.txt]

CLUSTAL multiple sequence alignment


CB(B)           ATGTTGAGTGCTCGAGTGAGTTTACACATGGCCTTAATTCTCGCTACCAGCAACGGGTCT
CB(A)           ---------------------------ATGGCCTTAATTCTCGCTACCAGCAACGGGTCT
                                           *********************************

CB(B)           TCTCCAGCCCCAGTTGCTAATCCAGAGACTAATTGCCGAACTGCAAATTATCAGCCTAGC
CB(A)           TCTCCAGCCCCAGTTGCTAATCCAGAGACTAATCGCCAAACTGCAAATTATCAGCCTAGC
                ********************************* *** **********************

CB(B)           ATTTGGGGCAATACCTTCATCGTGAGCCACACTCCTGAGGATG-------------AGAT
CB(A)           ATTTGGGGCAATGCCTTCATCGTGAGCAACACTCCTGAGGATGAGTTTATTGATACAGAT
                ************ ************** ***************             ****

CB(B)           AACTCTGGCCCATAAAGAGCAGCAGTTGGAAGATCTAAAGGAGGAAGTTAGAAGAGAGCT
CB(A)           AACTCTGGCCCATAAAGAGCAGCAGTTGGAAGATCTAAAGGAGGAAGTTAGAAGAGAGCT
                ************************************************************

CB(B)           GATGGCTTCAGCTAGTAATCCTTCAAAACAGCTGAAGTTTATCGATGCAGTTCAACGGCT
CB(A)           GATGGCTGCAGCTAGTAACCTTTCAAAACGGCTGAAGTTTATCGATGCAGTTCAACGGCT
                ******* ********** * ******** ******************************

CB(B)           TGGGGTGGCATACCACTTTGAAAAGGAGATAGAAGAAGCATTACAAAATACCTATGATAA
CB(A)           TGGGGTGGCATACCACTTTGAAAAGGAGATAGAAGAAGCATTACAAAATACCTATAATAA
                ******************************************************* ****

CB(B)           CTATCATTGCATTGATGACATAAATGATGATCTCTATGATGTTGCGCTTCAATTTCGACT
CB(A)           CTATCATGGCATTGATGACATAAATGATGATCTCTATGATGTTGCACTTCGATTTCGACT
                ******* ************************************* **** *********

CB(B)           ACTAAGACAACAAGGCTTCAATATTTCATGTGATATATTCAAGAGGTACACAGATGATAA
CB(A)           ACTAAGACAACAAGGCTTCAATATTTCATGTGATATATTCAACAGGTACACAGATGAAAA
                ****************************************** ************** **

CB(B)           GGGAAGGTTTAAGGAGTCTTTGATCAATGATGCATGTGGCCTACTAGGCTTGTATGAAGC
CB(A)           GGGAAGGTTCAAGGAGTCTTTGATCAATGATGCATGTGGCCTACTAGGCTTGTATGAAGC
                ********* **************************************************

CB(B)           TGCACATCTCAGGGTGTGGGAAGAAGACATACTAGATGAAGCACTTGCTTTCACCACCAC
CB(A)           TGCACATCTCAAGGTGTGGGAAGAAGATACACTAGAT-AAGCACTTGCTTTCACCACCAC
                *********** *************** * ******* **********************

CB(B)           TCACCTCAAGTCTATGGTAGAACATTTAGAATACCCTCTTGCAGCACAAGTAACTCATGC
CB(A)           TCACCTCAAGTCTATGGTAGAACATTTAGAATACCCTCTTGCAGCACAAGTAAGT-ATGC
                ***************************************************** * ****

CB(B)           CCTATACAGGTCCTTGAGGAAAGGCTTAGAGAGGCTAGAGGCAAGGCCTTTCATGTCTAT
CB(A)           CCTATACCGGCCCATTA-CAAAGGCTTGGAGAGGCTAGAGGCAAGGCCTTTCATAGCTAT
                ******* ** ** * *  ******** **************************  ****

CB(B)           CTACCAGGATGAAGCGTCACATATTAAAGCTTTACTGAAGCTTGCAAAGTTAGACTTCAA
CB(A)           CTACCAAGATGAAGCTTCACATAGTAAAGCTTTACTGAAGCCTGCAAAGTTAGACTTCAA
                ****** ******** ******* ***************** ******************

CB(B)           CCAACTGCAGTCACTGTATAAAAAAGAGCTAAGCAATATCTTGGGGTGGTGGAAAGACCT
CB(A)           CCTACTGCAGTCACTGTATAAAAAAGAGCTAAGCAATATCTTGAGGTGGTGGAAAGACCT
                ** **************************************** ****************

CB(B)           AGATTTTTCTTCAAAGCTACCTTTTGTAAGAGATAGATTGGTGGAAGGGTACTTTTTGAT
CB(A)           AGATTTTTCTTCAAAGCTACCTTTTGTAAGAGATAGAGTGGTGGAAGGGTACTTGTGGAT
                ************************************* **************** * ***

CB(B)           AGCAACAGCTTGTTTTGAGCCCCAGTATTCATATGCTAGAAGAATACAAACCAAATTACA
CB(A)           AGCAATAGCTTGTTTTGAGCCCCAGTATTCATATGCTAGAAGAATACAGACCAAATTACA
                ***** ****************************************** ***********

CB(B)           TGCTCTGATCACAACTACGGATGACATATTTGATGCGTATGGAACACTTGAAGAACTGGA
CB(A)           TGCTCTTATGACAACTACGGATGACATATTTGATGCATATGGAACACTTGAAGAACTGGA
                ****** ** ************************** ***********************

CB(B)           GCTCTTTACAGAGGCAATTGGGAGGTGGGATATTGACAGCACACATCAGCTTCCTGAATA
CB(A)           GCTCTATACAGAGGCAATTGGGAGGTGGGATATTAATAGCATCCATCAGCTCCCTGAATA
                ***** **************************** * ****  ******** ********

CB(B)           CATGAAGCCATGCTATCAGGCAGTCTTAGATGCCTACAAAGAAATTGAGGAGATGGAAAA
CB(A)           CATGAAGCAATGCTATCAGGCAGTCTTAGATGTCTTCAAAGAAATTGAGGAGATGCAAAA
                ******** *********************** ** ******************* ****

CB(B)           CACAGAAAGATCACACTCTGTGCACCAAGCAAAAGATGCAATGAAAAACTTGGTCCAAGC
CB(A)           CACAGAAAGATCATACTGTGTCCACCATGCAAAAGATGCAATGAAAAACTTTGTCCAAGC
                ************* *** *** ***** *********************** ********

CB(B)           TTACTTGGTTGAAGCCAAATGGTTTCATGGAAAATACATACCAACAATAGAAGAGTACAT
CB(A)           TTACTTGGTTGAAGCTAAATGGTTCCATGGAAAATACATAGCAACAATAGAAGAGTACAT
                *************** ******** *************** *******************

CB(B)           GCGTGTTGCATTGGTAAGTATTGGTGCCCCCGTGTTAACATTCATCTCTTTTATTGGCAT
CB(A)           GCGTGTTGCATTGGTTAGTATTGGTGCCACCGTGTTCGCAATCATCTCTTTTATTGTCAT
                *************** ************ *******  ** *************** ***

CB(B)           GGGAGAGATTGCAACCAAGGAAGTCTTTGATTGGCTGCAACAAAACCCTAAGATTGTTAG
CB(A)           GGGAGAGATCGCAACTAAGGAAGTCTTTGATTGGGTGCAACAAAACCCTAAGATTGTTAG
                ********* ***** ****************** *************************

CB(B)           AGCTTCCTCCAAAGTCATTAGGCTCATGGATGACATGGCTACGCACAAGTTTGAGCAAGA
CB(A)           AGTTTTATCCACAGTAATGACGCTCATGAATGACATGGCTACGCACAAGTTTGAGCAAGA
                ** **  **** *** ** * ******* *******************************

CB(B)           GAGAGGGCATATTGCATCAAGTATCGAATGTTACATGAAGCAACATGGTGTCTCCGAGCA
CB(A)           GAGAGAGCATACTGCATCAAGCATCGAATGTTACATGAAGCAACATGGTGTGT-CGAGCA
                ***** ***** ********* ***************************** * ******

CB(B)           ACAAGCATACGAGGATTTTCACAAGCAACTCGAGAATGCATGGAAGGATATAAATGAAGA
CB(A)           ACAAGCATATGAGGAGTTTCACAAGAAAATCGAGAATGCATGGAAGGATATAAATGAAGA
                ********* ***** ********* ** *******************************

CB(B)           GTGCCTCAAACCTACTGCAGTTCCAATGCTTCTCCTTAGTCGTCTTCTCAATTTTGCTCG
CB(A)           GTGCCTCAGACCTACTGCAGTTCCAATGCTTCTCCTTAGTCGTCTTCTCAATTTATGTCG
                ******** *********************************************   ***

CB(B)           AGCAGCAGATGTGATGTACAAGGGCGAGAAAGATATATTCACACATCTTGGAGAAGGGAT
CB(A)           GGCAGCAGATGTGGTGTACAAGGGCCAGAAAGATGCATTCACACATCTTGGAGAAGTGAT
                 ************ *********** ********  ******************** ***

CB(B)           GAAAAATAATATTTCAATGCTGCTCATAGACCCTGTGCCAATATGA
CB(A)           GAAAAATAATATTTCAATGCTGCTCATAGACCCTGTGCCAATATGA
                **********************************************
