# Supplementary material for: Seeing the Forest through the (Phylogenetic) Trees: Functional Characterisation of Grapevine Terpene Synthase (VviTPS) Paralogues and Orthologues
Source: Plants (Basel). 2021 Jul 26;10(8):1520. doi: 10.3390/plants10081520 (PMC8401418; doi:10.3390/plants10081520)
Supplement: Supplementary file 1 [file plants-10-01520-s001.zip › plants-1288915-supplementary/Supplementary File S2/CH_alleles.txt]

CLUSTAL multiple sequence alignment


CH(B)       ---------------------------ATGGCCTTAATTCTCGCTACCAGCAACGGGTCT
CH(B)       ATGTTGAGTGCTCGAGTGAGTTTACACATGGCCTTAATTCTCGCTACCAGCAACGGGTCT
                                       *********************************

CH(B)       TCTCCAGCCCCAGTTGCTAATCCAGAGACTAATCGCCAAACTGCAAATTATCAGCCTAGC
CH(B)       TCTCCAGCCCCAGTTGCTAATCCAGAGACTAATCGCCAAACTGCAAATTATCAGCCTAGC
            ************************************************************

CH(B)       ATTTGGGGCACTGCCTTCATCGTGAGCAACACTCCTGAGGATGAGATAACTCTGGTCCAT
CH(B)       ATTTGGGGCACTGCCTTCATCGTGAGCAACACTCCTGAGGATGAGATAACTCTGGTCCAT
            ************************************************************

CH(B)       GAAGAGCAGCAGTTGGAAGATCTAAAGGAGGAAGTTAGAAGAGAGCTGATGGCTGCAGCT
CH(B)       GAAGAGCAGCAGTTGGAAGATCTAAAGGAGGAAGTTAGAAGAGAGCTGATGGCTGCAGCT
            ************************************************************

CH(B)       AGTAACCTTTCAAAACAGCTGAAGTTTATCGATGCAGTTCAACGCCTTGGGGTGGCATAC
CH(B)       AGTAACCTTTCAAAACAGCTGAAGTTTATCGATGCAGTTCAACGCCTTGGGGTGGCATAC
              ************************************************************

CH(B)       CACTTTGAAAAGGATATAGAAGAAGCATTACAAAATACATATGATAACTATCATTGCATT
CH(B)       CACTTTGAAAAGGATATAGAAGAAGCATTACAAAATACATATGATAACTATCATTGCATT
                ************************************************************

CH(B)       GATGACATAAATGATGATCTCTATGATGTTGCACTTCGATTTCGACTACTAAGACAACAA
CH(B)       GATGACATAAATGATGATCTCTATGATGTTGCACTTCGATTTCGACTACTAAGACAACAA
                ************************************************************

CH(B)       GGCTTCAATATTTCATGTGATATATTCAACAGGTACACAGATGAAAAGGGAAGGTTCAAG
CH(B)       GGCTTCAATATTTCATGTGATATATTCAACAGGTACACAGATGAAAAGGGAAGGTTCAAG
                ************************************************************

CH(B)       GAGTCTTTGATCAATGATGCATGTGGCCTACTAGGCTTGTATGAAGCTGCACATCTCAGG
CH(B)       GAGTCTTTGATCAATGATGCATGTGGCCTACTAGGCTTGTATGAAGCTGCACATCTCAGG
                ************************************************************

CH(B)       GTGT-GGAAGAAGATATACTAGATGAAGCACTTGCTTTCACCACCACTCACCTCAAGTCT
CH(B)       GTGTGGGAAGAAGATATACTAGATGAAGCACTTGCTTTCACCACCACTCACCTCAAGTCT
                **** *******************************************************

CH(B)       ATGGTAGAACATTTAGAATACCCTCTTGCAGCACAAGTAAGTCATGCCCTACACCGGCCC
CH(B)       ATGGTAGAACATTTAGAATACCCTCTTGCAGCACAAGTAAGTCATGCCCTACACCGGCCC
                ************************************************************

CH(B)       ATTAGGAAAGGCTTGGAGAGGCTAGAGGCAAGGCCTTTCATGTCTATCTACCAAGATGAA
CH(B)       ATTAGGAAAGGCTTGGAGAGGCTAGAGGCAAGGCCTTTCATGTCTATCTACCAAGATGAA
                ************************************************************

CH(B)       GCTCCACATAGTAAAGCTTTACTGAAGCTTGCAAAGTTAGACTTCAACCTACTGCAGTCA
CH(B)       GCTTCACATAGTAAAGCTTTACTGAAGCTTGCAAAGTTAGACTT-AACCTACTGCAGTCA
                *** **************************************** ***************

CH(B)       CTGTATAAAAAAGAGCTAAGCAATATCTTGAGGTGGTGGAAAGACCTAGATTTTTCTTCA
CH(B)       CTGTATAAAAAAGAGCTAAGCAATATCTTGAGGTGGTGGAGAGACCTAGATTTTTCTTCA
                **************************************** *******************

CH(B)       AATCTACCTTTCGTAAGAGATAGAGTTGTGGAAGGGTACTTTTGGATAGCAATAGCTTGT
CH(B)       AATCTACCTTTTGTAAGAGATAGAGTTGTGGAAGGGTACTTTTGGATAGCAATAGCTTGT
                *********** ************************************************

CH(B)       TTTGAGCCCCAGTATTCATATGCTAGAAGAATACAGACCAAATTACATGCTCTGCTGATA
CH(B)       TTTGAGCCCCAGTATTCATATGCTAGAAGAATACAGACCAAATTACATGCTCTGCTGATA
                ************************************************************

CH(B)       ACTACGGATGACATATTTGATGCATATGGAACACTTGAAGAACTGGAGCTCTATACTGAG
CH(B)       ACTACGGATGACATATTTGATGCATATGGAACACTTGAAGAACTGGAGCTCTATACTGAG
                ************************************************************

CH(B)       GCAATTGGGAGGTGGGATATTAATAGCATCCATCAGCTTCCTGAATACATGAAACCATGC
CH(B)       GCAATTGGGAGGTGGGATATTAATAGCATCCATCAGCTTCCTGAATACACGAAACCATGC
                ************************************************* **********

CH(B)       TATCAGGCAGTCTTGGATTTCTTCAAAGAAATTGAGGAGATGCAAAACACAGAAAGATCA
CH(B)       TATCAGGCAGTCTTGGATTTCTTCAAAGAAATTGAGGAGATGCAAAACACAGAAAGATCA
                ************************************************************

CH(B)       TACTGTGTCCACCATGCAAAAGATGCAATGAAAAACTTGGTCCAAGCTTTCTTGGTTGAA
CH(B)       TACTGTGTCCACCATGCAAAAGATGCAATGAAAAACTTGGTCCAAGCTTTCTTGGTTGAA
                ************************************************************

CH(B)       GCCAAATGGTTCCATGGAAAATACATACCAACAATAGAAGAGTACATGCGTGATGCATTG
CH(B)       GCCAAATGGTTCCATGGAAAATACATACCAACAATAGAAGAGTACATGCGTGATGCATTG
                ************************************************************

CH(B)       GTTAGTAGTGGTGCCACCGTGGTCGCAATCATCTCTTTTATTGTCATGGGAGAGATCGCA
CH(B)       GTTAGTAGTGGTGCCACCGTGTTCGCAATCATCTCTTTTATTGTCATGGGAGAGATCGCA
                ********************* **************************************

CH(B)       ACTAAGGAAGTCTTTGATTGGGTGCAACAAAACCCTAAGATTGTTAGAGCTTTATCCACA
CH(B)       ACTAAGGAAGTCTTTGATTGGGTGCAACAAAACCCTAAGATTGTTAGAGCTTTATCCACA
                ************************************************************

CH(B)       GTCATGAGGCTCATGAATGACATGGCTACGCACAAGTTTGAGCAAGAGAGTGGGCATATT
CH(B)       GTCATGAGGCTCATGAATGACATGGCTACGCACAAGTTTGAGCAAGAGAGTGGGCATATT
                ************************************************************

CH(B)       GCATCAAGCATCGAATGTTACATGAAGCAGCATGGTCTCTCGGAGCAACAAGCATATGAG
CH(B)       GCATCAAGCATCGAATGTTACATGAAGCAGCATGGTCTCTCGGAGCAACAAGCATATGAG
                ************************************************************

CH(B)       GAGTTTCACAAGCAACTTGAGAATGCATGGAAGGATATAAATGAAGAGTGCCTCAGACCT
CH(B)       GAGTTTCACAAGCAACTTGAGAATGCATGGAAGGATATAAATGAAGAGTGCCTCAGACCT
                ************************************************************

CH(B)       ACTGCAGTTCCATTGCTTCTCCTTAGTCGTCTTCTCAATTTTGCTCGGGCAGCAGATGTG
CH(B)       ACCGCAGTTCCATTGCTTCTCCTTAGTCGTCTTCTCAATTTTGCTCGGGCAGCAGATGTG
                ** *********************************************************

CH(B)       GTGTACAAGGGCCAGAAAGATGCATTCACACATCTTGGAGAAGTGATGAAAAACAATATT
CH(B)       GTGTACAAGGGCCAGAAAGATGCATTCACACATCTTGGAGAAGTGATGAAAAATAATATT
                ***************************************************** ******

CH(B)       TCAATGCTGCTCATAGACCCTGTGCCAATATGA
CH(B)       TCAATGCTGCTCATAGACCCTGTGCCAATATGA
                *********************************
