# Supplementary material for: Seeing the Forest through the (Phylogenetic) Trees: Functional Characterisation of Grapevine Terpene Synthase (VviTPS) Paralogues and Orthologues
Source: Plants (Basel). 2021 Jul 26;10(8):1520. doi: 10.3390/plants10081520 (PMC8401418; doi:10.3390/plants10081520)
Supplement: Supplementary file 1 [file plants-10-01520-s001.zip › plants-1288915-supplementary/Supplementary File S2/CS-1_alleles.txt]

CLUSTAL multiple sequence alignment


CS-1(A)         ---------------------------ATGGCCTTAATTCTCGCTACCAGCAACGGGTCT
CS-1(B)         ATGTTGAGTGCTCGAGTGAGTTTACACATGGCCTTAATTCTCGCTACCAGCAACGGGTCT
                                           *********************************

CS-1(A)         TCTCCAGCCCCAGTTGCTAATCCAGAGACTAATCGCCGAACTGCAAATTATCAGCCTAGC
CS-1(B)         TCTCCAGCCCCAGCTGCTAATCCAGAGACTAATCGCCGAGCTGCAAATTATCAGCCTAGC
                ************* ************************* ********************

CS-1(A)         ATTTGGGGCAATACCTTCATCGTGAGCCACACTCCTGAGGATGAGATAACTCTGTCCCAT
CS-1(B)         ATTTGGGGCAATACCTTCATCGTGAGCCACACTCCTGAGGATGAGATAACTCTGGCACAT
                ****************************************************** * ***

CS-1(A)         AAAGAGCAGCAGTTGGAAGATCTAAAGGAGGAAGTTAGAAGAGAGCTGATGGCTGCAGCT
CS-1(B)         AAAGAGCAGCAGTTGGAAGATCTAAAGGAGGAAGTTAGAAGAGAGCTGATGGCTTCAGCT
                ****************************************************** *****

CS-1(A)         AGTAACCCTTCAAAACAGCTGAAGTTCATCGATGCAGTTCAACGGATTGGGGTGGCATAC
CS-1(B)         AGTAATCCTTCAAAACAGCTGAAGTTTATCGATGCAGTTCAACGGCTTGGGGTGGCATAC
                ***** ******************** ****************** **************

CS-1(A)         CACTTTGAAAAGGAGATAGAAGAAGCATTACAAAATACCTATGATAACTATCATTGCATT
CS-1(B)         CACTTTGAAAAGGAGATAGAAGAAGCATTACAAAATACCTATGATAACTATCATTGCATT
                ************************************************************

CS-1(A)         GATGACATAAATGATGATCTCTATGATGTTGCGCTTCGATTTCGACTACTAAGACAACAG
CS-1(B)         GATGACATAAATGATGATCTCTATGATGTTGCGCTTCAATTTCGACTACTAAGACAACAA
                ************************************* ********************* 

CS-1(A)         GGCTTCAATATTTCATGTGATATATTCAACAGGTACACAGATGAAAAGGGAAGGTTCAAG
CS-1(B)         GGCTTCAATATTTCATGTGATATATTCAAGAGGTACACAGATGATAAGGGAAGGTTTAAG
                ***************************** ************** *********** ***

CS-1(A)         GAGTCTTTGATCAATGATGCATGTGGCCTACTAGGCTTGTATGAAGCTGCACATCTCAGG
CS-1(B)         GAGTCTTTGATCAATGATGCATGTGGCCTACTAGGCTTGTATGAAGCTGCACATCTCAGG
                ************************************************************

CS-1(A)         GTGGGGGAAGAAGACATACTAGCTGAAGCACTTGATTTCACCACCACTCACCTCAAGTCT
CS-1(B)         GTGTGGGAAGAAGACATACTAGATGAAGCACTTGCTTTCACCACCACTCACCTCAAGTCT
                *** ****************** *********** *************************

CS-1(A)         ATGGTAGAACATTTAGAATACCCTCTTGCAGCACAAGTAACTCATGCCCTATACAGGCCC
CS-1(B)         ATGGTAGAACATTTAGAATACCCTCTTGCAGCACAAGTAACTCATGCCCTATACAGGTCC
                ********************************************************* **

CS-1(A)         TTGAAGAAAGGCTTGGAGAGGCTAGAGGCAAGGCCTTTCATGTCTATCTACCAGGATGAA
CS-1(B)         TTGAGGAAAGGCTTAGAGAGGCTAGAGGCAAGGCCTTTCATGTCTATCTACCAGGATGAA
                **** ********* *********************************************

CS-1(A)         GCGTCACATAGTAAAGCTTTACTGAAGCTTGCAAAGTTAGGCTTCAACCAACTGCAGTCA
CS-1(B)         GCGTCACATATTAAAGCTTTACTGAAGCTTGCAAAGTTAGACTTCAACCAACTGCAGTCA
                ********** ***************************** *******************

CS-1(A)         CTGTATAAAAAAGAGCTAAGCAATATCTTGGGGTGGTGGAAAGGCCTAGATTTTTTTTCA
CS-1(B)         CTGTATAAAAAAGAGCTAAGCAATATCTTGGGGTGGTGGAAAGACCTAGATTTCTCTTCA
                ******************************************* ********* * ****

CS-1(A)         AAGCTACCTTTTGTAAGAGATAGATTGGTGGAAGGGTACTTTTGGATAGCAACAGCTTGT
CS-1(B)         AAGCTACCCTTTGTAAGAGATAGATTGGTGGAAGGGTACTTTTTGATAGCAACAGCTTGT
                ******** ********************************** ****************

CS-1(A)         TTTGAGCCCCAGTATTCATATGCTAGAAGAATACAAACCAAATTACATGCTCTGATCACA
CS-1(B)         TTTGAGCCCCAGTATTCATATGCTAGAAGAATACAAACCAAATTACATGCTCTGATCACA
                ************************************************************

CS-1(A)         ACTACGGATGACATATTTGATGCATATTTGATGCATATGGAACACTTGAAGAACTGGAGC
CS-1(B)         ACTACGGATGA-----------CATATTTGATGCATATGGAACACTTGAAGAACTGGAGC
                ***********           **************************************

CS-1(A)         TCTTTACAGAGGCAATTGGGAGGTGGGATATTGACAGAACACATCAGCTTCCTGAATACC
CS-1(B)         TCTTTACAGAGGCAATTGGGAGGTGGGATATTGACAGCACACATCAGCTTCCTGAATACA
                ************************************* ********************* 

CS-1(A)         TGAAGCCATGCTATCAGGCAGTCTTCGATGCCTACAAAGAAATTGAGGAGATGGAAAACA
CS-1(B)         TGAAGCCATGCTATCAGGCAGTCTTAGATGCCTACAAAGAAATTGAGGAGATGGAAAACA
                ************************* **********************************

CS-1(A)         CAGAAAGATCACACTCTGTGCACCAAGCAAAAGATGCAATGAAAAACTTGGTCCAAG---
CS-1(B)         CAGAAAGATCACACTCTGTGCACCAAGCAAAAGATGCAATGAAAAACTTGGTCCAAGCTT
                *********************************************************   

CS-1(A)         -CTTGGTTGAAGCCAAATGGTTCCATGGAAAATACATACCAACAATAGAAGAGTACATGC
CS-1(B)         ACTTGGTTGAAGCCAAATGGTTTCATGGAAAATACATACCAACAGTAGAAGAGTACATGC
                 ********************* ********************* ***************

CS-1(A)         GTGTTGCATTGGTAAGTATTGGTGCCCCCGTGTTAACATTCATCTCTTTTATTGGCATGG
CS-1(B)         GTGTTGCATTGGTAAGTATTGGTGCCCCCGTGTTAACATTCATCTCTTTTATTGGCATGG
                ************************************************************

CS-1(A)         GAGAGATTGCAACCAAGGAAGTCTTTGATTGGCTGCAACAAAACCCTAAGATTGTTAGAG
CS-1(B)         GAGAGATTGCAACCAAGGAAGTCTTTGATTGGCTGCAACAAAACCCTAAGATTGTTAGAG
                ************************************************************

CS-1(A)         CTTCCTCCAAAGTCATTAGGCTCATGGATGACATGGCTACGCACAAGTTTGAGCAAGAGA
CS-1(B)         CTTCCTCCAAAGTCATTAGGCTCATGGATGACATGGCTACGCACAAGTTTGAGCAAGAGA
                ************************************************************

CS-1(A)         GAGGGCATATTGCATCAAGTATCGAATGTTACATGAAGCAACATGGTGTCTCCGAGCAAC
CS-1(B)         GAGGGCATATTGCATCAAGTATCGAATGTTACATGAAGCAACATGGTGTCTCCGAGCAAC
                ************************************************************

CS-1(A)         AAGCATATGAGGAGTTTCACAAGCAACTCGAGAATGCATGGAAGGATATAAATGAAGAGA
CS-1(B)         AAGCATACGAGGATTTTCACAAGCAACTCGAGAATGCATGGAAGGATATAAATGAAGAGT
                ******* ***** ********************************************* 

CS-1(A)         GCCTCAAACCTACTGCAGTTCCAATGCTTCTCCTTAGTCGTCTTCTCAATTTTGCTCGAG
CS-1(B)         GCCTCAAACCTACTGCAGTTCCAATGCTTCTCCTTAGTCGTCTTCTCAATTTTGCTCGAG
                ************************************************************

CS-1(A)         CAGCAGATGTGATGTACAATGGGCAGAAAGATGAATTCACACATCTTGGAGAAGTGATGA
CS-1(B)         CAGCAGATGTGATGTACAAGGGCGAGAAAGATATATTCACACATCTTGGAGAAGGGATGA
                ******************* **  ********  ******************** *****

CS-1(A)         AAAATAATATTTCAATGCTGCTCATAGACCCTGTGCCAA-ATGAA
CS-1(B)         AAAATAATATTTCAATGCTGCTCATAGACCCTGTGCCAATATGA-
                *************************************** **** 
