# Supplementary material for: Seeing the Forest through the (Phylogenetic) Trees: Functional Characterisation of Grapevine Terpene Synthase (VviTPS) Paralogues and Orthologues
Source: Plants (Basel). 2021 Jul 26;10(8):1520. doi: 10.3390/plants10081520 (PMC8401418; doi:10.3390/plants10081520)
Supplement: Supplementary file 1 [file plants-10-01520-s001.zip › plants-1288915-supplementary/Supplementary File S2/CS-2_alleles.txt]

CLUSTAL multiple sequence alignment


CS-2(B)         ATGTTGAGTGCTCGAGTGAGTTTACACATGGCCTTAATTCTCGCTACCAGCAACGGGTCT
CS-2(A)         ---------------------------ATGGCCTTAATTCTCGCTACCAGCAACGGGTCT
                                           *********************************

CS-2(B)         TCTCCAGCCCCAGTTGCTAATCCAGAGACTAATCGCCGAACTGCAAATTATTAGCCTAGC
CS-2(A)         TCTCCAGCCCCAGTTGCTAATCCAGAGACTAATCGCCGAACTGCAAATTATTAGCCTAGC
                ************************************************************

CS-2(B)         ATTTGGGGCAATAGCTTCATCGTGAGCAACACCCCTGAGGATGAGATAACTCTGGCCCAT
CS-2(A)         ATTTGGGGCAATAGCTTCATCGTGAGCAACACCCCTGAGGATGAGATAACTCTGGCCCAT
                ************************************************************

CS-2(B)         AAAGGTGGAAGTTAGAAGAGAGCTGATAGCTGCAGCTAGTAACCCTTCAGAAGAGCTGAA
CS-2(A)         AAAGGTGGAAGTTAGAAGAGAGCTGATAGCTGCAGCTAGTAACCCTTCAGAAGAGCTGAA
                ************************************************************

CS-2(B)         GTTTATCGATGCAATTCAACGGCTTGGGGTGGCATACCACTTTGAAAAGGAGATAGAAGA
CS-2(A)         GTTTATCGATGCAATTCAACGGCTTGGGGTGGCATACCACTTTGAAAAGGAGATAGAAGA
                ************************************************************

CS-2(B)         AGCATTACAAAATACCTATGATCAATGATGCATGTGGCCTACTAGGCTTATATGAAGCTG
CS-2(A)         AGCATTACAAAATACCTATGATCAATGATGCATGTGGCCTACTAGGCTTATATGAAGCTG
                ************************************************************

CS-2(B)         CACATTTCAGGGTTTGGGAAGAAGATATACTGGATGAAGCACTTGCTTTCACCACCACTC
CS-2(A)         CACATTTCAGGGTTTGGGAAGAAGATATACTGGATGAAGCACTTGCTTTCACCACCACTC
                ************************************************************

CS-2(B)         ACCTCAAGTCTATGGTGGAACATTTAGAACACCCTCTTGCAGCACAAGTAACTCATGCCC
CS-2(A)         ACCTCAAGTCTATGGTGGAACATTTAGAATACCCTCTTGCAGCACAAGTAACTCATGCCC
                ***************************** ******************************

CS-2(B)         TATACCGGCCCATTAGGAAAGGCCTGGAGAGGCTAGAAGCAAGGCCTTTCATGTCTATCT
CS-2(A)         TATACCGGCCCATTAGGAAAGGCCTGGAGAGGCTAGAAGCAAGGCCTTTCATGTCTATCT
                ************************************************************

CS-2(B)         ACCAGGATGAAGCTTCACATAGTAAAGCTTTACTGAAGCTTGCAAAGTTAGACTTCAACC
CS-2(A)         ACCAGGATGAAGCTTCACATAGTAAAGCTTTACTGAAGCTTGCAAAGTTAGACTTCAACC
                ************************************************************

CS-2(B)         TATTGCAGTCACTGTATAAGAAAGAGCTGAGCAATATCTCGAGTTGGTGGAAAGACCTAG
CS-2(A)         TATTGCAGTCACTGTATAAGAAAGAGCTGAGCAATATCTCGAGTTGGTGGAAAGACCTAG
                ************************************************************

CS-2(B)         ATTTATCTTCAAAGCTACCTTTTTCCAGAGATAGAGTGGTGGAAACATACTTTTGGATAG
CS-2(A)         ATTTATCTTCAAAGCTACCTTTTTCCAGAGATAGAGTGGTGGAAACATACTTTTGGATAG
                ************************************************************

CS-2(B)         CAATATGTTGTTTTGAGCCCCAGTATTCATATGCTAGAAGAATACAGACCAAAGTAGTTG
CS-2(A)         CAATATGTTGTTTTGAGCCCCAGTATTCATATGCTAGAAGAATACAGACCAAAGTAGTTG
                ************************************************************

CS-2(B)         CTCTGTTGACAACTATAGATGATATCTTTGCTGCATATGGCACACTGGAAGAGCTAGAGC
CS-2(A)         CTCTGTTGACAACTATAGATGATATCTTTGATGCATATGGCACACTGGAAGAGCTAGAGC
                ****************************** *****************************

CS-2(B)         TCTTTACAGAAGCAATACAGAGGTGGGATATGAACAGCATACATCAGCTTCCTGAATACA
CS-2(A)         TCTTTACAGAAGCAATACAGAGGTGGGATATGAACAGCATACATCAGCTTCCTGAATACA
                ************************************************************

CS-2(B)         TGAAGCCATGCTATCAGGCAGTTATAGATGCCTACAAAGAAATTGAGCTGGAAAACAGAG
CS-2(A)         TGAAGCCATGCTATCAGGCAGTTATAGATGCCTACAAAGAAATTGAGCTGGAAAACAGAG
                ************************************************************

CS-2(B)         GAAGATCATACTGTATCCACAATGCAAAAGATGCAATGAAAAGCTCTGTCCGAGCGTATT
CS-2(A)         GAAGATCATACTGTATCCACAATGCAAAAGATGCAATGAAAAGCTCTGTCCGAGCGTATT
                ************************************************************

CS-2(B)         TGGTTGAAGCCAAATGGCTCCATGGAAAATACATACCAACAATAGAAGAGTACATGGGTA
CS-2(A)         TGGTTGAAGCCAAATGGTTCCATGGAAAATACATACCAACAATAGAAGAGTACATGGGTA
                ***************** ******************************************

CS-2(B)         TCGCACTGGTAAGCATTGGTGTCCCCATGTTCACTATCTTCTCTTTTATCGGCATGGGAG
CS-2(A)         TCGCACTGGTAAGCATTGGTGTCCCCATGTTCACTATCTTCTCTTTTATCGGCATGGGAG
                ************************************************************

CS-2(B)         AGATTGCAAATAAGGAAGTCTTTGATTGGGTCCAGCAAAATCCTAAGACTGTTAGAGCTT
CS-2(A)         AGATTGCAAATAAGGAAGTCTTTGATTGGGTCCAGCAAAATCCTAAGACTGTTAGAGCTT
                ************************************************************

CS-2(B)         CCTCTACAATTATTAGGCTCATGGATGACATGGCTTCCCACAAGTTTGAGCAAGAGAGAG
CS-2(A)         CCTCTACAATTATTAGGCTCATGGATGACATGGCTTCCCACAAGTTTGAGCAAGAGAGAG
                ************************************************************

CS-2(B)         GCCACATTGCATCAAGCATCGAATGTTACATGAAGCAACATGGTGTCTCGGAGAAACAAG
CS-2(A)         GCCACATTGCATCAAGCATCGAATGTTACATGAAGCAACATGGTGTCTCGGAGAAACAAG
                ************************************************************

CS-2(B)         CATATGGGGAGTTTCACAAGCAACTCGAGAACGCATGGAAGGATATAAATGAAGAGTGCC
CS-2(A)         CATATGGGGAGTTTCACAAGCAACTCGAGAACGCATGGAAGGATATAAATGAAGAGTGCC
                ************************************************************

CS-2(B)         TCAGACCTACCGCAGTTCCAATGCTTCTCCTCAGTCGTCTTCTAAATTTTGCTCGATCAG
CS-2(A)         TCAGACCTACCGCAGTTCCAATGCTTCTCCTCAGTCGTCTTCTAAATTTTGCTCGATCAG
                ************************************************************

CS-2(B)         GAGATGTGATGTACAAGGCCCACAAAGATATATTCTCACATCCTGAAGAAGTGATGAAAA
CS-2(A)         GAGATGTGATGTACAAGGCCCACAAAGATATATTCTCACATCCTGAAGAAGTGATGAAAA
                ************************************************************

CS-2(B)         ATAATATTTCAATGCTGCTCATAGACCCTGTGCCAATATGA
CS-2(A)         ATAATATTTCAATGCTGCTCATAGACCCTGTGCCAATATGA
                *****************************************
