# Supplementary material for: Seeing the Forest through the (Phylogenetic) Trees: Functional Characterisation of Grapevine Terpene Synthase (VviTPS) Paralogues and Orthologues
Source: Plants (Basel). 2021 Jul 26;10(8):1520. doi: 10.3390/plants10081520 (PMC8401418; doi:10.3390/plants10081520)
Supplement: Supplementary file 1 [file plants-10-01520-s001.zip › plants-1288915-supplementary/Supplementary File S2/Read me.txt]

File is provided in the clustal alignment format and can be viewed using a text viewer


Each file consists of pairwise alignment for  the genotypes listed with the forward primer (Primer A or B) used for gene isolation indicated.


CHENIN BLANC (CB)

CB(B)           ATGTTGAGTGCTCGAGTGAGTTTACACATGGCCTTAATTCTCGCTACCAGCAACGGGTCT
CB(A)           ---------------------------ATGGCCTTAATTCTCGCTACCAGCAACGGGTCT
                                           *********************************

CB(B)           TCTCCAGCCCCAGTTGCTAATCCAGAGACTAATTGCCGAACTGCAAATTATCAGCCTAGC
CB(A)           TCTCCAGCCCCAGTTGCTAATCCAGAGACTAATCGCCAAACTGCAAATTATCAGCCTAGC
                ********************************* *** **********************

CB(B)           ATTTGGGGCAATACCTTCATCGTGAGCCACACTCCTGAGGATG-------------AGAT
CB(A)           ATTTGGGGCAATGCCTTCATCGTGAGCAACACTCCTGAGGATGAGTTTATTGATACAGAT
                ************ ************** ***************             ****

CB(B)           AACTCTGGCCCATAAAGAGCAGCAGTTGGAAGATCTAAAGGAGGAAGTTAGAAGAGAGCT
CB(A)           AACTCTGGCCCATAAAGAGCAGCAGTTGGAAGATCTAAAGGAGGAAGTTAGAAGAGAGCT
                ************************************************************

CB(B)           GATGGCTTCAGCTAGTAATCCTTCAAAACAGCTGAAGTTTATCGATGCAGTTCAACGGCT
CB(A)           GATGGCTGCAGCTAGTAACCTTTCAAAACGGCTGAAGTTTATCGATGCAGTTCAACGGCT
                ******* ********** * ******** ******************************

CB(B)           TGGGGTGGCATACCACTTTGAAAAGGAGATAGAAGAAGCATTACAAAATACCTATGATAA
CB(A)           TGGGGTGGCATACCACTTTGAAAAGGAGATAGAAGAAGCATTACAAAATACCTATAATAA
                ******************************************************* ****

CB(B)           CTATCATTGCATTGATGACATAAATGATGATCTCTATGATGTTGCGCTTCAATTTCGACT
CB(A)           CTATCATGGCATTGATGACATAAATGATGATCTCTATGATGTTGCACTTCGATTTCGACT
                ******* ************************************* **** *********

CB(B)           ACTAAGACAACAAGGCTTCAATATTTCATGTGATATATTCAAGAGGTACACAGATGATAA
CB(A)           ACTAAGACAACAAGGCTTCAATATTTCATGTGATATATTCAACAGGTACACAGATGAAAA
                ****************************************** ************** **

CB(B)           GGGAAGGTTTAAGGAGTCTTTGATCAATGATGCATGTGGCCTACTAGGCTTGTATGAAGC
CB(A)           GGGAAGGTTCAAGGAGTCTTTGATCAATGATGCATGTGGCCTACTAGGCTTGTATGAAGC
                ********* **************************************************

CB(B)           TGCACATCTCAGGGTGTGGGAAGAAGACATACTAGATGAAGCACTTGCTTTCACCACCAC
CB(A)           TGCACATCTCAAGGTGTGGGAAGAAGATACACTAGAT-AAGCACTTGCTTTCACCACCAC
                *********** *************** * ******* **********************

CB(B)           TCACCTCAAGTCTATGGTAGAACATTTAGAATACCCTCTTGCAGCACAAGTAACTCATGC
CB(A)           TCACCTCAAGTCTATGGTAGAACATTTAGAATACCCTCTTGCAGCACAAGTAAGT-ATGC
                ***************************************************** * ****

CB(B)           CCTATACAGGTCCTTGAGGAAAGGCTTAGAGAGGCTAGAGGCAAGGCCTTTCATGTCTAT
CB(A)           CCTATACCGGCCCATTA-CAAAGGCTTGGAGAGGCTAGAGGCAAGGCCTTTCATAGCTAT
                ******* ** ** * *  ******** **************************  ****

CB(B)           CTACCAGGATGAAGCGTCACATATTAAAGCTTTACTGAAGCTTGCAAAGTTAGACTTCAA
CB(A)           CTACCAAGATGAAGCTTCACATAGTAAAGCTTTACTGAAGCCTGCAAAGTTAGACTTCAA
                ****** ******** ******* ***************** ******************

CB(B)           CCAACTGCAGTCACTGTATAAAAAAGAGCTAAGCAATATCTTGGGGTGGTGGAAAGACCT
CB(A)           CCTACTGCAGTCACTGTATAAAAAAGAGCTAAGCAATATCTTGAGGTGGTGGAAAGACCT
                ** **************************************** ****************

CB(B)           AGATTTTTCTTCAAAGCTACCTTTTGTAAGAGATAGATTGGTGGAAGGGTACTTTTTGAT
CB(A)           AGATTTTTCTTCAAAGCTACCTTTTGTAAGAGATAGAGTGGTGGAAGGGTACTTGTGGAT
                ************************************* **************** * ***

CB(B)           AGCAACAGCTTGTTTTGAGCCCCAGTATTCATATGCTAGAAGAATACAAACCAAATTACA
CB(A)           AGCAATAGCTTGTTTTGAGCCCCAGTATTCATATGCTAGAAGAATACAGACCAAATTACA
                ***** ****************************************** ***********

CB(B)           TGCTCTGATCACAACTACGGATGACATATTTGATGCGTATGGAACACTTGAAGAACTGGA
CB(A)           TGCTCTTATGACAACTACGGATGACATATTTGATGCATATGGAACACTTGAAGAACTGGA
                ****** ** ************************** ***********************

CB(B)           GCTCTTTACAGAGGCAATTGGGAGGTGGGATATTGACAGCACACATCAGCTTCCTGAATA
CB(A)           GCTCTATACAGAGGCAATTGGGAGGTGGGATATTAATAGCATCCATCAGCTCCCTGAATA
                ***** **************************** * ****  ******** ********

CB(B)           CATGAAGCCATGCTATCAGGCAGTCTTAGATGCCTACAAAGAAATTGAGGAGATGGAAAA
CB(A)           CATGAAGCAATGCTATCAGGCAGTCTTAGATGTCTTCAAAGAAATTGAGGAGATGCAAAA
                ******** *********************** ** ******************* ****

CB(B)           CACAGAAAGATCACACTCTGTGCACCAAGCAAAAGATGCAATGAAAAACTTGGTCCAAGC
CB(A)           CACAGAAAGATCATACTGTGTCCACCATGCAAAAGATGCAATGAAAAACTTTGTCCAAGC
                ************* *** *** ***** *********************** ********

CB(B)           TTACTTGGTTGAAGCCAAATGGTTTCATGGAAAATACATACCAACAATAGAAGAGTACAT
CB(A)           TTACTTGGTTGAAGCTAAATGGTTCCATGGAAAATACATAGCAACAATAGAAGAGTACAT
                *************** ******** *************** *******************

CB(B)           GCGTGTTGCATTGGTAAGTATTGGTGCCCCCGTGTTAACATTCATCTCTTTTATTGGCAT
CB(A)           GCGTGTTGCATTGGTTAGTATTGGTGCCACCGTGTTCGCAATCATCTCTTTTATTGTCAT
                *************** ************ *******  ** *************** ***

CB(B)           GGGAGAGATTGCAACCAAGGAAGTCTTTGATTGGCTGCAACAAAACCCTAAGATTGTTAG
CB(A)           GGGAGAGATCGCAACTAAGGAAGTCTTTGATTGGGTGCAACAAAACCCTAAGATTGTTAG
                ********* ***** ****************** *************************

CB(B)           AGCTTCCTCCAAAGTCATTAGGCTCATGGATGACATGGCTACGCACAAGTTTGAGCAAGA
CB(A)           AGTTTTATCCACAGTAATGACGCTCATGAATGACATGGCTACGCACAAGTTTGAGCAAGA
                ** **  **** *** ** * ******* *******************************

CB(B)           GAGAGGGCATATTGCATCAAGTATCGAATGTTACATGAAGCAACATGGTGTCTCCGAGCA
CB(A)           GAGAGAGCATACTGCATCAAGCATCGAATGTTACATGAAGCAACATGGTGTGT-CGAGCA
                ***** ***** ********* ***************************** * ******

CB(B)           ACAAGCATACGAGGATTTTCACAAGCAACTCGAGAATGCATGGAAGGATATAAATGAAGA
CB(A)           ACAAGCATATGAGGAGTTTCACAAGAAAATCGAGAATGCATGGAAGGATATAAATGAAGA
                ********* ***** ********* ** *******************************

CB(B)           GTGCCTCAAACCTACTGCAGTTCCAATGCTTCTCCTTAGTCGTCTTCTCAATTTTGCTCG
CB(A)           GTGCCTCAGACCTACTGCAGTTCCAATGCTTCTCCTTAGTCGTCTTCTCAATTTATGTCG
                ******** *********************************************   ***

CB(B)           AGCAGCAGATGTGATGTACAAGGGCGAGAAAGATATATTCACACATCTTGGAGAAGGGAT
CB(A)           GGCAGCAGATGTGGTGTACAAGGGCCAGAAAGATGCATTCACACATCTTGGAGAAGTGAT
                 ************ *********** ********  ******************** ***

CB(B)           GAAAAATAATATTTCAATGCTGCTCATAGACCCTGTGCCAATATGA
CB(A)           GAAAAATAATATTTCAATGCTGCTCATAGACCCTGTGCCAATATGA
                **********************************************

CHARDONNAY (CH)

CH(A)       ---------------------------ATGGCCTTAATTCTCGCTACCAGCAACGGGTCT
CH(B)       ATGTTGAGTGCTCGAGTGAGTTTACACATGGCCTTAATTCTCGCTACCAGCAACGGGTCT
                                       *********************************

CH(A)       TCTCCAGCCCCAGTTGCTAATCCAGAGACTAATCGCCAAACTGCAAATTATCAGCCTAGC
CH(B)       TCTCCAGCCCCAGTTGCTAATCCAGAGACTAATCGCCAAACTGCAAATTATCAGCCTAGC
            ************************************************************

CH(A)       ATTTGGGGCACTGCCTTCATCGTGAGCAACACTCCTGAGGATGAGATAACTCTGGTCCAT
CH(B)       ATTTGGGGCACTGCCTTCATCGTGAGCAACACTCCTGAGGATGAGATAACTCTGGTCCAT
            ************************************************************

CH A)       GAAGAGCAGCAGTTGGAAGATCTAAAGGAGGAAGTTAGAAGAGAGCTGATGGCTGCAGCT
CH(B)       GAAGAGCAGCAGTTGGAAGATCTAAAGGAGGAAGTTAGAAGAGAGCTGATGGCTGCAGCT
            ************************************************************

CH(A)       AGTAACCTTTCAAAACAGCTGAAGTTTATCGATGCAGTTCAACGCCTTGGGGTGGCATAC
CH(B)       AGTAACCTTTCAAAACAGCTGAAGTTTATCGATGCAGTTCAACGCCTTGGGGTGGCATAC
            ************************************************************

CH(A)       CACTTTGAAAAGGATATAGAAGAAGCATTACAAAATACATATGATAACTATCATTGCATT
CH(B)       CACTTTGAAAAGGATATAGAAGAAGCATTACAAAATACATATGATAACTATCATTGCATT
            ************************************************************

CH(A)       GATGACATAAATGATGATCTCTATGATGTTGCACTTCGATTTCGACTACTAAGACAACAA
CH(B)       GATGACATAAATGATGATCTCTATGATGTTGCACTTCGATTTCGACTACTAAGACAACAA
            ************************************************************

CH(A)       GGCTTCAATATTTCATGTGATATATTCAACAGGTACACAGATGAAAAGGGAAGGTTCAAG
CH(B)       GGCTTCAATATTTCATGTGATATATTCAACAGGTACACAGATGAAAAGGGAAGGTTCAAG
            ************************************************************

CH(A)       GAGTCTTTGATCAATGATGCATGTGGCCTACTAGGCTTGTATGAAGCTGCACATCTCAGG
CH(B)       GAGTCTTTGATCAATGATGCATGTGGCCTACTAGGCTTGTATGAAGCTGCACATCTCAGG
            ************************************************************

CH(A)       GTGT-GGAAGAAGATATACTAGATGAAGCACTTGCTTTCACCACCACTCACCTCAAGTCT
CH(B)       GTGTGGGAAGAAGATATACTAGATGAAGCACTTGCTTTCACCACCACTCACCTCAAGTCT
            **** *******************************************************

CH(A)       ATGGTAGAACATTTAGAATACCCTCTTGCAGCACAAGTAAGTCATGCCCTACACCGGCCC
CH(B)       ATGGTAGAACATTTAGAATACCCTCTTGCAGCACAAGTAAGTCATGCCCTACACCGGCCC
            ************************************************************

CH(A)       ATTAGGAAAGGCTTGGAGAGGCTAGAGGCAAGGCCTTTCATGTCTATCTACCAAGATGAA
CH(B)       ATTAGGAAAGGCTTGGAGAGGCTAGAGGCAAGGCCTTTCATGTCTATCTACCAAGATGAA
            ************************************************************

CH(A)       GCTCCACATAGTAAAGCTTTACTGAAGCTTGCAAAGTTAGACTTCAACCTACTGCAGTCA
CH(B)       GCTTCACATAGTAAAGCTTTACTGAAGCTTGCAAAGTTAGACTT-AACCTACTGCAGTCA
            *** **************************************** ***************

CH(A)       CTGTATAAAAAAGAGCTAAGCAATATCTTGAGGTGGTGGAAAGACCTAGATTTTTCTTCA
CH(B)       CTGTATAAAAAAGAGCTAAGCAATATCTTGAGGTGGTGGAGAGACCTAGATTTTTCTTCA
            **************************************** *******************

CH(A)       AATCTACCTTTCGTAAGAGATAGAGTTGTGGAAGGGTACTTTTGGATAGCAATAGCTTGT
CH(B)       AATCTACCTTTTGTAAGAGATAGAGTTGTGGAAGGGTACTTTTGGATAGCAATAGCTTGT
            *********** ************************************************

CH(A)       TTTGAGCCCCAGTATTCATATGCTAGAAGAATACAGACCAAATTACATGCTCTGCTGATA
CH(B)       TTTGAGCCCCAGTATTCATATGCTAGAAGAATACAGACCAAATTACATGCTCTGCTGATA
            ************************************************************

CH(A)       ACTACGGATGACATATTTGATGCATATGGAACACTTGAAGAACTGGAGCTCTATACTGAG
CH(B)       ACTACGGATGACATATTTGATGCATATGGAACACTTGAAGAACTGGAGCTCTATACTGAG
            ************************************************************

CH(A)       GCAATTGGGAGGTGGGATATTAATAGCATCCATCAGCTTCCTGAATACATGAAACCATGC
CH(B)       GCAATTGGGAGGTGGGATATTAATAGCATCCATCAGCTTCCTGAATACACGAAACCATGC
            ************************************************* **********

CH(A)       TATCAGGCAGTCTTGGATTTCTTCAAAGAAATTGAGGAGATGCAAAACACAGAAAGATCA
CH(B)       TATCAGGCAGTCTTGGATTTCTTCAAAGAAATTGAGGAGATGCAAAACACAGAAAGATCA
            ************************************************************

CH(A)       TACTGTGTCCACCATGCAAAAGATGCAATGAAAAACTTGGTCCAAGCTTTCTTGGTTGAA
CH(B)       TACTGTGTCCACCATGCAAAAGATGCAATGAAAAACTTGGTCCAAGCTTTCTTGGTTGAA
            ************************************************************

CH(A)       GCCAAATGGTTCCATGGAAAATACATACCAACAATAGAAGAGTACATGCGTGATGCATTG
CH(B)       GCCAAATGGTTCCATGGAAAATACATACCAACAATAGAAGAGTACATGCGTGATGCATTG
            ************************************************************

CH(A)       GTTAGTAGTGGTGCCACCGTGGTCGCAATCATCTCTTTTATTGTCATGGGAGAGATCGCA
CH(B)       GTTAGTAGTGGTGCCACCGTGTTCGCAATCATCTCTTTTATTGTCATGGGAGAGATCGCA
            ********************* **************************************

CH(A)       ACTAAGGAAGTCTTTGATTGGGTGCAACAAAACCCTAAGATTGTTAGAGCTTTATCCACA
CH(B)       ACTAAGGAAGTCTTTGATTGGGTGCAACAAAACCCTAAGATTGTTAGAGCTTTATCCACA
            ************************************************************

CH(A)       GTCATGAGGCTCATGAATGACATGGCTACGCACAAGTTTGAGCAAGAGAGTGGGCATATT
CH(B)       GTCATGAGGCTCATGAATGACATGGCTACGCACAAGTTTGAGCAAGAGAGTGGGCATATT
            ************************************************************

CH(A)       GCATCAAGCATCGAATGTTACATGAAGCAGCATGGTCTCTCGGAGCAACAAGCATATGAG
CH(B)       GCATCAAGCATCGAATGTTACATGAAGCAGCATGGTCTCTCGGAGCAACAAGCATATGAG
            ************************************************************

CH(A)       GAGTTTCACAAGCAACTTGAGAATGCATGGAAGGATATAAATGAAGAGTGCCTCAGACCT
CH(B)       GAGTTTCACAAGCAACTTGAGAATGCATGGAAGGATATAAATGAAGAGTGCCTCAGACCT
            ************************************************************

CH(A)       ACTGCAGTTCCATTGCTTCTCCTTAGTCGTCTTCTCAATTTTGCTCGGGCAGCAGATGTG
CH(B)       ACCGCAGTTCCATTGCTTCTCCTTAGTCGTCTTCTCAATTTTGCTCGGGCAGCAGATGTG
            ** *********************************************************

CH(A)       GTGTACAAGGGCCAGAAAGATGCATTCACACATCTTGGAGAAGTGATGAAAAACAATATT
CH(B)       GTGTACAAGGGCCAGAAAGATGCATTCACACATCTTGGAGAAGTGATGAAAAATAATATT
            ***************************************************** ******

CH(A)       TCAATGCTGCTCATAGACCCTGTGCCAATATGA
CH(B)       TCAATGCTGCTCATAGACCCTGTGCCAATATGA
            *********************************

CABERNET SAUVIGNON (CS) 1

CS-1(A)         ---------------------------ATGGCCTTAATTCTCGCTACCAGCAACGGGTCT
CS-1(B)         ATGTTGAGTGCTCGAGTGAGTTTACACATGGCCTTAATTCTCGCTACCAGCAACGGGTCT
                                           *********************************

CS-1(A)         TCTCCAGCCCCAGTTGCTAATCCAGAGACTAATCGCCGAACTGCAAATTATCAGCCTAGC
CS-1(B)         TCTCCAGCCCCAGCTGCTAATCCAGAGACTAATCGCCGAGCTGCAAATTATCAGCCTAGC
                ************* ************************* ********************

CS-1(A)         ATTTGGGGCAATACCTTCATCGTGAGCCACACTCCTGAGGATGAGATAACTCTGTCCCAT
CS-1(B)         ATTTGGGGCAATACCTTCATCGTGAGCCACACTCCTGAGGATGAGATAACTCTGGCACAT
                ****************************************************** * ***

CS-1(A)         AAAGAGCAGCAGTTGGAAGATCTAAAGGAGGAAGTTAGAAGAGAGCTGATGGCTGCAGCT
CS-1(B)         AAAGAGCAGCAGTTGGAAGATCTAAAGGAGGAAGTTAGAAGAGAGCTGATGGCTTCAGCT
                ****************************************************** *****

CS-1(A)         AGTAACCCTTCAAAACAGCTGAAGTTCATCGATGCAGTTCAACGGATTGGGGTGGCATAC
CS-1(B)         AGTAATCCTTCAAAACAGCTGAAGTTTATCGATGCAGTTCAACGGCTTGGGGTGGCATAC
                ***** ******************** ****************** **************

CS-1(A)         CACTTTGAAAAGGAGATAGAAGAAGCATTACAAAATACCTATGATAACTATCATTGCATT
CS-1(B)         CACTTTGAAAAGGAGATAGAAGAAGCATTACAAAATACCTATGATAACTATCATTGCATT
                ************************************************************

CS-1(A)         GATGACATAAATGATGATCTCTATGATGTTGCGCTTCGATTTCGACTACTAAGACAACAG
CS-1(B)         GATGACATAAATGATGATCTCTATGATGTTGCGCTTCAATTTCGACTACTAAGACAACAA
                ************************************* ********************* 

CS-1(A)         GGCTTCAATATTTCATGTGATATATTCAACAGGTACACAGATGAAAAGGGAAGGTTCAAG
CS-1(B)         GGCTTCAATATTTCATGTGATATATTCAAGAGGTACACAGATGATAAGGGAAGGTTTAAG
                ***************************** ************** *********** ***

CS-1(A)         GAGTCTTTGATCAATGATGCATGTGGCCTACTAGGCTTGTATGAAGCTGCACATCTCAGG
CS-1(B)         GAGTCTTTGATCAATGATGCATGTGGCCTACTAGGCTTGTATGAAGCTGCACATCTCAGG
                ************************************************************

CS-1(A)         GTGGGGGAAGAAGACATACTAGCTGAAGCACTTGATTTCACCACCACTCACCTCAAGTCT
CS-1(B)         GTGTGGGAAGAAGACATACTAGATGAAGCACTTGCTTTCACCACCACTCACCTCAAGTCT
                *** ****************** *********** *************************

CS-1(A)         ATGGTAGAACATTTAGAATACCCTCTTGCAGCACAAGTAACTCATGCCCTATACAGGCCC
CS-1(B)         ATGGTAGAACATTTAGAATACCCTCTTGCAGCACAAGTAACTCATGCCCTATACAGGTCC
                ********************************************************* **

CS-1(A)         TTGAAGAAAGGCTTGGAGAGGCTAGAGGCAAGGCCTTTCATGTCTATCTACCAGGATGAA
CS-1(B)         TTGAGGAAAGGCTTAGAGAGGCTAGAGGCAAGGCCTTTCATGTCTATCTACCAGGATGAA
                **** ********* *********************************************

CS-1(A)         GCGTCACATAGTAAAGCTTTACTGAAGCTTGCAAAGTTAGGCTTCAACCAACTGCAGTCA
CS-1(B)         GCGTCACATATTAAAGCTTTACTGAAGCTTGCAAAGTTAGACTTCAACCAACTGCAGTCA
                ********** ***************************** *******************

CS-1(A)         CTGTATAAAAAAGAGCTAAGCAATATCTTGGGGTGGTGGAAAGGCCTAGATTTTTTTTCA
CS-1(B)         CTGTATAAAAAAGAGCTAAGCAATATCTTGGGGTGGTGGAAAGACCTAGATTTCTCTTCA
                ******************************************* ********* * ****

CS-1(A)         AAGCTACCTTTTGTAAGAGATAGATTGGTGGAAGGGTACTTTTGGATAGCAACAGCTTGT
CS-1(B)         AAGCTACCCTTTGTAAGAGATAGATTGGTGGAAGGGTACTTTTTGATAGCAACAGCTTGT
                ******** ********************************** ****************

CS-1(A)         TTTGAGCCCCAGTATTCATATGCTAGAAGAATACAAACCAAATTACATGCTCTGATCACA
CS-1(B)         TTTGAGCCCCAGTATTCATATGCTAGAAGAATACAAACCAAATTACATGCTCTGATCACA
                ************************************************************

CS-1(A)         ACTACGGATGACATATTTGATGCATATTTGATGCATATGGAACACTTGAAGAACTGGAGC
CS-1(B)         ACTACGGATGA-----------CATATTTGATGCATATGGAACACTTGAAGAACTGGAGC
                ***********           **************************************

CS-1(A)         TCTTTACAGAGGCAATTGGGAGGTGGGATATTGACAGAACACATCAGCTTCCTGAATACC
CS-1(B)         TCTTTACAGAGGCAATTGGGAGGTGGGATATTGACAGCACACATCAGCTTCCTGAATACA
                ************************************* ********************* 

CS-1(A)         TGAAGCCATGCTATCAGGCAGTCTTCGATGCCTACAAAGAAATTGAGGAGATGGAAAACA
CS-1(B)         TGAAGCCATGCTATCAGGCAGTCTTAGATGCCTACAAAGAAATTGAGGAGATGGAAAACA
                ************************* **********************************

CS-1(A)         CAGAAAGATCACACTCTGTGCACCAAGCAAAAGATGCAATGAAAAACTTGGTCCAAG---
CS-1(B)         CAGAAAGATCACACTCTGTGCACCAAGCAAAAGATGCAATGAAAAACTTGGTCCAAGCTT
                *********************************************************   

CS-1(A)         -CTTGGTTGAAGCCAAATGGTTCCATGGAAAATACATACCAACAATAGAAGAGTACATGC
CS-1(B)         ACTTGGTTGAAGCCAAATGGTTTCATGGAAAATACATACCAACAGTAGAAGAGTACATGC
                 ********************* ********************* ***************

CS-1(A)         GTGTTGCATTGGTAAGTATTGGTGCCCCCGTGTTAACATTCATCTCTTTTATTGGCATGG
CS-1(B)         GTGTTGCATTGGTAAGTATTGGTGCCCCCGTGTTAACATTCATCTCTTTTATTGGCATGG
                ************************************************************

CS-1(A)         GAGAGATTGCAACCAAGGAAGTCTTTGATTGGCTGCAACAAAACCCTAAGATTGTTAGAG
CS-1(B)         GAGAGATTGCAACCAAGGAAGTCTTTGATTGGCTGCAACAAAACCCTAAGATTGTTAGAG
                ************************************************************

CS-1(A)         CTTCCTCCAAAGTCATTAGGCTCATGGATGACATGGCTACGCACAAGTTTGAGCAAGAGA
CS-1(B)         CTTCCTCCAAAGTCATTAGGCTCATGGATGACATGGCTACGCACAAGTTTGAGCAAGAGA
                ************************************************************

CS-1(A)         GAGGGCATATTGCATCAAGTATCGAATGTTACATGAAGCAACATGGTGTCTCCGAGCAAC
CS-1(B)         GAGGGCATATTGCATCAAGTATCGAATGTTACATGAAGCAACATGGTGTCTCCGAGCAAC
                ************************************************************

CS-1(A)         AAGCATATGAGGAGTTTCACAAGCAACTCGAGAATGCATGGAAGGATATAAATGAAGAGA
CS-1(B)         AAGCATACGAGGATTTTCACAAGCAACTCGAGAATGCATGGAAGGATATAAATGAAGAGT
                ******* ***** ********************************************* 

CS-1(A)         GCCTCAAACCTACTGCAGTTCCAATGCTTCTCCTTAGTCGTCTTCTCAATTTTGCTCGAG
CS-1(B)         GCCTCAAACCTACTGCAGTTCCAATGCTTCTCCTTAGTCGTCTTCTCAATTTTGCTCGAG
                ************************************************************

CS-1(A)         CAGCAGATGTGATGTACAATGGGCAGAAAGATGAATTCACACATCTTGGAGAAGTGATGA
CS-1(B)         CAGCAGATGTGATGTACAAGGGCGAGAAAGATATATTCACACATCTTGGAGAAGGGATGA
                ******************* **  ********  ******************** *****

CS-1(A)         AAAATAATATTTCAATGCTGCTCATAGACCCTGTGCCAA-ATGAA
CS-1(B)         AAAATAATATTTCAATGCTGCTCATAGACCCTGTGCCAATATGA-
                *************************************** **** 

CABERNET SAUVIGNON (CS) 2

CS-2(B)         ATGTTGAGTGCTCGAGTGAGTTTACACATGGCCTTAATTCTCGCTACCAGCAACGGGTCT
CS-2(A)         ---------------------------ATGGCCTTAATTCTCGCTACCAGCAACGGGTCT
                                           *********************************

CS-2(B)         TCTCCAGCCCCAGTTGCTAATCCAGAGACTAATCGCCGAACTGCAAATTATTAGCCTAGC
CS-2(A)         TCTCCAGCCCCAGTTGCTAATCCAGAGACTAATCGCCGAACTGCAAATTATTAGCCTAGC
                ************************************************************

CS-2(B)         ATTTGGGGCAATAGCTTCATCGTGAGCAACACCCCTGAGGATGAGATAACTCTGGCCCAT
CS-2(A)         ATTTGGGGCAATAGCTTCATCGTGAGCAACACCCCTGAGGATGAGATAACTCTGGCCCAT
                ************************************************************

CS-2(B)         AAAGGTGGAAGTTAGAAGAGAGCTGATAGCTGCAGCTAGTAACCCTTCAGAAGAGCTGAA
CS-2(A)         AAAGGTGGAAGTTAGAAGAGAGCTGATAGCTGCAGCTAGTAACCCTTCAGAAGAGCTGAA
                ************************************************************

CS-2(B)         GTTTATCGATGCAATTCAACGGCTTGGGGTGGCATACCACTTTGAAAAGGAGATAGAAGA
CS-2(A)         GTTTATCGATGCAATTCAACGGCTTGGGGTGGCATACCACTTTGAAAAGGAGATAGAAGA
                ************************************************************

CS-2(B)         AGCATTACAAAATACCTATGATCAATGATGCATGTGGCCTACTAGGCTTATATGAAGCTG
CS-2(A)         AGCATTACAAAATACCTATGATCAATGATGCATGTGGCCTACTAGGCTTATATGAAGCTG
                ************************************************************

CS-2(B)         CACATTTCAGGGTTTGGGAAGAAGATATACTGGATGAAGCACTTGCTTTCACCACCACTC
CS-2(A)         CACATTTCAGGGTTTGGGAAGAAGATATACTGGATGAAGCACTTGCTTTCACCACCACTC
                ************************************************************

CS-2(B)         ACCTCAAGTCTATGGTGGAACATTTAGAACACCCTCTTGCAGCACAAGTAACTCATGCCC
CS-2(A)         ACCTCAAGTCTATGGTGGAACATTTAGAATACCCTCTTGCAGCACAAGTAACTCATGCCC
                ***************************** ******************************

CS-2(B)         TATACCGGCCCATTAGGAAAGGCCTGGAGAGGCTAGAAGCAAGGCCTTTCATGTCTATCT
CS-2(A)         TATACCGGCCCATTAGGAAAGGCCTGGAGAGGCTAGAAGCAAGGCCTTTCATGTCTATCT
                ************************************************************

CS-2(B)         ACCAGGATGAAGCTTCACATAGTAAAGCTTTACTGAAGCTTGCAAAGTTAGACTTCAACC
CS-2(A)         ACCAGGATGAAGCTTCACATAGTAAAGCTTTACTGAAGCTTGCAAAGTTAGACTTCAACC
                ************************************************************

CS-2(B)         TATTGCAGTCACTGTATAAGAAAGAGCTGAGCAATATCTCGAGTTGGTGGAAAGACCTAG
CS-2(A)         TATTGCAGTCACTGTATAAGAAAGAGCTGAGCAATATCTCGAGTTGGTGGAAAGACCTAG
                ************************************************************

CS-2(B)         ATTTATCTTCAAAGCTACCTTTTTCCAGAGATAGAGTGGTGGAAACATACTTTTGGATAG
CS-2(A)         ATTTATCTTCAAAGCTACCTTTTTCCAGAGATAGAGTGGTGGAAACATACTTTTGGATAG
                ************************************************************

CS-2(B)         CAATATGTTGTTTTGAGCCCCAGTATTCATATGCTAGAAGAATACAGACCAAAGTAGTTG
CS-2(A)         CAATATGTTGTTTTGAGCCCCAGTATTCATATGCTAGAAGAATACAGACCAAAGTAGTTG
                ************************************************************

CS-2(B)         CTCTGTTGACAACTATAGATGATATCTTTGCTGCATATGGCACACTGGAAGAGCTAGAGC
CS-2(A)         CTCTGTTGACAACTATAGATGATATCTTTGATGCATATGGCACACTGGAAGAGCTAGAGC
                ****************************** *****************************

CS-2(B)         TCTTTACAGAAGCAATACAGAGGTGGGATATGAACAGCATACATCAGCTTCCTGAATACA
CS-2(A)         TCTTTACAGAAGCAATACAGAGGTGGGATATGAACAGCATACATCAGCTTCCTGAATACA
                ************************************************************

CS-2(B)         TGAAGCCATGCTATCAGGCAGTTATAGATGCCTACAAAGAAATTGAGCTGGAAAACAGAG
CS-2(A)         TGAAGCCATGCTATCAGGCAGTTATAGATGCCTACAAAGAAATTGAGCTGGAAAACAGAG
                ************************************************************

CS-2(B)         GAAGATCATACTGTATCCACAATGCAAAAGATGCAATGAAAAGCTCTGTCCGAGCGTATT
CS-2(A)         GAAGATCATACTGTATCCACAATGCAAAAGATGCAATGAAAAGCTCTGTCCGAGCGTATT
                ************************************************************

CS-2(B)         TGGTTGAAGCCAAATGGCTCCATGGAAAATACATACCAACAATAGAAGAGTACATGGGTA
CS-2(A)         TGGTTGAAGCCAAATGGTTCCATGGAAAATACATACCAACAATAGAAGAGTACATGGGTA
                ***************** ******************************************

CS-2(B)         TCGCACTGGTAAGCATTGGTGTCCCCATGTTCACTATCTTCTCTTTTATCGGCATGGGAG
CS-2(A)         TCGCACTGGTAAGCATTGGTGTCCCCATGTTCACTATCTTCTCTTTTATCGGCATGGGAG
                ************************************************************

CS-2(B)         AGATTGCAAATAAGGAAGTCTTTGATTGGGTCCAGCAAAATCCTAAGACTGTTAGAGCTT
CS-2(A)         AGATTGCAAATAAGGAAGTCTTTGATTGGGTCCAGCAAAATCCTAAGACTGTTAGAGCTT
                ************************************************************

CS-2(B)         CCTCTACAATTATTAGGCTCATGGATGACATGGCTTCCCACAAGTTTGAGCAAGAGAGAG
CS-2(A)         CCTCTACAATTATTAGGCTCATGGATGACATGGCTTCCCACAAGTTTGAGCAAGAGAGAG
                ************************************************************

CS-2(B)         GCCACATTGCATCAAGCATCGAATGTTACATGAAGCAACATGGTGTCTCGGAGAAACAAG
CS-2(A)         GCCACATTGCATCAAGCATCGAATGTTACATGAAGCAACATGGTGTCTCGGAGAAACAAG
                ************************************************************

CS-2(B)         CATATGGGGAGTTTCACAAGCAACTCGAGAACGCATGGAAGGATATAAATGAAGAGTGCC
CS-2(A)         CATATGGGGAGTTTCACAAGCAACTCGAGAACGCATGGAAGGATATAAATGAAGAGTGCC
                ************************************************************

CS-2(B)         TCAGACCTACCGCAGTTCCAATGCTTCTCCTCAGTCGTCTTCTAAATTTTGCTCGATCAG
CS-2(A)         TCAGACCTACCGCAGTTCCAATGCTTCTCCTCAGTCGTCTTCTAAATTTTGCTCGATCAG
                ************************************************************

CS-2(B)         GAGATGTGATGTACAAGGCCCACAAAGATATATTCTCACATCCTGAAGAAGTGATGAAAA
CS-2(A)         GAGATGTGATGTACAAGGCCCACAAAGATATATTCTCACATCCTGAAGAAGTGATGAAAA
                ************************************************************

CS-2(B)         ATAATATTTCAATGCTGCTCATAGACCCTGTGCCAATATGA
CS-2(A)         ATAATATTTCAATGCTGCTCATAGACCCTGTGCCAATATGA
                *****************************************

SAUVIGNON BLANC (SB)

SB(B)           ATGTTGAGTGCTCGAGTGAGTTTACACATGGCCTTAATTCTCGCTACCAGCAACGGGTCT
SB(A)           ---------------------------ATGGCCTTAATTCTCGCTACCAGCAACGGGTCT
                                           *********************************

SB(B)           TCTCCAGCCCCAGTTGCTAATCCAGAGACTAATCGCCGAACTGCAAATTATCAGCCTAGC
SB(A)           TCTCCAGCCCCAGTTGCTAATCCAGAGACTAATCGCCGAACTGCAAATTATCAGCCTAGC
                ************************************************************

SB(B)           ATTTGGGGCAATACCTTCATCGTGAGCCACACTCCTGAGGATGAGATAACTCTGGCCCAT
SB(A)           ATTTGGGGCAATACCTTCATCGTGAGCCACACTCCTGAGGATGAGATAACTCTGGCCCAT
                ************************************************************

SB(B)           TAAGGGCAGTAGTTGGAAGATCTAAAGGAGGAAGTTAGAAGAGAGCTAATGACTGCAGCT
SB(A)           AAAGAGCAGCAGTTGGAAGATCTAAAGGAGGAAGTTAGAAGAGAGCTGATGGCTGCAGCT
                 *** **** ************************************* *** ********

SB(B)           AGTAACCCTTCAAAACAGCTGAAGTTCATCGATGCAGTTCATCGGCTTGGGGTGGCATAC
SB(A)           AGTAACCTTTCAAAACAGCTGAAGTTTATCGATGCAGTTCAACGGCTTGGGGTGGCATAC
                ******* ****************** ************** ******************

SB(B)           CACTTTGAAAAGGAGATAGAAGAAGCATTACAAAATACCTATGATAACTATCATTGCATT
SB(A)           CACTTTGAAAAGGATATAGAAGAAGCATTACAAAATACATATGATAACTATCATTGCATT
                ************** *********************** *********************

SB(B)           GATGACATAAATGATGATCTCTATGATGTTGCGCTTCGATTTCGACTACTAAGACAACAA
SB(A)           GATGACATAAATGATGATCTCTATGATGTTGCACTTCGATTTCGATTACTAAGACAACAA
                ******************************** ************ **************

SB(B)           GGCTTCAATATTTCATGT------------------------------------------
SB(A)           GGCTTCAATATTTCATGTGTTAAGCCTCATGAATATCATGTATTATAAGGTGCTTGAATA
                ******************                                          

SB(B)           --------------------------------------------------GATATATTCA
SB(A)           TCATCTAGCAAAGCTCACATATAACATTCTATGTTTTGGTGATGATTACAGATATATTCA
                                                                  **********

SB(B)           ACAGGTACACAGATGAAAAGGGAAGGTTCAAGGAGTCTTTGATCAATGATGCATGTGGCC
SB(A)           ACAGGTTCACAGATGAAAAGGGAAGGTTCATGGAGTCTTTGATCAATGATGCATGTGGCC
                ****** *********************** *****************************

SB(B)           TACTAGGCTTGTATGAAGCTGCACATCTCAGGGTGGGGGAGGAAGATATACTAGATGAAG
SB(A)           TACTAGGCTTGTATGAGGCTGCACATCTCAGGGTGTGGGAAGAAGATATACTAGATGAAG
                **************** ****************** **** *******************

SB(B)           CACTTGCTTTCACCACAACTCACCTCAAGTCTATGGTAGAAAATTTAGAATACCCTCTTG
SB(A)           CACTCGCTTTCACCACCACTCACCTCAAGTCTATGGTGGAACATTTAGAATACCCTCTTG
                **** *********** ******************** *** ******************

SB(B)           CAGCACAAGTAACTCATGCCCTATACAGGCCCTTGAGGAAAGGCTTGGAGAGGCTAGAGG
SB(A)           CAGCACAAGTAACTCATGCCCTATGCCGGCCCATTAGGAAAGGCTTGGAGAGGCTAGAGG
                ************************ * ***** * *************************

SB(B)           CAAGGCCTTTCATGTCTATCTACCAGGATGAAGCGTCACATGGTAAAGCTTTACTGAAGC
SB(A)           CAAGGCCTTTCATATCTATCTACCAGGATGAAGCTTCACATAGTAAAGCTTTACTGAAGC
                ************* ******************** ****** ******************

SB(B)           TTGCAAAGTTAGACTTCAACCAACTGCAGTCACCGTATAAAAAAGAGCTAAGCAATATCT
SB(A)           TAGCAAAGTTAGACTTCAACCTACAGCAGTCACTGTATAAAAAAGAGCTAAGCAATATCT
                * ******************* ** ******** **************************

SB(B)           TGGGGTGGTGGAAAGGCCTAGATTTTTCTTCAAAGCTACCTTTTGTAAGAGATAGATTGG
SB(A)           TGAGGTGGTGGAAAGACCTAGATTTTTCTTCAAAGCTACCTTTTGTTAGAGATAGAGTGG
                ** ************ ****************************** ********* ***

SB(B)           TGGAAGGGTACTTTTGGATAGCAACAGCTTGTTTTGAGCCCCAGTATTCATATGCTAGAA
SB(A)           TGGAAGGGTTCTTTTGGATAGCAATAGCTTGTTTTGAGCCCCAGTATTCATATGCTAGAA
                ********* ************** ***********************************

SB(B)           GAATACAAACCAAATTACATGCTCTGATCACAACTACGGATGACATATTTGATGCATATT
SB(A)           GAATACAGACCAAAGTAGTTGCTCTGTTCACAACTATAGATGA-----------TATCTT
                ******* ****** **  ******* *********  *****            ** **

SB(B)           TGATGCATATGGAACACTTGAAGAACTGGAGCTCTTTACAGAGGCAATTGGGAGGTGGGA
SB(A)           TGATGCATATGGCACACTGGAAGAGCTAGAGCTCATTACAGAGGCAATTGGGAGGTGGGA
                ************ ***** ***** ** ****** *************************

SB(B)           TATTGACAGCACACATCAGCTTCCTGAATACATGATGCCATGCTATCAGGAAGTCTTCGA
SB(A)           TATTAACAGCATACATCAGCTTCCTGAATACATGAAGCCATGCTATCAGGCAGTCCTAGA
                **** ****** *********************** ************** **** * **

SB(B)           TGCCTATAAAGAAATTGAGGAGATGGAAAACACAGAAAGATCACACTCTGTGCACCAAGC
SB(A)           TGTCTACTAAGAAATTGAGGAGATGGAAAACACAGAAAGATCATACTGTGTCCACCATAC
                ** ***  *********************************** *** *** *****  *

SB(B)           AAAAGATGCAATGAAAAACTTGGTCCAAGCTTACTTGGTTGAAGCCAAATGGTTCCATGG
SB(A)           GAAAGATGCAATTAAAAGCTTGTTCCAAGCTAACTTGGTCCAAGCCAAATGGTTCCATGG
                 *********** **** **** ******** *******  *******************

SB(B)           AAAATACATACCAACAATAGAAGAGTACATGCGTGTTG----------------------
SB(A)           AAAATACATACCAACAATAGAAGAGTACATGGGTATCGCAATGGTAACTGTTGGTGTCCC
                ******************************* ** * *                      

SB(B)           --CGTTAACATTCATCTCTTTTATTGGCATGGGAGAGATTGCAACCAAGGAAGTCTTTGA
SB(A)           CCCGTTAACAATCATGTCTTTTATTGGCATGAAAGAGACTGCAACCAAGGAAGCCTTTGA
                  ******** **** ***************  ***** ************** ******

SB(B)           TTGGCTGCAACAAAACCCTAAGATTGTTAGAGCTTCCTCCAAAGTCATTAGGCTCATGGA
SB(A)           TTGGGTGCAACAAAACCCTAAGATTCTTAGAGCTACCTCCACAGTCATGAGGCTCATGGA
                **** ******************** ******** ****** ****** ***********

SB(B)           TGACATGGCTACGCACAAGTTTGAGCAAGAGAGAGGGCATATTGCATCAAGCATCGAATG
SB(A)           TGACATGGCTTCCCGCAAGTTTGAGCAAGAGAGAGGGCATAATGCATCAAGCATCGAATG
                ********** * * ************************** ******************

SB(B)           TTACATGAAGCAACATGGTGTCTTGGAGCAACAAGCATATGAGGAGTTTCACAAGCAACT
SB(A)           TTACATGAAGCAACATGGAGTGTCGGAGCAACAAGCATATGATGAGCTTCACAAGCAAAT
                ****************** ** * ****************** *** *********** *

SB(B)           TGAGAATGCATGGAAGGATATAAATGAAGAGTGCCTCAGACCTACCGCAGTTCCAATGCT
SB(A)           CGAGAATGCATGGAAGGATATAAATGAAGAGAGCCTCAGACCTACTGCAGTTCCAATGCT
                 ****************************** ************* **************

SB(B)           TCTCCTTAGTCGTCTTCTCATTTTATGTCGGGCAGCAGATGTGGTGTACAAGGGCCAGAA
SB(A)           TCTCCTTAGTCGTCTTCTCAATTTTGCTCGATCAGGAGATGTGATGTACAAGGGCCACAA
                ******************** ***   ***  *** ******* ************* **

SB(B)           AGATGCATTCACACATCTTGGAGAAGTGATGTAAAATAATATTTCAATGCTGCTCATAGA
SB(A)           AGATATGTTCTCACATCCTGAAGAGGTGATGAAAAATAATATTTCAATGCTGCTCATAGA
                ****   *** ****** ** *** ****** ****************************

SB(B)           CCCTGTGCCAATATGA
SB(A)           CCCTGTGCCAATATGA
                ****************

VIOGNIER (VI)


VI(B)           ATGTTGAGTGCTCGAGTGAGTTTCACATGGCCTTAATTCTCGCTATCAGCAACGGGTCTT
VI(A)           --------------------------ATGGCCTTAATTCTCGCTACCAGCAACGGGTCTT
                                          ******************* **************

VI(B)           CTCCAGCCCCAGTTGCTAATCCAGAGACTAATCGCCGAACTGCAAATTATCAGCCTAGCA
VI(A)           CTCCAGCCCCAGTTGCTAATCCAGAGACTAATCGCCAAACTGCAAATTATCAGCCTAGCA
                ************************************ ***********************

VI(B)           TTTGGGGCAATGCCTTCATCGTGAGCAACACTCCTGAGGATGAAATAACTCTGGCCCATA
VI(A)           TTTGGGGCACTGCCTTCATCGTGAGCAACACTCCTGAGGATGAGATAACTCTGGTCCATG
                ********* ********************************* ********** **** 

VI(B)           AAGAGCAGCAGTTGGAAGATCTAAAGGAGGAAGTTAGAAGAGAGCTGATGGCTGCAGCTA
VI(A)           AAGAGCAGCAGTTGGAAGATCTAAAGGAGGAAGTTAGAAGAGAGCTGATGGCTGCAGCTA
                ************************************************************

VI(B)           GTAACCTTTCAAAACAGCTGAAGTTTATCGATGCAGTTCAACGGCTTGGGGTGGCATACC
VI(A)           GTAACCTTTCAAAACAGCTGAAGTTTATCGATGCAGTTCAACGCCTTGGGGTGGCATACC
                ******************************************* ****************

VI(B)           ACTTTAAAAAGGATATAGAAGAAGCATTACAAAATACATATGATAACTATCATTGCATTG
VI(A)           ACTTTGAAAAGGATATAGAAGAAGCATTACAAAATACATATGATAACTATCATTGCATTG
                ***** ******************************************************

VI(B)           ATGACATAAATGATGATCTCTATGATGTTGCACTTCGATTTCGACTACTAAGACAACAAG
VI(A)           ATGACATAAATGATGATCTCTATGATGTTGCACTTCGATTTCGACTACTAAGACAACAAG
                ************************************************************

VI(B)           GCTTCAATATTTCATGTGATATATTCAACAGGTACACAGATGAAAAGGGAAGGTTCAAGG
VI(A)           GCTTCAATATTTCATGTGATATATTCAACAGGTACACAGATGAAAAGGGAAGGTTCAAGG
                ************************************************************

VI(B)           AGTCTTTGATCAATGATGCATGTGGCCTACTAGGCTTGTATGAAGCTGCACATCTCAGGG
VI(A)           AGTCTTTGATCAATGATGCATGTGGCCTACTAGGCTTGTACGAAGCTGCACATCTCAGGG
                **************************************** *******************

VI(B)           TGTGGGAAGAAGATATACTAGATGAAGCACTTGCTTTCACCACCACTCACCTCAAGTCCA
VI(A)           TGTGGGAAGGAGATATACTAGATGAAGCACTTGCTTTCACCACCACTCACCTCAAGTCTA
                ********* ************************************************ *

VI(B)           TGGTAGAACATTTAGAATACCCTCTTGCAGCACAAGTAAGTCATGCCCTATACCGGCCCA
VI(A)           TGGTAGAACATTTAGAATACCCTCTTGCAGCACAAGTAAGTCATGCCCTACACCGGCCCA
                ************************************************** *********

VI(B)           TAAGGAAAGGCTTGGAGAGGCTAGAGGCAAGGCCTTTCATGTCTATCTACCAAGATGAAA
VI(A)           TTAGGAAAGGCTTGGAGAGGCTAGAGGCAAGGCCTTTCATGTCTATCTACCAAGATGAAG
                * ********************************************************* 

VI(B)           CTTCACATAGTAAAGCTTTACTGAAGCTTGCAAAGTTAGACTTCAACCTACTGCAGTCAC
VI(A)           CTTCACATAGTAAAGCTTTACTGAAGCTTGCAAAGTTAGACTTCAACCTACTGCAGTCAC
                ************************************************************

VI(B)           TGTATAAAAAAGAGCTAAGCAATATCTTGAGGTGGTGGAAAGACCTAGATTTTTCTTCAA
VI(A)           TGTATAAAAAAGAGCTAAGCAATATCTTGAGGTGGTGGAAAGACCTAGATTTTTCTTCAA
                ************************************************************

VI(B)           AGCTACCTTTTGTAAGAGATAGAGTGGTGGAAGGGTACTTTTGGATAGCAATAGCTTGTT
VI(A)           ATCTACCTTTTGTAAGAGATAGAGTTGTGGAAGGGTACTTTTGGATAGCAATAGCTTGTT
                * *********************** **********************************

VI(B)           TTGAGCCCCAGTATTCATATGCTAGAAGAATACAGACTAAATTACATGCTCTGATGGCAA
VI(A)           TTGAGCCCCAGTATTCATATGCTAGAAGAATACAGACCAAATTACATGCTTTGCTGATAA
                ************************************* ************ ** **  **

VI(B)           CTACGGATGACATATTTGATGCATATGGAACACTTGAAGAACTGAAGCTCTATACAGAGG
VI(A)           CTACGGATGACATATTTGATGCATATGGAACACTTGAAGAACTGGAGCTCTATACTGAGG
                ******************************************** ********** ****

VI(B)           CAATTGGGAGGTGGGATATTAATAGCATCCATCGGTTTCCTGAATACATGAAGCAATGCT
VI(A)           CAATTGGGAGGTGGGATATTAATAGCATCCATCAGCTTCCTGAATACATGAAACCATGCT
                ********************************* * **************** * *****

VI(B)           ATCAGGCAGTCTTAGATGTCTTCAAAGAAATTGAGGAGATGCAAAACACAGAAAGATCAT
VI(A)           ATCAGGCAGTCTTGGATTTCTTCAAAGAAATTGAGGAGATGCAAAACACAGAAAGATCAT
                ************* *** ******************************************

VI(B)           ACTGTGTCCACCATGCAAAAGATGCAATGAAAAACTTTGTCCAAGCTTACTTGGTTGAAG
VI(A)           ACTGTGTCCACCATGCAAAAGATGCAATGAAAAACTTGGTCCAAGCTTTCTTGGTTGAAG
                ************************************* ********** ***********

VI(B)           CCAAATGGTTCCATGGAAAATACATACCAACAATAGAAGAGTACATGCGTGTTGCATTGG
VI(A)           CCAAATGGTTCCATGGAAAATACATACCAACAATAGAAGAGTACATGCGTGATGCATTGG
                *************************************************** ********

VI(B)           TTAGTAGTGGTGCCACCGTGTTCGCAATCATCTCTTTTATTGTCATGGGAGAGATCGCAA
VI(A)           TTAGTAGTGGTGCCACCGTGTTCGCAATCATCTCTTTTATTGTCATGGGAGAGATCGCAA
                ************************************************************

VI(B)           CTAAGGAAGTCTTTGATTGGGTGCAACAAAACCCTAAGATTGTTAGAGCTTTATCCACAG
VI(A)           CTAAGGAAGTCTTTGATTGGGTGCAACAAAACCCTAAGATTGTTAGAGCTTTATCCACAG
                ************************************************************

VI(B)           TCATGAGGCTCATGAATGACATGGCTACGCACAAGTTTGAGCAAGAGAGAGAGCATACTG
VI(A)           TCATGAGGCTCATGAATGACATGGCTACGCACAAGTTTGAGCAAGAGAGCGGGCATATTG
                ************************************************* * ***** **

VI(B)           CATCAAGCATCGAATGTTACATGAAGCAACATGGTGTGTCGGAGCAACAAGCATATGAGG
VI(A)           CATCAAGCATCGAATGTTACATGAAGCAGCATGGTCTCTCGGAGCAACAAGCATATGAGG
                **************************** ****** * **********************

VI(B)           AGTTTCACAAGCAAATCGAGAATGCATGGAAGGATAGAAATGAAGAGTGCCTCAGACCTA
VI(A)           AGTTTCACAAGCAACTTGAGAATGCATGGAAGGATATAAATGAAGAGTGCCTCAGACCTA
                ************** * ******************* ***********************

VI(B)           CTGCAGTTCCAATGCTTCTCCTTAGTCGTCTTCTCAATTTATGTCGGGCAGCAGATGTGG
VI(A)           CTGCAGTTCCAATGCTTCTCCTTAGTCGTCTTCTCAATTTTGCTCGGGCAGCAGATGTGG
                ****************************************   *****************

VI(B)           TGTACAAGGGCCAGAAAGATGCATTCACACATCTTGGAGAAGTTATGAAAAATAATATTT
VI(A)           TGTACAAGGGCCAGAAAGATGCATTCACACATCTTGGAGAAGTGATGAAAAATAATATTT
                ******************************************* ****************

VI(B)           CAATGCTGCTCATAGACCCTGTGCCAATATGA
VI(A)           CAATGCTGCTCATAGACCCTGTGCCAATATGA
                ********************************
