# Supplementary material for: Seeing the Forest through the (Phylogenetic) Trees: Functional Characterisation of Grapevine Terpene Synthase (VviTPS) Paralogues and Orthologues
Source: Plants (Basel). 2021 Jul 26;10(8):1520. doi: 10.3390/plants10081520 (PMC8401418; doi:10.3390/plants10081520)
Supplement: Supplementary file 1 [file plants-10-01520-s001.zip › plants-1288915-supplementary/Supplementary File S2/SB_alleles.txt]

CLUSTAL multiple sequence alignment


SB(B)           ATGTTGAGTGCTCGAGTGAGTTTACACATGGCCTTAATTCTCGCTACCAGCAACGGGTCT
SB(A)           ---------------------------ATGGCCTTAATTCTCGCTACCAGCAACGGGTCT
                                           *********************************

SB(B)           TCTCCAGCCCCAGTTGCTAATCCAGAGACTAATCGCCGAACTGCAAATTATCAGCCTAGC
SB(A)           TCTCCAGCCCCAGTTGCTAATCCAGAGACTAATCGCCGAACTGCAAATTATCAGCCTAGC
                ************************************************************

SB(B)           ATTTGGGGCAATACCTTCATCGTGAGCCACACTCCTGAGGATGAGATAACTCTGGCCCAT
SB(A)           ATTTGGGGCAATACCTTCATCGTGAGCCACACTCCTGAGGATGAGATAACTCTGGCCCAT
                ************************************************************

SB(B)           TAAGGGCAGTAGTTGGAAGATCTAAAGGAGGAAGTTAGAAGAGAGCTAATGACTGCAGCT
SB(A)           AAAGAGCAGCAGTTGGAAGATCTAAAGGAGGAAGTTAGAAGAGAGCTGATGGCTGCAGCT
                 *** **** ************************************* *** ********

SB(B)           AGTAACCCTTCAAAACAGCTGAAGTTCATCGATGCAGTTCATCGGCTTGGGGTGGCATAC
SB(A)           AGTAACCTTTCAAAACAGCTGAAGTTTATCGATGCAGTTCAACGGCTTGGGGTGGCATAC
                ******* ****************** ************** ******************

SB(B)           CACTTTGAAAAGGAGATAGAAGAAGCATTACAAAATACCTATGATAACTATCATTGCATT
SB(A)           CACTTTGAAAAGGATATAGAAGAAGCATTACAAAATACATATGATAACTATCATTGCATT
                ************** *********************** *********************

SB(B)           GATGACATAAATGATGATCTCTATGATGTTGCGCTTCGATTTCGACTACTAAGACAACAA
SB(A)           GATGACATAAATGATGATCTCTATGATGTTGCACTTCGATTTCGATTACTAAGACAACAA
                ******************************** ************ **************

SB(B)           GGCTTCAATATTTCATGT------------------------------------------
SB(A)           GGCTTCAATATTTCATGTGTTAAGCCTCATGAATATCATGTATTATAAGGTGCTTGAATA
                ******************                                          

SB(B)           --------------------------------------------------GATATATTCA
SB(A)           TCATCTAGCAAAGCTCACATATAACATTCTATGTTTTGGTGATGATTACAGATATATTCA
                                                                  **********

SB(B)           ACAGGTACACAGATGAAAAGGGAAGGTTCAAGGAGTCTTTGATCAATGATGCATGTGGCC
SB(A)           ACAGGTTCACAGATGAAAAGGGAAGGTTCATGGAGTCTTTGATCAATGATGCATGTGGCC
                ****** *********************** *****************************

SB(B)           TACTAGGCTTGTATGAAGCTGCACATCTCAGGGTGGGGGAGGAAGATATACTAGATGAAG
SB(A)           TACTAGGCTTGTATGAGGCTGCACATCTCAGGGTGTGGGAAGAAGATATACTAGATGAAG
                **************** ****************** **** *******************

SB(B)           CACTTGCTTTCACCACAACTCACCTCAAGTCTATGGTAGAAAATTTAGAATACCCTCTTG
SB(A)           CACTCGCTTTCACCACCACTCACCTCAAGTCTATGGTGGAACATTTAGAATACCCTCTTG
                **** *********** ******************** *** ******************

SB(B)           CAGCACAAGTAACTCATGCCCTATACAGGCCCTTGAGGAAAGGCTTGGAGAGGCTAGAGG
SB(A)           CAGCACAAGTAACTCATGCCCTATGCCGGCCCATTAGGAAAGGCTTGGAGAGGCTAGAGG
                ************************ * ***** * *************************

SB(B)           CAAGGCCTTTCATGTCTATCTACCAGGATGAAGCGTCACATGGTAAAGCTTTACTGAAGC
SB(A)           CAAGGCCTTTCATATCTATCTACCAGGATGAAGCTTCACATAGTAAAGCTTTACTGAAGC
                ************* ******************** ****** ******************

SB(B)           TTGCAAAGTTAGACTTCAACCAACTGCAGTCACCGTATAAAAAAGAGCTAAGCAATATCT
SB(A)           TAGCAAAGTTAGACTTCAACCTACAGCAGTCACTGTATAAAAAAGAGCTAAGCAATATCT
                * ******************* ** ******** **************************

SB(B)           TGGGGTGGTGGAAAGGCCTAGATTTTTCTTCAAAGCTACCTTTTGTAAGAGATAGATTGG
SB(A)           TGAGGTGGTGGAAAGACCTAGATTTTTCTTCAAAGCTACCTTTTGTTAGAGATAGAGTGG
                ** ************ ****************************** ********* ***

SB(B)           TGGAAGGGTACTTTTGGATAGCAACAGCTTGTTTTGAGCCCCAGTATTCATATGCTAGAA
SB(A)           TGGAAGGGTTCTTTTGGATAGCAATAGCTTGTTTTGAGCCCCAGTATTCATATGCTAGAA
                ********* ************** ***********************************

SB(B)           GAATACAAACCAAATTACATGCTCTGATCACAACTACGGATGACATATTTGATGCATATT
SB(A)           GAATACAGACCAAAGTAGTTGCTCTGTTCACAACTATAGATGA-----------TATCTT
                ******* ****** **  ******* *********  *****            ** **

SB(B)           TGATGCATATGGAACACTTGAAGAACTGGAGCTCTTTACAGAGGCAATTGGGAGGTGGGA
SB(A)           TGATGCATATGGCACACTGGAAGAGCTAGAGCTCATTACAGAGGCAATTGGGAGGTGGGA
                ************ ***** ***** ** ****** *************************

SB(B)           TATTGACAGCACACATCAGCTTCCTGAATACATGATGCCATGCTATCAGGAAGTCTTCGA
SB(A)           TATTAACAGCATACATCAGCTTCCTGAATACATGAAGCCATGCTATCAGGCAGTCCTAGA
                **** ****** *********************** ************** **** * **

SB(B)           TGCCTATAAAGAAATTGAGGAGATGGAAAACACAGAAAGATCACACTCTGTGCACCAAGC
SB(A)           TGTCTACTAAGAAATTGAGGAGATGGAAAACACAGAAAGATCATACTGTGTCCACCATAC
                ** ***  *********************************** *** *** *****  *

SB(B)           AAAAGATGCAATGAAAAACTTGGTCCAAGCTTACTTGGTTGAAGCCAAATGGTTCCATGG
SB(A)           GAAAGATGCAATTAAAAGCTTGTTCCAAGCTAACTTGGTCCAAGCCAAATGGTTCCATGG
                 *********** **** **** ******** *******  *******************

SB(B)           AAAATACATACCAACAATAGAAGAGTACATGCGTGTTG----------------------
SB(A)           AAAATACATACCAACAATAGAAGAGTACATGGGTATCGCAATGGTAACTGTTGGTGTCCC
                ******************************* ** * *                      

SB(B)           --CGTTAACATTCATCTCTTTTATTGGCATGGGAGAGATTGCAACCAAGGAAGTCTTTGA
SB(A)           CCCGTTAACAATCATGTCTTTTATTGGCATGAAAGAGACTGCAACCAAGGAAGCCTTTGA
                  ******** **** ***************  ***** ************** ******

SB(B)           TTGGCTGCAACAAAACCCTAAGATTGTTAGAGCTTCCTCCAAAGTCATTAGGCTCATGGA
SB(A)           TTGGGTGCAACAAAACCCTAAGATTCTTAGAGCTACCTCCACAGTCATGAGGCTCATGGA
                **** ******************** ******** ****** ****** ***********

SB(B)           TGACATGGCTACGCACAAGTTTGAGCAAGAGAGAGGGCATATTGCATCAAGCATCGAATG
SB(A)           TGACATGGCTTCCCGCAAGTTTGAGCAAGAGAGAGGGCATAATGCATCAAGCATCGAATG
                ********** * * ************************** ******************

SB(B)           TTACATGAAGCAACATGGTGTCTTGGAGCAACAAGCATATGAGGAGTTTCACAAGCAACT
SB(A)           TTACATGAAGCAACATGGAGTGTCGGAGCAACAAGCATATGATGAGCTTCACAAGCAAAT
                ****************** ** * ****************** *** *********** *

SB(B)           TGAGAATGCATGGAAGGATATAAATGAAGAGTGCCTCAGACCTACCGCAGTTCCAATGCT
SB(A)           CGAGAATGCATGGAAGGATATAAATGAAGAGAGCCTCAGACCTACTGCAGTTCCAATGCT
                 ****************************** ************* **************

SB(B)           TCTCCTTAGTCGTCTTCTCATTTTATGTCGGGCAGCAGATGTGGTGTACAAGGGCCAGAA
SB(A)           TCTCCTTAGTCGTCTTCTCAATTTTGCTCGATCAGGAGATGTGATGTACAAGGGCCACAA
                ******************** ***   ***  *** ******* ************* **

SB(B)           AGATGCATTCACACATCTTGGAGAAGTGATGTAAAATAATATTTCAATGCTGCTCATAGA
SB(A)           AGATATGTTCTCACATCCTGAAGAGGTGATGAAAAATAATATTTCAATGCTGCTCATAGA
                ****   *** ****** ** *** ****** ****************************

SB(B)           CCCTGTGCCAATATGA
SB(A)           CCCTGTGCCAATATGA
                ****************
