# Supplementary material for: Seeing the Forest through the (Phylogenetic) Trees: Functional Characterisation of Grapevine Terpene Synthase (VviTPS) Paralogues and Orthologues
Source: Plants (Basel). 2021 Jul 26;10(8):1520. doi: 10.3390/plants10081520 (PMC8401418; doi:10.3390/plants10081520)
Supplement: Supplementary file 1 [file plants-10-01520-s001.zip › plants-1288915-supplementary/Supplementary File S2/VI_alleles.txt]

CLUSTAL multiple sequence alignment


VI(B)           ATGTTGAGTGCTCGAGTGAGTTTCACATGGCCTTAATTCTCGCTATCAGCAACGGGTCTT
VI(A)           --------------------------ATGGCCTTAATTCTCGCTACCAGCAACGGGTCTT
                                          ******************* **************

VI(B)           CTCCAGCCCCAGTTGCTAATCCAGAGACTAATCGCCGAACTGCAAATTATCAGCCTAGCA
VI(A)           CTCCAGCCCCAGTTGCTAATCCAGAGACTAATCGCCAAACTGCAAATTATCAGCCTAGCA
                ************************************ ***********************

VI(B)           TTTGGGGCAATGCCTTCATCGTGAGCAACACTCCTGAGGATGAAATAACTCTGGCCCATA
VI(A)           TTTGGGGCACTGCCTTCATCGTGAGCAACACTCCTGAGGATGAGATAACTCTGGTCCATG
                ********* ********************************* ********** **** 

VI(B)           AAGAGCAGCAGTTGGAAGATCTAAAGGAGGAAGTTAGAAGAGAGCTGATGGCTGCAGCTA
VI(A)           AAGAGCAGCAGTTGGAAGATCTAAAGGAGGAAGTTAGAAGAGAGCTGATGGCTGCAGCTA
                ************************************************************

VI(B)           GTAACCTTTCAAAACAGCTGAAGTTTATCGATGCAGTTCAACGGCTTGGGGTGGCATACC
VI(A)           GTAACCTTTCAAAACAGCTGAAGTTTATCGATGCAGTTCAACGCCTTGGGGTGGCATACC
                ******************************************* ****************

VI(B)           ACTTTAAAAAGGATATAGAAGAAGCATTACAAAATACATATGATAACTATCATTGCATTG
VI(A)           ACTTTGAAAAGGATATAGAAGAAGCATTACAAAATACATATGATAACTATCATTGCATTG
                ***** ******************************************************

VI(B)           ATGACATAAATGATGATCTCTATGATGTTGCACTTCGATTTCGACTACTAAGACAACAAG
VI(A)           ATGACATAAATGATGATCTCTATGATGTTGCACTTCGATTTCGACTACTAAGACAACAAG
                ************************************************************

VI(B)           GCTTCAATATTTCATGTGATATATTCAACAGGTACACAGATGAAAAGGGAAGGTTCAAGG
VI(A)           GCTTCAATATTTCATGTGATATATTCAACAGGTACACAGATGAAAAGGGAAGGTTCAAGG
                ************************************************************

VI(B)           AGTCTTTGATCAATGATGCATGTGGCCTACTAGGCTTGTATGAAGCTGCACATCTCAGGG
VI(A)           AGTCTTTGATCAATGATGCATGTGGCCTACTAGGCTTGTACGAAGCTGCACATCTCAGGG
                **************************************** *******************

VI(B)           TGTGGGAAGAAGATATACTAGATGAAGCACTTGCTTTCACCACCACTCACCTCAAGTCCA
VI(A)           TGTGGGAAGGAGATATACTAGATGAAGCACTTGCTTTCACCACCACTCACCTCAAGTCTA
                ********* ************************************************ *

VI(B)           TGGTAGAACATTTAGAATACCCTCTTGCAGCACAAGTAAGTCATGCCCTATACCGGCCCA
VI(A)           TGGTAGAACATTTAGAATACCCTCTTGCAGCACAAGTAAGTCATGCCCTACACCGGCCCA
                ************************************************** *********

VI(B)           TAAGGAAAGGCTTGGAGAGGCTAGAGGCAAGGCCTTTCATGTCTATCTACCAAGATGAAA
VI(A)           TTAGGAAAGGCTTGGAGAGGCTAGAGGCAAGGCCTTTCATGTCTATCTACCAAGATGAAG
                * ********************************************************* 

VI(B)           CTTCACATAGTAAAGCTTTACTGAAGCTTGCAAAGTTAGACTTCAACCTACTGCAGTCAC
VI(A)           CTTCACATAGTAAAGCTTTACTGAAGCTTGCAAAGTTAGACTTCAACCTACTGCAGTCAC
                ************************************************************

VI(B)           TGTATAAAAAAGAGCTAAGCAATATCTTGAGGTGGTGGAAAGACCTAGATTTTTCTTCAA
VI(A)           TGTATAAAAAAGAGCTAAGCAATATCTTGAGGTGGTGGAAAGACCTAGATTTTTCTTCAA
                ************************************************************

VI(B)           AGCTACCTTTTGTAAGAGATAGAGTGGTGGAAGGGTACTTTTGGATAGCAATAGCTTGTT
VI(A)           ATCTACCTTTTGTAAGAGATAGAGTTGTGGAAGGGTACTTTTGGATAGCAATAGCTTGTT
                * *********************** **********************************

VI(B)           TTGAGCCCCAGTATTCATATGCTAGAAGAATACAGACTAAATTACATGCTCTGATGGCAA
VI(A)           TTGAGCCCCAGTATTCATATGCTAGAAGAATACAGACCAAATTACATGCTTTGCTGATAA
                ************************************* ************ ** **  **

VI(B)           CTACGGATGACATATTTGATGCATATGGAACACTTGAAGAACTGAAGCTCTATACAGAGG
VI(A)           CTACGGATGACATATTTGATGCATATGGAACACTTGAAGAACTGGAGCTCTATACTGAGG
                ******************************************** ********** ****

VI(B)           CAATTGGGAGGTGGGATATTAATAGCATCCATCGGTTTCCTGAATACATGAAGCAATGCT
VI(A)           CAATTGGGAGGTGGGATATTAATAGCATCCATCAGCTTCCTGAATACATGAAACCATGCT
                ********************************* * **************** * *****

VI(B)           ATCAGGCAGTCTTAGATGTCTTCAAAGAAATTGAGGAGATGCAAAACACAGAAAGATCAT
VI(A)           ATCAGGCAGTCTTGGATTTCTTCAAAGAAATTGAGGAGATGCAAAACACAGAAAGATCAT
                ************* *** ******************************************

VI(B)           ACTGTGTCCACCATGCAAAAGATGCAATGAAAAACTTTGTCCAAGCTTACTTGGTTGAAG
VI(A)           ACTGTGTCCACCATGCAAAAGATGCAATGAAAAACTTGGTCCAAGCTTTCTTGGTTGAAG
                ************************************* ********** ***********

VI(B)           CCAAATGGTTCCATGGAAAATACATACCAACAATAGAAGAGTACATGCGTGTTGCATTGG
VI(A)           CCAAATGGTTCCATGGAAAATACATACCAACAATAGAAGAGTACATGCGTGATGCATTGG
                *************************************************** ********

VI(B)           TTAGTAGTGGTGCCACCGTGTTCGCAATCATCTCTTTTATTGTCATGGGAGAGATCGCAA
VI(A)           TTAGTAGTGGTGCCACCGTGTTCGCAATCATCTCTTTTATTGTCATGGGAGAGATCGCAA
                ************************************************************

VI(B)           CTAAGGAAGTCTTTGATTGGGTGCAACAAAACCCTAAGATTGTTAGAGCTTTATCCACAG
VI(A)           CTAAGGAAGTCTTTGATTGGGTGCAACAAAACCCTAAGATTGTTAGAGCTTTATCCACAG
                ************************************************************

VI(B)           TCATGAGGCTCATGAATGACATGGCTACGCACAAGTTTGAGCAAGAGAGAGAGCATACTG
VI(A)           TCATGAGGCTCATGAATGACATGGCTACGCACAAGTTTGAGCAAGAGAGCGGGCATATTG
                ************************************************* * ***** **

VI(B)           CATCAAGCATCGAATGTTACATGAAGCAACATGGTGTGTCGGAGCAACAAGCATATGAGG
VI(A)           CATCAAGCATCGAATGTTACATGAAGCAGCATGGTCTCTCGGAGCAACAAGCATATGAGG
                **************************** ****** * **********************

VI(B)           AGTTTCACAAGCAAATCGAGAATGCATGGAAGGATAGAAATGAAGAGTGCCTCAGACCTA
VI(A)           AGTTTCACAAGCAACTTGAGAATGCATGGAAGGATATAAATGAAGAGTGCCTCAGACCTA
                ************** * ******************* ***********************

VI(B)           CTGCAGTTCCAATGCTTCTCCTTAGTCGTCTTCTCAATTTATGTCGGGCAGCAGATGTGG
VI(A)           CTGCAGTTCCAATGCTTCTCCTTAGTCGTCTTCTCAATTTTGCTCGGGCAGCAGATGTGG
                ****************************************   *****************

VI(B)           TGTACAAGGGCCAGAAAGATGCATTCACACATCTTGGAGAAGTTATGAAAAATAATATTT
VI(A)           TGTACAAGGGCCAGAAAGATGCATTCACACATCTTGGAGAAGTGATGAAAAATAATATTT
                ******************************************* ****************

VI(B)           CAATGCTGCTCATAGACCCTGTGCCAATATGA
VI(A)           CAATGCTGCTCATAGACCCTGTGCCAATATGA
                ********************************
