# Supplementary material for: Seeing the Forest through the (Phylogenetic) Trees: Functional Characterisation of Grapevine Terpene Synthase (VviTPS) Paralogues and Orthologues
Source: Plants (Basel). 2021 Jul 26;10(8):1520. doi: 10.3390/plants10081520 (PMC8401418; doi:10.3390/plants10081520)
Supplement: Supplementary file 1 [file plants-10-01520-s001.zip › plants-1288915-supplementary/Supplementary File S3/Supplementary File S2.txt]

CLUSTAL multiple sequence alignment


CS-2(B)         ATGTTGAGTGCTCGAGTGAGTTTACACATGGCCTTAATTCTCGCTACCAGCAACGGGTCT
CS-2(A)         ---------------------------ATGGCCTTAATTCTCGCTACCAGCAACGGGTCT
SB(A)           ---------------------------ATGGCCTTAATTCTCGCTACCAGCAACGGGTCT
MA(B)           ATGTTGAGTGCTCGAGTGAGTTTACACATGGCCTTAATTCTCGCTACCAGCAACGGGTCT
VviMATPS10      ---------------------------ATGGCCTTAATTCTCGCTACCAGCAACAGGTCT
VI(A)           ---------------------------ATGGCCTTAATTCTCGCTACCAGCAACGGGTCT
CH(B)           ATGTTGAGTGCTCGAGTGAGTTTACACATGGCCTTAATTCTCGCTACCAGCAACGGGTCT
CH(A)           ---------------------------ATGGCCTTAATTCTCGCTACCAGCAACGGGTCT
CB(A)           ---------------------------ATGGCCTTAATTCTCGCTACCAGCAACGGGTCT
SH(A)           ---------------------------ATGGCCTTAATTCTCGCTACCAGCAACGGGTCT
PN(B)           ATGTTGAGTGCTCGAGTGAGTTTACACATGGCCTTAATTCTCGCTATCAGCAACGGGTCT
VI(B)           ATGTTGAGTGCTCGAGTGAGTTTACACATGGCCTTAATTCTCGCTATCAGCAACGGGTCT
SB(B)           ATGTTGAGTGCTCGAGTGAGTTTACACATGGCCTTAATTCTCGCTACCAGCAACGGGTCT
CB(B)           ATGTTGAGTGCTCGAGTGAGTTTACACATGGCCTTAATTCTCGCTACCAGCAACGGGTCT
CS-1(B)         ATGTTGAGTGCTCGAGTGAGTTTACACATGGCCTTAATTCTCGCTACCAGCAACGGGTCT
CS-1(A)         ---------------------------ATGGCCTTAATTCTCGCTACCAGCAACGGGTCT
VvGwaBer        ---------------------------ATGGCCTTAATTCTCGCTACCAGCAACAGGTCT
                                           ******************* ******* *****

CS-2(B)         TCTCCAGCCCCAGTTGCTAATCCAGAGACTAATCGCCGAACTGCAAATTATTAGCCTAGC
CS-2(A)         TCTCCAGCCCCAGTTGCTAATCCAGAGACTAATCGCCGAACTGCAAATTATTAGCCTAGC
SB(A)           TCTCCAGCCCCAGTTGCTAATCCAGAGACTAATCGCCGAACTGCAAATTATCAGCCTAGC
MA(B)           TCTCCAGCCCCAGTTGCTAATCCAGAGACTAATCGCCAAACTGCAAATTATCAGCCTAGC
VviMATPS10      TCTCCAGCCCCAGTTGCTAATCCAGAGACTAATCGCCAAACTGCAAATTATCAGCCTAGC
VI(A)           TCTCCAGCCCCAGTTGCTAATCCAGAGACTAATCGCCAAACTGCAAATTATCAGCCTAGC
CH(B)           TCTCCAGCCCCAGTTGCTAATCCAGAGACTAATCGCCAAACTGCAAATTATCAGCCTAGC
CH(A)           TCTCCAGCCCCAGTTGCTAATCCAGAGACTAATCGCCAAACTGCAAATTATCAGCCTAGC
CB(A)           TCTCCAGCCCCAGTTGCTAATCCAGAGACTAATCGCCAAACTGCAAATTATCAGCCTAGC
SH(A)           TCTCCAGCCCCAGTTGCTAATCCAGAGACTAATCGCCAAACTGCAAATTATCAGCCTAGC
PN(B)           TCTCCAGCCCCAGTTGCTAATCCAGAGACTAATCGCCAAACTGCAAATTATCAGCCTAGC
VI(B)           TCTCCAGCCCCAGTTGCTAATCCAGAGACTAATCGCCGAACTGCAAATTATCAGCCTAGC
SB(B)           TCTCCAGCCCCAGTTGCTAATCCAGAGACTAATCGCCGAACTGCAAATTATCAGCCTAGC
CB(B)           TCTCCAGCCCCAGTTGCTAATCCAGAGACTAATTGCCGAACTGCAAATTATCAGCCTAGC
CS-1(B)         TCTCCAGCCCCAGCTGCTAATCCAGAGACTAATCGCCGAGCTGCAAATTATCAGCCTAGC
CS-1(A)         TCTCCAGCCCCAGTTGCTAATCCAGAGACTAATCGCCGAACTGCAAATTATCAGCCTAGC
VvGwaBer        TCTCCAGCCCCAGTTGCTAATCCAGAGACTAATCGCCGAACTGCAAATTATCAGCCTAGC
                ************* ******************* *** * *********** ********

CS-2(B)         ATTTGGGGCAATAGCTTCATCGTGAGCAACACCCCTGAGGATG-------------AGAT
CS-2(A)         ATTTGGGGCAATAGCTTCATCGTGAGCAACACCCCTGAGGATG-------------AGAT
SB(A)           ATTTGGGGCAATACCTTCATCGTGAGCCACACTCCTGAGGATG-------------AGAT
MA(B)           ATTTGGGGCAATGCCTTCATCGTGAGCAACACTCCTGAGGATG-------------AGAT
VviMATPS10      ATTTGGGGCAATGCCTTCATCGTGAGCAACACTCCTGAGGATG-------------AGAT
VI(A)           ATTTGGGGCACTGCCTTCATCGTGAGCAACACTCCTGAGGATG-------------AGAT
CH(B)           ATTTGGGGCACTGCCTTCATCGTGAGCAACACTCCTGAGGATG-------------AGAT
CH(A)           ATTTGGGGCACTGCCTTCATCGTGAGCAACACTCCTGAGGATG-------------AGAT
CB(A)           ATTTGGGGCAATGCCTTCATCGTGAGCAACACTCCTGAGGATGAGTTTATTGATACAGAT
SH(A)           ATTTGGGGCAATGCCTTCATCGTGAGCAACACTCCTGAGGATGAGTTTATTGATACAGAT
PN(B)           ATTTGGGGCAATGCCTTCATCGTGAGCAACACTCCTGAGGATG-------------AAAT
VI(B)           ATTTGGGGCAATGCCTTCATCGTGAGCAACACTCCTGAGGATG-------------AAAT
SB(B)           ATTTGGGGCAATACCTTCATCGTGAGCCACACTCCTGAGGATG-------------AGAT
CB(B)           ATTTGGGGCAATACCTTCATCGTGAGCCACACTCCTGAGGATG-------------AGAT
CS-1(B)         ATTTGGGGCAATACCTTCATCGTGAGCCACACTCCTGAGGATG-------------AGAT
CS-1(A)         ATTTGGGGCAATACCTTCATCGTGAGCCACACTCCTGAGGATG-------------AGAT
VvGwaBer        ATTTGGGGCAATACCTTCATCGTGAGCCACACTCCGGAGGATG-------------AGAT
                ********** *  ************* **** ** *******             * **

CS-2(B)         AACTCTGGCCCA-----------------------TAAAGGTGGAAGTTAGAAGAGAGCT
CS-2(A)         AACTCTGGCCCA-----------------------TAAAGGTGGAAGTTAGAAGAGAGCT
SB(A)           AACTCTGGCCCATAAAGAGCAGCAGTTGGAAGATCTAAAGGAGGAAGTTAGAAGAGAGCT
MA(B)           AACTCTGGTCCATGAAGAGCAGCAGTTGGAAGATCTAAAGGAGGAAGTTAGAAGAGAGCT
VviMATPS10      AACTCTGGTCCATGAAGAGCAGCAGTTGGAAGATCTAAAGGAGGAAGTTAGAAGAGAGCT
VI(A)           AACTCTGGTCCATGAAGAGCAGCAGTTGGAAGATCTAAAGGAGGAAGTTAGAAGAGAGCT
CH(B)           AACTCTGGTCCATGAAGAGCAGCAGTTGGAAGATCTAAAGGAGGAAGTTAGAAGAGAGCT
CH(A)           AACTCTGGTCCATGAAGAGCAGCAGTTGGAAGATCTAAAGGAGGAAGTTAGAAGAGAGCT
CB(A)           AACTCTGGCCCATAAAGAGCAGCAGTTGGAAGATCTAAAGGAGGAAGTTAGAAGAGAGCT
SH(A)           AACTCTGGCCCATAAAAAGCAGCAGTTGGAAGATCTAAAGGAGGAAGTTAGAAGAGAGCT
PN(B)           AACTCTGGCCCATAAAGAGCAGCAGTTGGAAGATCTAAAGGAGGAAGTTAGAAGAGAGCT
VI(B)           AACTCTGGCCCATAAAGAGCAGCAGTTGGAAGATCTAAAGGAGGAAGTTAGAAGAGAGCT
SB(B)           AACTCTGGCCCATTAAGGGCAGTAGTTGGAAGATCTAAAGGAGGAAGTTAGAAGAGAGCT
CB(B)           AACTCTGGCCCATAAAGAGCAGCAGTTGGAAGATCTAAAGGAGGAAGTTAGAAGAGAGCT
CS-1(B)         AACTCTGGCACATAAAGAGCAGCAGTTGGAAGATCTAAAGGAGGAAGTTAGAAGAGAGCT
CS-1(A)         AACTCTGTCCCATAAAGAGCAGCAGTTGGAAGATCTAAAGGAGGAAGTTAGAAGAGAGCT
VvGwaBer        AACTCTGGCCCATAAAGAGCAGCAGTTGGAAGATCTAAAGGAGGAAGTTAGAAGAGAGCT
                *******   **                       ****** ******************

CS-2(B)         GATAGCTGCAGCTAGTAACCCTTCAGAAGAGCTGAAGTTTATCGATGCAATTCAACGGCT
CS-2(A)         GATAGCTGCAGCTAGTAACCCTTCAGAAGAGCTGAAGTTTATCGATGCAATTCAACGGCT
SB(A)           GATGGCTGCAGCTAGTAACCTTTCAAAACAGCTGAAGTTTATCGATGCAGTTCAACGGCT
MA(B)           GATGGCTGCAGCTAGTAACCTTTCAAAACAGCTGAAGTTTATCGATGCAGTTCAACGGCT
VviMATPS10      GATGGCTGCAGCTAGTAACCTTTCAAAACAGCTGAAGTTTATCGATGCAGTTCAACGGCT
VI(A)           GATGGCTGCAGCTAGTAACCTTTCAAAACAGCTGAAGTTTATCGATGCAGTTCAACGCCT
CH(B)           GATGGCTGCAGCTAGTAACCTTTCAAAACAGCTGAAGTTTATCGATGCAGTTCAACGCCT
CH(A)           GATGGCTGCAGCTAGTAACCTTTCAAAACAGCTGAAGTTTATCGATGCAGTTCAACGCCT
CB(A)           GATGGCTGCAGCTAGTAACCTTTCAAAACGGCTGAAGTTTATCGATGCAGTTCAACGGCT
SH(A)           GATGGCTGCAGCTAGTAACCTTTCAAAACGGCTGAAGTTTATCGATGCAGTTCAACGGCT
PN(B)           GATGGCTGCAGCTAGTAACCTTTCAAAACAGCTGAAGTTTATCGATGCAGTTCAACGGCT
VI(B)           GATGGCTGCAGCTAGTAACCTTTCAAAACAGCTGAAGTTTATCGATGCAGTTCAACGGCT
SB(B)           AATGACTGCAGCTAGTAACCCTTCAAAACAGCTGAAGTTCATCGATGCAGTTCATCGGCT
CB(B)           GATGGCTTCAGCTAGTAATCCTTCAAAACAGCTGAAGTTTATCGATGCAGTTCAACGGCT
CS-1(B)         GATGGCTTCAGCTAGTAATCCTTCAAAACAGCTGAAGTTTATCGATGCAGTTCAACGGCT
CS-1(A)         GATGGCTGCAGCTAGTAACCCTTCAAAACAGCTGAAGTTCATCGATGCAGTTCAACGGAT
VvGwaBer        GATGGCTTCAGCTAGTAACCCTTCAAAACAGCTGAAGTTTATCGATGCAGTTCAACGGCT
                 **  ** ********** * **** **  ********* ********* **** **  *

CS-2(B)         TGGGGTGGCATACCACTTTGAAAAGGAGATAGAAGAAGCATTACAAAATACCTA------
CS-2(A)         TGGGGTGGCATACCACTTTGAAAAGGAGATAGAAGAAGCATTACAAAATACCTA------
SB(A)           TGGGGTGGCATACCACTTTGAAAAGGATATAGAAGAAGCATTACAAAATACATATGATAA
MA(B)           TGGGGTGGCATACCACTTTGAAAAGGATATAGAAGAAGCATTACAAAATACATATGATAA
VviMATPS10      TGGGGTGGCATACCACTTTGAAAAGGATATAGAAGAAGCATTACAAAATACATATGATAA
VI(A)           TGGGGTGGCATACCACTTTGAAAAGGATATAGAAGAAGCATTACAAAATACATATGATAA
CH(B)           TGGGGTGGCATACCACTTTGAAAAGGATATAGAAGAAGCATTACAAAATACATATGATAA
CH(A)           TGGGGTGGCATACCACTTTGAAAAGGATATAGAAGAAGCATTACAAAATACATATGATAA
CB(A)           TGGGGTGGCATACCACTTTGAAAAGGAGATAGAAGAAGCATTACAAAATACCTATAATAA
SH(A)           TGGGGTGGCATACCACTTTGAAAAGGAGATAGAAGAAGCATTACAAAATACCTATAATAA
PN(B)           TGGGGTGGCATACCACTTTGAAAAGGATATAGAAGAAGCATTACAAAATACATATGATAA
VI(B)           TGGGGTGGCATACCACTTTAAAAAGGATATAGAAGAAGCATTACAAAATACATATGATAA
SB(B)           TGGGGTGGCATACCACTTTGAAAAGGAGATAGAAGAAGCATTACAAAATACCTATGATAA
CB(B)           TGGGGTGGCATACCACTTTGAAAAGGAGATAGAAGAAGCATTACAAAATACCTATGATAA
CS-1(B)         TGGGGTGGCATACCACTTTGAAAAGGAGATAGAAGAAGCATTACAAAATACCTATGATAA
CS-1(A)         TGGGGTGGCATACCACTTTGAAAAGGAGATAGAAGAAGCATTACAAAATACCTATGATAA
VvGwaBer        TGGGGTGGCATACCACTTTGAAAAGGAGATAGAAGAAGCATTACAAAATACCTATGATAA
                ******************* ******* *********************** **      

CS-2(B)         ------------------------------------------------------------
CS-2(A)         ------------------------------------------------------------
SB(A)           CTATCATTGCATTGATGACATAAATGATGATCTCTATGATGTTGCACTTCGATTTCGATT
MA(B)           CTATCATTGCATTGATGACATAAATCATGATCTCTATGATGTTGCACTTCGATTTCGACT
VviMATPS10      CTATCATTGCATTGATGACATAAATCATGATCTCTATGATGTTGCACTTCGATTTCGACT
VI(A)           CTATCATTGCATTGATGACATAAATGATGATCTCTATGATGTTGCACTTCGATTTCGACT
CH(B)           CTATCATTGCATTGATGACATAAATGATGATCTCTATGATGTTGCACTTCGATTTCGACT
CH(A)           CTATCATTGCATTGATGACATAAATGATGATCTCTATGATGTTGCACTTCGATTTCGACT
CB(A)           CTATCATGGCATTGATGACATAAATGATGATCTCTATGATGTTGCACTTCGATTTCGACT
SH(A)           CTATCATGGCATTGATGACATAAATGATGATCTCTATGATGTTGCACTTCGATTTCGACT
PN(B)           CTATCATTGCATTGATGACATAAATGATGATCTCTATGATGTTGCACTTCGATTTCGACT
VI(B)           CTATCATTGCATTGATGACATAAATGATGATCTCTATGATGTTGCACTTCGATTTCGACT
SB(B)           CTATCATTGCATTGATGACATAAATGATGATCTCTATGATGTTGCGCTTCGATTTCGACT
CB(B)           CTATCATTGCATTGATGACATAAATGATGATCTCTATGATGTTGCGCTTCAATTTCGACT
CS-1(B)         CTATCATTGCATTGATGACATAAATGATGATCTCTATGATGTTGCGCTTCAATTTCGACT
CS-1(A)         CTATCATTGCATTGATGACATAAATGATGATCTCTATGATGTTGCGCTTCGATTTCGACT
VvGwaBer        CTATCATTGCATTGATGACATAAATGATGATCTCTATGATGTTGTGCTTCGATTTCGACT
                                                                            

CS-2(B)         ------------------------------------------------------------
CS-2(A)         ------------------------------------------------------------
SB(A)           ACTAAGACAACAAGGCTTCAATATTTCATGTGTTAAGCCTCATGAATATCATGTATTATA
MA(B)           ACTAAGACAACAAGGCTTCAATATTTCATGT-----------------------------
VviMATPS10      ACTAAGACAACAAGGCTTCAATATTTCATGT-----------------------------
VI(A)           ACTAAGACAACAAGGCTTCAATATTTCATGT-----------------------------
CH(B)           ACTAAGACAACAAGGCTTCAATATTTCATGT-----------------------------
CH(A)           ACTAAGACAACAAGGCTTCAATATTTCATGT-----------------------------
CB(A)           ACTAAGACAACAAGGCTTCAATATTTCATGT-----------------------------
SH(A)           ACTAAGACAACAAGGCTTCAATATTTCATGT-----------------------------
PN(B)           ACTAAGACAACAAGGCTTCAATATTTCATGT-----------------------------
VI(B)           ACTAAGACAACAAGGCTTCAATATTTCATGT-----------------------------
SB(B)           ACTAAGACAACAAGGCTTCAATATTTCATGT-----------------------------
CB(B)           ACTAAGACAACAAGGCTTCAATATTTCATGT-----------------------------
CS-1(B)         ACTAAGACAACAAGGCTTCAATATTTCATGT-----------------------------
CS-1(A)         ACTAAGACAACAGGGCTTCAATATTTCATGT-----------------------------
VvGwaBer        ACTAAGACAACAAGGCTTCAATATTTCATGT-----------------------------
                                                                            

CS-2(B)         ------------------------------------------------------------
CS-2(A)         ------------------------------------------------------------
SB(A)           AGGTGCTTGAATATCATCTAGCAAAGCTCACATATAACATTCTATGTTTTGGTGATGATT
MA(B)           ------------------------------------------------------------
VviMATPS10      ------------------------------------------------------------
VI(A)           ------------------------------------------------------------
CH(B)           ------------------------------------------------------------
CH(A)           ------------------------------------------------------------
CB(A)           ------------------------------------------------------------
SH(A)           ------------------------------------------------------------
PN(B)           ------------------------------------------------------------
VI(B)           ------------------------------------------------------------
SB(B)           ------------------------------------------------------------
CB(B)           ------------------------------------------------------------
CS-1(B)         ------------------------------------------------------------
CS-1(A)         ------------------------------------------------------------
VvGwaBer        ------------------------------------------------------------
                                                                            

CS-2(B)         ----------------------------------------------------TGATCAAT
CS-2(A)         ----------------------------------------------------TGATCAAT
SB(A)           ACAGATATATTCAACAGGTTCACAGATGAAAAGGGAAGGTTCATGGAGTCTTTGATCAAT
MA(B)           ---GATATATTCAACAGGTACACAGATGAAAAGGGAAGGTTCAAGGAGTCTTTGATCAAT
VviMATPS10      ---GATATATTCAACAGGTACACAGATGAAAAGGGAAGGTTCAAGGAGTCTTTGATCAAT
VI(A)           ---GATATATTCAACAGGTACACAGATGAAAAGGGAAGGTTCAAGGAGTCTTTGATCAAT
CH(B)           ---GATATATTCAACAGGTACACAGATGAAAAGGGAAGGTTCAAGGAGTCTTTGATCAAT
CH(A)           ---GATATATTCAACAGGTACACAGATGAAAAGGGAAGGTTCAAGGAGTCTTTGATCAAT
CB(A)           ---GATATATTCAACAGGTACACAGATGAAAAGGGAAGGTTCAAGGAGTCTTTGATCAAT
SH(A)           ---GATATATTCAACAGGTACACAGATGAAAAGGGAAGGTTCAAGGAGTCTTTGATCAAT
PN(B)           ---GATATATTCAACAGGTACACAGATGAAAAGGGAAGGTTCAAGGAGTCTTTGATCAAT
VI(B)           ---GATATATTCAACAGGTACACAGATGAAAAGGGAAGGTTCAAGGAGTCTTTGATCAAT
SB(B)           ---GATATATTCAACAGGTACACAGATGAAAAGGGAAGGTTCAAGGAGTCTTTGATCAAT
CB(B)           ---GATATATTCAAGAGGTACACAGATGATAAGGGAAGGTTTAAGGAGTCTTTGATCAAT
CS-1(B)         ---GATATATTCAAGAGGTACACAGATGATAAGGGAAGGTTTAAGGAGTCTTTGATCAAT
CS-1(A)         ---GATATATTCAACAGGTACACAGATGAAAAGGGAAGGTTCAAGGAGTCTTTGATCAAT
VvGwaBer        ---GATATATTCAATAGGTACACAGATGAAAAGGGAAGGTTCAAGGAGTCTTTGATCAAT
                                                                    ********

CS-2(B)         GATGCATGTGGCCTACTAGGCTTATATGAAGCTGCACATTTCAGGGTTTGGGAAGAAGAT
CS-2(A)         GATGCATGTGGCCTACTAGGCTTATATGAAGCTGCACATTTCAGGGTTTGGGAAGAAGAT
SB(A)           GATGCATGTGGCCTACTAGGCTTGTATGAGGCTGCACATCTCAGGGTGTGGGAAGAAGAT
MA(B)           GATGCATGTGGCCTACTAGGCTTGTATGAAGCTGCACATCTCAGGGTGTGGGAAGAAGAT
VviMATPS10      GATGCATGTGGCCTACTAGGCTTGTATGAAGCTGCACATCTCAGGGTGTGGGAAGAAGAT
VI(A)           GATGCATGTGGCCTACTAGGCTTGTACGAAGCTGCACATCTCAGGGTGTGGGAAGGAGAT
CH(B)           GATGCATGTGGCCTACTAGGCTTGTATGAAGCTGCACATCTCAGGGTGTGGGAAGAAGAT
CH(A)           GATGCATGTGGCCTACTAGGCTTGTATGAAGCTGCACATCTCAGGGTGT-GGAAGAAGAT
CB(A)           GATGCATGTGGCCTACTAGGCTTGTATGAAGCTGCACATCTCAAGGTGTGGGAAGAAGAT
SH(A)           GATGCATGTGGCCTACTAGGCTTGTATGAAGCTGCACATCTCAAGGTGTGGGAAGAAGAT
PN(B)           GATGCATGTGGCCTACTAGGCTTGTATGAAGCTGCACATCTCAGGGTGTGGGAAGAAGAT
VI(B)           GATGCATGTGGCCTACTAGGCTTGTATGAAGCTGCACATCTCAGGGTGTGGGAAGAAGAT
SB(B)           GATGCATGTGGCCTACTAGGCTTGTATGAAGCTGCACATCTCAGGGTGGGGGAGGAAGAT
CB(B)           GATGCATGTGGCCTACTAGGCTTGTATGAAGCTGCACATCTCAGGGTGTGGGAAGAAGAC
CS-1(B)         GATGCATGTGGCCTACTAGGCTTGTATGAAGCTGCACATCTCAGGGTGTGGGAAGAAGAC
CS-1(A)         GATGCATGTGGCCTACTAGGCTTGTATGAAGCTGCACATCTCAGGGTGGGGGAAGAAGAC
VvGwaBer        GATGCATATGGCCTACTAGGCTTGTATGAAGCTGCACATCTCAGGGTGTGGGAAGAAGAC
                ******* *************** ** ** ********* *** ***   *** * *** 

CS-2(B)         ATACTGGATGAAGCACTTGCTTTCACCACCACTCACCTCAAGTCTATGGTGGAACATTTA
CS-2(A)         ATACTGGATGAAGCACTTGCTTTCACCACCACTCACCTCAAGTCTATGGTGGAACATTTA
SB(A)           ATACTAGATGAAGCACTCGCTTTCACCACCACTCACCTCAAGTCTATGGTGGAACATTTA
MA(B)           ATACTAGATGAAGCACTTGCTTTCACCACCACTCACCTCAAGTCTATGGTAGAACATTTA
VviMATPS10      ATACTAGATGAAGCACTTGCTTTCACCACCACTCACCTCAAGTCTATGGTAGAACATTTA
VI(A)           ATACTAGATGAAGCACTTGCTTTCACCACCACTCACCTCAAGTCTATGGTAGAACATTTA
CH(B)           ATACTAGATGAAGCACTTGCTTTCACCACCACTCACCTCAAGTCTATGGTAGAACATTTA
CH(A)           ATACTAGATGAAGCACTTGCTTTCACCACCACTCACCTCAAGTCTATGGTAGAACATTTA
CB(A)           ACACTAGAT-AAGCACTTGCTTTCACCACCACTCACCTCAAGTCTATGGTAGAACATTTA
SH(A)           ATACTAGAT-AAGCACTTGCTTTCACCACCACTCACCTCAAGTCTATGGTAGAACATTTA
PN(B)           ATACTAGATGAAGCACTTGCTTTCACCACCACTCACCTCAAGTCCATGGTAGAACATTTA
VI(B)           ATACTAGATGAAGCACTTGCTTTCACCACCACTCACCTCAAGTCCATGGTAGAACATTTA
SB(B)           ATACTAGATGAAGCACTTGCTTTCACCACAACTCACCTCAAGTCTATGGTAGAAAATTTA
CB(B)           ATACTAGATGAAGCACTTGCTTTCACCACCACTCACCTCAAGTCTATGGTAGAACATTTA
CS-1(B)         ATACTAGATGAAGCACTTGCTTTCACCACCACTCACCTCAAGTCTATGGTAGAACATTTA
CS-1(A)         ATACTAGCTGAAGCACTTGATTTCACCACCACTCACCTCAAGTCTATGGTAGAACATTTA
VvGwaBer        ATACTAGATGAAGCACTTGCTTTCACCACCACTCACCTCAAGTCTATGGTAGAACATTTA
                * *** * * ******* * ********* ************** ***** *** *****

CS-2(B)         GAACACCCTCTTGCAGCACAAGTAACTCATGCCCTATACCGGCCCATTAGGAAAGGCCTG
CS-2(A)         GAATACCCTCTTGCAGCACAAGTAACTCATGCCCTATACCGGCCCATTAGGAAAGGCCTG
SB(A)           GAATACCCTCTTGCAGCACAAGTAACTCATGCCCTATGCCGGCCCATTAGGAAAGGCTTG
MA(B)           GAATACCCTCTTGCAGCACAAGTAAGTCATGCCCTATACCGGCCCATTAGGAAAGGCTTG
VviMATPS10      GAATACCCTCTTGCAGCACAAGTAAGTCATGCCCTATACCGGCCCATTAGGAAAGGCTTG
VI(A)           GAATACCCTCTTGCAGCACAAGTAAGTCATGCCCTACACCGGCCCATTAGGAAAGGCTTG
CH(B)           GAATACCCTCTTGCAGCACAAGTAAGTCATGCCCTACACCGGCCCATTAGGAAAGGCTTG
CH(A)           GAATACCCTCTTGCAGCACAAGTAAGTCATGCCCTACACCGGCCCATTAGGAAAGGCTTG
CB(A)           GAATACCCTCTTGCAGCACAAGTAAGT-ATGCCCTATACCGGCCCATTAC-AAAGGCTTG
SH(A)           GAATACCCTCTTGCAGCACAAGTAAGT-ATGCCCTATACCGGCCCATTAC-AAAGGCTTG
PN(B)           GAATACCCTCTTGCAGCACAAGTAAGTCATGCCCTATACCGGCCCATAAGGAAAGGCTTG
VI(B)           GAATACCCTCTTGCAGCACAAGTAAGTCATGCCCTATACCGGCCCATAAGGAAAGGCTTG
SB(B)           GAATACCCTCTTGCAGCACAAGTAACTCATGCCCTATACAGGCCCTTGAGGAAAGGCTTG
CB(B)           GAATACCCTCTTGCAGCACAAGTAACTCATGCCCTATACAGGTCCTTGAGGAAAGGCTTA
CS-1(B)         GAATACCCTCTTGCAGCACAAGTAACTCATGCCCTATACAGGTCCTTGAGGAAAGGCTTA
CS-1(A)         GAATACCCTCTTGCAGCACAAGTAACTCATGCCCTATACAGGCCCTTGAAGAAAGGCTTG
VvGwaBer        GAATACCCTCTTGCAGCACAAGTAACTCATGCCCTATACAGGCCCTTGAGGAAAGGCTTG
                *** ********************* * ********  * ** ** * *  ****** * 

CS-2(B)         GAGAGGCTAGAAGCAAGGCCTTTCATGTCTATCTACCAGGATGAAGCTTCACATAGTAAA
CS-2(A)         GAGAGGCTAGAAGCAAGGCCTTTCATGTCTATCTACCAGGATGAAGCTTCACATAGTAAA
SB(A)           GAGAGGCTAGAGGCAAGGCCTTTCATATCTATCTACCAGGATGAAGCTTCACATAGTAAA
MA(B)           GAGAGGCTAGAGGCAAGGCCTTTCATGTCTATCTACCAAGATGAAGCTTCACATAGTAAA
VviMATPS10      GAGAGGCTAGAGGCAAGGCCTTTCATGTCTATCTACCAAGATGAAGCTTCACATAGTAAA
VI(A)           GAGAGGCTAGAGGCAAGGCCTTTCATGTCTATCTACCAAGATGAAGCTTCACATAGTAAA
CH(B)           GAGAGGCTAGAGGCAAGGCCTTTCATGTCTATCTACCAAGATGAAGCTTCACATAGTAAA
CH(A)           GAGAGGCTAGAGGCAAGGCCTTTCATGTCTATCTACCAAGATGAAGCTCCACATAGTAAA
CB(A)           GAGAGGCTAGAGGCAAGGCCTTTCATAGCTATCTACCAAGATGAAGCTTCACATAGTAAA
SH(A)           GAGAGGCTGGAGGCAAGGCCTTTCATAGCTATCTACCAAGATGAAGCTTCACATAGTAAA
PN(B)           GAGAGGCTAGAGGCAAGGCCTTTCATGTCTATCTACCAAGATGAAACTTCACATAGTAAA
VI(B)           GAGAGGCTAGAGGCAAGGCCTTTCATGTCTATCTACCAAGATGAAACTTCACATAGTAAA
SB(B)           GAGAGGCTAGAGGCAAGGCCTTTCATGTCTATCTACCAGGATGAAGCGTCACATGGTAAA
CB(B)           GAGAGGCTAGAGGCAAGGCCTTTCATGTCTATCTACCAGGATGAAGCGTCACATATTAAA
CS-1(B)         GAGAGGCTAGAGGCAAGGCCTTTCATGTCTATCTACCAGGATGAAGCGTCACATATTAAA
CS-1(A)         GAGAGGCTAGAGGCAAGGCCTTTCATGTCTATCTACCAGGATGAAGCGTCACATAGTAAA
VvGwaBer        GAGAGGCTAGAGGCAAGGCCTTTCATGTCTATCTACCAGGATGAAGCGTCACATAGTAAA
                ******** ** **************  ********** ****** *  *****  ****

CS-2(B)         GCTTTACTGAAGCTTGCAAAGTTAGACTTCAACCTATTGCAGTCACTGTATAAGAAAGAG
CS-2(A)         GCTTTACTGAAGCTTGCAAAGTTAGACTTCAACCTATTGCAGTCACTGTATAAGAAAGAG
SB(A)           GCTTTACTGAAGCTAGCAAAGTTAGACTTCAACCTACAGCAGTCACTGTATAAAAAAGAG
MA(B)           GCTTTACTGAAGCTTGCAAAGTTAGACTTCAACCTACTGCAGTCACTGTATAAAAAAGAG
VviMATPS10      GCTTTACTGAAGCTTGCAAAGTTAGACTTCAACCTACTGCAGTCACTGTATAAAAAAGAG
VI(A)           GCTTTACTGAAGCTTGCAAAGTTAGACTTCAACCTACTGCAGTCACTGTATAAAAAAGAG
CH(B)           GCTTTACTGAAGCTTGCAAAGTTAGACTT-AACCTACTGCAGTCACTGTATAAAAAAGAG
CH(A)           GCTTTACTGAAGCTTGCAAAGTTAGACTTCAACCTACTGCAGTCACTGTATAAAAAAGAG
CB(A)           GCTTTACTGAAGCCTGCAAAGTTAGACTTCAACCTACTGCAGTCACTGTATAAAAAAGAG
SH(A)           GCTTTACTGAAGCTTGCAAAGTTAGACTTCAACCTACTGCAGTCACTGTATAAAAAAGAG
PN(B)           GCTTTACTGAAGCTTGCAAAGTTAGACTTCAACCTACTGCAGTCACTGTATAAAAAAGAG
VI(B)           GCTTTACTGAAGCTTGCAAAGTTAGACTTCAACCTACTGCAGTCACTGTATAAAAAAGAG
SB(B)           GCTTTACTGAAGCTTGCAAAGTTAGACTTCAACCAACTGCAGTCACCGTATAAAAAAGAG
CB(B)           GCTTTACTGAAGCTTGCAAAGTTAGACTTCAACCAACTGCAGTCACTGTATAAAAAAGAG
CS-1(B)         GCTTTACTGAAGCTTGCAAAGTTAGACTTCAACCAACTGCAGTCACTGTATAAAAAAGAG
CS-1(A)         GCTTTACTGAAGCTTGCAAAGTTAGGCTTCAACCAACTGCAGTCACTGTATAAAAAAGAG
VvGwaBer        GCTTTACTGAAGCTTGCAAAGTTAGACTTCAACCAACTGCAGTCACTGTATAAAAAAGAG
                *************  ********** *** **** *  ******** ****** ******

CS-2(B)         CTGAGCAATATCTCG---------------------------------------------
CS-2(A)         CTGAGCAATATCTCG---------------------------------------------
SB(A)           CTAAGCAATATCTTG---------------------------------------------
MA(B)           CTAAGCAATATCTTG---------------------------------------------
VviMATPS10      CTAAGCAATATCTTG---------------------------------------------
VI(A)           CTAAGCAATATCTTG---------------------------------------------
CH(B)           CTAAGCAATATCTTG---------------------------------------------
CH(A)           CTAAGCAATATCTTG---------------------------------------------
CB(A)           CTAAGCAATATCTTG---------------------------------------------
SH(A)           CTAAGCAATATCTTGAGGTTAGTTTTCAAATCATGTATGAACTTATGTTAAAGCAGTTTA
PN(B)           CTAAGCAATATCTTG---------------------------------------------
VI(B)           CTAAGCAATATCTTG---------------------------------------------
SB(B)           CTAAGCAATATCTTG---------------------------------------------
CB(B)           CTAAGCAATATCTTG---------------------------------------------
CS-1(B)         CTAAGCAATATCTTG---------------------------------------------
CS-1(A)         CTAAGCAATATCTTG---------------------------------------------
VvGwaBer        CTAAGCAATATCCTG---------------------------------------------
                ** *********  *                                             

CS-2(B)         --------------------------AGTTGGTGGAAAGACCTAGATTTATCTTCAAAGC
CS-2(A)         --------------------------AGTTGGTGGAAAGACCTAGATTTATCTTCAAAGC
SB(A)           --------------------------AGGTGGTGGAAAGACCTAGATTTTTCTTCAAAGC
MA(B)           --------------------------AGGTGGTGGAAAGACCTAGATTTTTCTTCAAATC
VviMATPS10      --------------------------AGGTGGTGGAAAGACCTAGATTTTTCTTCAAATC
VI(A)           --------------------------AGGTGGTGGAAAGACCTAGATTTTTCTTCAAATC
CH(B)           --------------------------AGGTGGTGGAGAGACCTAGATTTTTCTTCAAATC
CH(A)           --------------------------AGGTGGTGGAAAGACCTAGATTTTTCTTCAAATC
CB(A)           --------------------------AGGTGGTGGAAAGACCTAGATTTTTCTTCAAAGC
SH(A)           CGGTATGTGAATTAATGTATTTTCTCAGGTGGTGGAAAGACCTAGATTTTTCTTCAAAGC
PN(B)           --------------------------AGGTGGTGGAAAGACCTAGATTTTTCTTCAAAGC
VI(B)           --------------------------AGGTGGTGGAAAGACCTAGATTTTTCTTCAAAGC
SB(B)           --------------------------GGGTGGTGGAAAGGCCTAGATTTTTCTTCAAAGC
CB(B)           --------------------------GGGTGGTGGAAAGACCTAGATTTTTCTTCAAAGC
CS-1(B)         --------------------------GGGTGGTGGAAAGACCTAGATTTCTCTTCAAAGC
CS-1(A)         --------------------------GGGTGGTGGAAAGGCCTAGATTTTTTTTCAAAGC
VvGwaBer        --------------------------GGGTGGTGGAAAGACCTAGATTTTTCTTCAAAGC
                                           * ******* ** ********* * ****** *

CS-2(B)         TACCTTTTTCCAGAGATAGAGTGGTGGAAACATACTTTTGGATAGCAATATGTTGTTTTG
CS-2(A)         TACCTTTTTCCAGAGATAGAGTGGTGGAAACATACTTTTGGATAGCAATATGTTGTTTTG
SB(A)           TACCTTTTGTTAGAGATAGAGTGGTGGAAGGGTTCTTTTGGATAGCAATAGCTTGTTTTG
MA(B)           TACCTTTTGTAAGAGATAGAGTTGTGGAAGGGTACTTTTGGATAGCAATAGCTTGTTTTG
VviMATPS10      TACCTTTTGTAAGAGATAGAGTTGTGGAAGGGTACTTTTGGATAGCAATAGCTTGTTTTG
VI(A)           TACCTTTTGTAAGAGATAGAGTTGTGGAAGGGTACTTTTGGATAGCAATAGCTTGTTTTG
CH(B)           TACCTTTTGTAAGAGATAGAGTTGTGGAAGGGTACTTTTGGATAGCAATAGCTTGTTTTG
CH(A)           TACCTTTCGTAAGAGATAGAGTTGTGGAAGGGTACTTTTGGATAGCAATAGCTTGTTTTG
CB(A)           TACCTTTTGTAAGAGATAGAGTGGTGGAAGGGTACTTGTGGATAGCAATAGCTTGTTTTG
SH(A)           TACCTTTTGTAAGAGATAGAGTGGTGGAAGGGTACTTGTGGATAGCAATAGCTTGTTTTG
PN(B)           TACCTTTTGTAAGAGATAGAGTGGTGGAAGGGTACTTTTGGATAGCAATAGCTTGTTTTG
VI(B)           TACCTTTTGTAAGAGATAGAGTGGTGGAAGGGTACTTTTGGATAGCAATAGCTTGTTTTG
SB(B)           TACCTTTTGTAAGAGATAGATTGGTGGAAGGGTACTTTTGGATAGCAACAGCTTGTTTTG
CB(B)           TACCTTTTGTAAGAGATAGATTGGTGGAAGGGTACTTTTTGATAGCAACAGCTTGTTTTG
CS-1(B)         TACCCTTTGTAAGAGATAGATTGGTGGAAGGGTACTTTTTGATAGCAACAGCTTGTTTTG
CS-1(A)         TACCTTTTGTAAGAGATAGATTGGTGGAAGGGTACTTTTGGATAGCAACAGCTTGTTTTG
VvGwaBer        TACCTTTTGTAAGAGATAGATTGGTGGAAGGGTACTTTTGGATAGCAATAGCTTGTTTTG
                **** **    ********* * ******   * *** * ******** *  ********

CS-2(B)         AGCCCCAGTATTCATATGCTAGAAGAATACAGACCAAAGTAGTTGCTCTGTTGACAACTA
CS-2(A)         AGCCCCAGTATTCATATGCTAGAAGAATACAGACCAAAGTAGTTGCTCTGTTGACAACTA
SB(A)           AGCCCCAGTATTCATATGCTAGAAGAATACAGACCAAAGTAGTTGCTCTGTTCACAACTA
MA(B)           AGCCCCAGTATTCATATGCTAGAAGAATACAGACCAAATTACATGCTCTGCTGATAACTA
VviMATPS10      AGCCCCAGTATTCATATGCTAGAAGAATACAGACCAAATTACATGCTCTGCTGATAACTA
VI(A)           AGCCCCAGTATTCATATGCTAGAAGAATACAGACCAAATTACATGCTTTGCTGATAACTA
CH(B)           AGCCCCAGTATTCATATGCTAGAAGAATACAGACCAAATTACATGCTCTGCTGATAACTA
CH(A)           AGCCCCAGTATTCATATGCTAGAAGAATACAGACCAAATTACATGCTCTGCTGATAACTA
CB(A)           AGCCCCAGTATTCATATGCTAGAAGAATACAGACCAAATTACATGCTCTTATGACAACTA
SH(A)           AGCCCCAGTATTCATATGCTAGAAGAATACAGACCAAATTACATGCTCTTATGACAACTA
PN(B)           AGCCCCAGTATTCATATGCTAGAAGAATACAGACTAAATTACATGCTCTGATGACAACTA
VI(B)           AGCCCCAGTATTCATATGCTAGAAGAATACAGACTAAATTACATGCTCTGATGGCAACTA
SB(B)           AGCCCCAGTATTCATATGCTAGAAGAATACAAACCAAATTACATGCTCTGATCACAACTA
CB(B)           AGCCCCAGTATTCATATGCTAGAAGAATACAAACCAAATTACATGCTCTGATCACAACTA
CS-1(B)         AGCCCCAGTATTCATATGCTAGAAGAATACAAACCAAATTACATGCTCTGATCACAACTA
CS-1(A)         AGCCCCAGTATTCATATGCTAGAAGAATACAAACCAAATTACATGCTCTGATCACAACTA
VvGwaBer        AGCCCCAGTATTCATATGCTAGAAGAATACAGACCAAATTACATGCTCTGATGACAACTA
                ******************************* ** *** **  **** *  *   *****

CS-2(B)         TAGATGA-----------TATCTTTGCTGCATATGGCACACTGGAAGAGCTAGAGCTCTT
CS-2(A)         TAGATGA-----------TATCTTTGATGCATATGGCACACTGGAAGAGCTAGAGCTCTT
SB(A)           TAGATGA-----------TATCTTTGATGCATATGGCACACTGGAAGAGCTAGAGCTCAT
MA(B)           CGGATGA-----------CATATTTGATGCATATGGAACACTTGAAGAACTGGAGCTCTA
VviMATPS10      CGGATGA-----------CATATTTGATGCATATGGAACACTTGAAGAACTGGAGCTCTA
VI(A)           CGGATGA-----------CATATTTGATGCATATGGAACACTTGAAGAACTGGAGCTCTA
CH(B)           CGGATGA-----------CATATTTGATGCATATGGAACACTTGAAGAACTGGAGCTCTA
CH(A)           CGGATGA-----------CATATTTGATGCATATGGAACACTTGAAGAACTGGAGCTCTA
CB(A)           CGGATGA-----------CATATTTGATGCATATGGAACACTTGAAGAACTGGAGCTCTA
SH(A)           CGGATGA-----------CATATTTGATGCATATGGAACACTTGAAGAACTGGAGCTCTA
PN(B)           CGGATGA-----------CATATTTGATGCATATGGAACACTTGAAGAACTGAAGCTCTA
VI(B)           CGGATGA-----------CATATTTGATGCATATGGAACACTTGAAGAACTGAAGCTCTA
SB(B)           CGGATGACATATTTGATGCATATTTGATGCATATGGAACACTTGAAGAACTGGAGCTCTT
CB(B)           CGGATGA-----------CATATTTGATGCGTATGGAACACTTGAAGAACTGGAGCTCTT
CS-1(B)         CGGATGA-----------CATATTTGATGCATATGGAACACTTGAAGAACTGGAGCTCTT
CS-1(A)         CGGATGACATATTTGATGCATATTTGATGCATATGGAACACTTGAAGAACTGGAGCTCTT
VvGwaBer        CGGATGA-----------CATATTTGATGCATATGGAACACTTGAAGAACTGGAGTTCTT
                  *****            ** **** *** ***** ***** ***** **  ** **  

CS-2(B)         TACAGAAGCAATACAGAGGTGGGATATGAACAGCATACATCAGCTTCCTGAATACATGAA
CS-2(A)         TACAGAAGCAATACAGAGGTGGGATATGAACAGCATACATCAGCTTCCTGAATACATGAA
SB(A)           TACAGAGGCAATTGGGAGGTGGGATATTAACAGCATACATCAGCTTCCTGAATACATGAA
MA(B)           TACTGAGGCAATTGGGAGGTGGGATATTAATAGCATCCATCAGCTTCCTGAATACATGAA
VviMATPS10      TACTGAGGCAATTGGGAGGTGGGATATTAATAGCATCCATCAGCTTCCTGAATACATGAA
VI(A)           TACTGAGGCAATTGGGAGGTGGGATATTAATAGCATCCATCAGCTTCCTGAATACATGAA
CH(B)           TACTGAGGCAATTGGGAGGTGGGATATTAATAGCATCCATCAGCTTCCTGAATACACGAA
CH(A)           TACTGAGGCAATTGGGAGGTGGGATATTAATAGCATCCATCAGCTTCCTGAATACATGAA
CB(A)           TACAGAGGCAATTGGGAGGTGGGATATTAATAGCATCCATCAGCTCCCTGAATACATGAA
SH(A)           TACAGAGGCAATTGGGAGGTGGGATATTAATAGCATCCATCAGCTTCCTGAATACATGAA
PN(B)           TACAGAGGCAATTGGGAGGTGGGATATTAATAGCATCCATCAGTTTCCTGAATACATGAA
VI(B)           TACAGAGGCAATTGGGAGGTGGGATATTAATAGCATCCATCGGTTTCCTGAATACATGAA
SB(B)           TACAGAGGCAATTGGGAGGTGGGATATTGACAGCACACATCAGCTTCCTGAATACATGAT
CB(B)           TACAGAGGCAATTGGGAGGTGGGATATTGACAGCACACATCAGCTTCCTGAATACATGAA
CS-1(B)         TACAGAGGCAATTGGGAGGTGGGATATTGACAGCACACATCAGCTTCCTGAATACATGAA
CS-1(A)         TACAGAGGCAATTGGGAGGTGGGATATTGACAGAACACATCAGCTTCCTGAATACCTGAA
VvGwaBer        TACGGAGGCAATTGGGAGGTGGGATATTGACAGCACACATCAGCTTCCTGAATACATGAA
                *** ** *****   ************  * ** *  **** * * *********  ** 

CS-2(B)         GCCATGCTATCAGGCAGTTATAGATGCCTACAAAGAAATT---GAGCTGGAAAACAGAGG
CS-2(A)         GCCATGCTATCAGGCAGTTATAGATGCCTACAAAGAAATT---GAGCTGGAAAACAGAGG
SB(A)           GCCATGCTATCAGGCAGTCCTAGATGTCTACTAAGAAATTGAGGAGATGGAAAACACAGA
MA(B)           ACCATGCTATCAGGCAGTCTTGGATTTCTTCAAAGAAATT---GAGATGCAAAACACAGA
VviMATPS10      ACCATGCTATCAGGCAGTCTTGGATTTCTTCAAAGAAATT---GAGATGCAAAACACAGA
VI(A)           ACCATGCTATCAGGCAGTCTTGGATTTCTTCAAAGAAATTGAGGAGATGCAAAACACAGA
CH(B)           ACCATGCTATCAGGCAGTCTTGGATTTCTTCAAAGAAATTGAGGAGATGCAAAACACAGA
CH(A)           ACCATGCTATCAGGCAGTCTTGGATTTCTTCAAAGAAATTGAGGAGATGCAAAACACAGA
CB(A)           GCAATGCTATCAGGCAGTCTTAGATGTCTTCAAAGAAATTGAGGAGATGCAAAACACAGA
SH(A)           GCAATGCTATCAGGCAGTCTTAGATGTCTTCAAAGAAATTGAGGAGATGCAAAACACAGA
PN(B)           GCAATGCTATCAGGCAGTCTTAGATGTCTTCAAAGAAATTGAGGAGATGCAAAACACAGA
VI(B)           GCAATGCTATCAGGCAGTCTTAGATGTCTTCAAAGAAATTGAGGAGATGCAAAACACAGA
SB(B)           GCCATGCTATCAGGAAGTCTTCGATGCCTATAAAGAAATTGAGGAGATGGAAAACACAGA
CB(B)           GCCATGCTATCAGGCAGTCTTAGATGCCTACAAAGAAATTGAGGAGATGGAAAACACAGA
CS-1(B)         GCCATGCTATCAGGCAGTCTTAGATGCCTACAAAGAAATTGAGGAGATGGAAAACACAGA
CS-1(A)         GCCATGCTATCAGGCAGTCTTCGATGCCTACAAAGAAATTGAGGAGATGGAAAACACAGA
VvGwaBer        GCCATGCTATCAGGCAGTCTTAGATGCCTACAAAGAAATCGAGGACATGGAAAACACAGA
                 * *********** ***  * ***  **   *******    **  ** ****** ** 

CS-2(B)         AAGATCATACTGTATCCACAATGCAAAAGATGCAATGAAAAGCTCTGTCCGAGCGTATTT
CS-2(A)         AAGATCATACTGTATCCACAATGCAAAAGATGCAATGAAAAGCTCTGTCCGAGCGTATTT
SB(A)           AAGATCATACTGTGTCCACCATACGAAAGATGCAATTAAAAGCTTGTTCCAAGCTAACTT
MA(B)           AAGATCATACTGTGTCCACCATGCACAAGATGCAATGAAAAACTTGGTCCAAGCTTTCTT
VviMATPS10      AAGATCATACTGTGTCCACCATGCACAAGATGCAATGAAAAACTTGGTCCAAGCTTTCTT
VI(A)           AAGATCATACTGTGTCCACCATGCAAAAGATGCAATGAAAAACTTGGTCCAAGCTTTCTT
CH(B)           AAGATCATACTGTGTCCACCATGCAAAAGATGCAATGAAAAACTTGGTCCAAGCTTTCTT
CH(A)           AAGATCATACTGTGTCCACCATGCAAAAGATGCAATGAAAAACTTGGTCCAAGCTTTCTT
CB(A)           AAGATCATACTGTGTCCACCATGCAAAAGATGCAATGAAAAACTTTGTCCAAGCTTACTT
SH(A)           AAGATCATACTGTGTCCACCATGCAAAAGATGCAATGAAAAACTTTGTCCAAGCTTACTT
PN(B)           AAGATCATACTGTGTCCACCATGCAAAAGATGCAATGAAAAACTTTGTCCAAGCTTACTT
VI(B)           AAGATCATACTGTGTCCACCATGCAAAAGATGCAATGAAAAACTTTGTCCAAGCTTACTT
SB(B)           AAGATCACACTCTGTGCACCAAGCAAAAGATGCAATGAAAAACTTGGTCCAAGCTTACTT
CB(B)           AAGATCACACTCTGTGCACCAAGCAAAAGATGCAATGAAAAACTTGGTCCAAGCTTACTT
CS-1(B)         AAGATCACACTCTGTGCACCAAGCAAAAGATGCAATGAAAAACTTGGTCCAAGCTTACTT
CS-1(A)         AAGATCACACTCTGTGCACCAAGCAAAAGATGCAATGAAAAACTTGGTCCAAGC----TT
VvGwaBer        AAGATCACACTCTGTGCACCAAGCAAAAGATGCAATGAAAAACTTGGTCCAAGCTTACTT
                ******* *** * * *** *  *  ********** **** **   *** ***    **

CS-2(B)         GGTTGAAGCCAAATGGCTCCATGGAAAATACATACCAACAATAGAAGAGTACATGGGTAT
CS-2(A)         GGTTGAAGCCAAATGGTTCCATGGAAAATACATACCAACAATAGAAGAGTACATGGGTAT
SB(A)           GGTCCAAGCCAAATGGTTCCATGGAAAATACATACCAACAATAGAAGAGTACATGGGTAT
MA(B)           GGTTGAAGCCAAATGGTTCCATGGAAAATACATACCAACAATAGAAGAGTACATGCGCGA
VviMATPS10      GGTTGAAGCCAAATGGTTCCATGGAAAATACATACCAACAATAGAAGAGTACATGCGTGA
VI(A)           GGTTGAAGCCAAATGGTTCCATGGAAAATACATACCAACAATAGAAGAGTACATGCGTGA
CH(B)           GGTTGAAGCCAAATGGTTCCATGGAAAATACATACCAACAATAGAAGAGTACATGCGTGA
CH(A)           GGTTGAAGCCAAATGGTTCCATGGAAAATACATACCAACAATAGAAGAGTACATGCGTGA
CB(A)           GGTTGAAGCTAAATGGTTCCATGGAAAATACATAGCAACAATAGAAGAGTACATGCGTGT
SH(A)           GGTTGAAGCTAAATGGTTCCATGGAAAATACATAGCAACAATAGAAGAGTACATGCGTGT
PN(B)           GGTTGAAGCCAAATGGTTCCATGGAAAATACATACCAACAATAGAAGAGTACATGCGTGT
VI(B)           GGTTGAAGCCAAATGGTTCCATGGAAAATACATACCAACAATAGAAGAGTACATGCGTGT
SB(B)           GGTTGAAGCCAAATGGTTCCATGGAAAATACATACCAACAATAGAAGAGTACATGCGTGT
CB(B)           GGTTGAAGCCAAATGGTTTCATGGAAAATACATACCAACAATAGAAGAGTACATGCGTGT
CS-1(B)         GGTTGAAGCCAAATGGTTTCATGGAAAATACATACCAACAGTAGAAGAGTACATGCGTGT
CS-1(A)         GGTTGAAGCCAAATGGTTCCATGGAAAATACATACCAACAATAGAAGAGTACATGCGTGT
VvGwaBer        GGTTGAAGCCAAATGGTTCCATGGAAAATACATACCAACAATAGAAGAGTACATGCGTGT
                ***  **** ****** * *************** ***** ************** *   

CS-2(B)         CGCACTGGTAAGCATTGGTGTCCCCATGTTCACTATCTTCTCTTTTATCGGCATGGGAGA
CS-2(A)         CGCACTGGTAAGCATTGGTGTCCCCATGTTCACTATCTTCTCTTTTATCGGCATGGGAGA
SB(A)           CGCAATGGTAACTGTTGGTGTCCCCCCGTTAACAATCATGTCTTTTATTGGCATGAAAGA
MA(B)           TGCATTGGTTAGTAGTGGTGCCACCGTGTTCGCAATCATCTCTTTTATTGTCATGGGAGA
VviMATPS10      TGCATTGGTTAGTAGTGGTGCCACCGTGTTCGCAATCATCTCTTTTATTGTCATGGGAGA
VI(A)           TGCATTGGTTAGTAGTGGTGCCACCGTGTTCGCAATCATCTCTTTTATTGTCATGGGAGA
CH(B)           TGCATTGGTTAGTAGTGGTGCCACCGTGTTCGCAATCATCTCTTTTATTGTCATGGGAGA
CH(A)           TGCATTGGTTAGTAGTGGTGCCACCGTGGTCGCAATCATCTCTTTTATTGTCATGGGAGA
CB(A)           TGCATTGGTTAGTATTGGTGCCACCGTGTTCGCAATCATCTCTTTTATTGTCATGGGAGA
SH(A)           TGCATTGGTTAGTATTGGTGCCACCGTGTTCGCAATCATCTCTTTTATTGTCATGGGAGA
PN(B)           TGCATTGGTTAGTAGTGGTGCCACCGTGTTCGCAATCATCTCTTTTATTGTCATGGGAGA
VI(B)           TGCATTGGTTAGTAGTGGTGCCACCGTGTTCGCAATCATCTCTTTTATTGTCATGGGAGA
SB(B)           TGC------------------------GTTAACATTCATCTCTTTTATTGGCATGGGAGA
CB(B)           TGCATTGGTAAGTATTGGTGCCCCCGTGTTAACATTCATCTCTTTTATTGGCATGGGAGA
CS-1(B)         TGCATTGGTAAGTATTGGTGCCCCCGTGTTAACATTCATCTCTTTTATTGGCATGGGAGA
CS-1(A)         TGCATTGGTAAGTATTGGTGCCCCCGTGTTAACATTCATCTCTTTTATTGGCATGGGAGA
VvGwaBer        TGCATTGGTTAGTATTGGTGCCCCCGTGTTAACATTCATCTCTTTTATTGGCATGGGAGA
                 **                        * *  *  ** * ******** * ****  ***

CS-2(B)         GATTGCAAATAAGGAAGTCTTTGATTGGGTCCAGCAAAATCCTAAGACTGTTAGAGCTTC
CS-2(A)         GATTGCAAATAAGGAAGTCTTTGATTGGGTCCAGCAAAATCCTAAGACTGTTAGAGCTTC
SB(A)           GACTGCAACCAAGGAAGCCTTTGATTGGGTGCAACAAAACCCTAAGATTCTTAGAGCTAC
MA(B)           GATCGCAACTAAGGAAGTCTTTGATTGGGTGCAACAAAACCCTAAGATTGTTAGAGCTTT
VviMATPS10      GATCGCAACTAAGGAAGTCTTTGATTGGGTGCAACAAAACCCTAAGATTGTTAGAGCTTT
VI(A)           GATCGCAACTAAGGAAGTCTTTGATTGGGTGCAACAAAACCCTAAGATTGTTAGAGCTTT
CH(B)           GATCGCAACTAAGGAAGTCTTTGATTGGGTGCAACAAAACCCTAAGATTGTTAGAGCTTT
CH(A)           GATCGCAACTAAGGAAGTCTTTGATTGGGTGCAACAAAACCCTAAGATTGTTAGAGCTTT
CB(A)           GATCGCAACTAAGGAAGTCTTTGATTGGGTGCAACAAAACCCTAAGATTGTTAGAGTTTT
SH(A)           GATCGCAACTAAGGAAGTCTTTGATTGGGTGCAACAAAACCCTAAGATTGTTAGAGTTTT
PN(B)           GATCGCAACTAAGGAAGTCTTTGATTGGGTGCAACAAAACCCTAAGATTGTTAGAGCTTT
VI(B)           GATCGCAACTAAGGAAGTCTTTGATTGGGTGCAACAAAACCCTAAGATTGTTAGAGCTTT
SB(B)           GATTGCAACCAAGGAAGTCTTTGATTGGCTGCAACAAAACCCTAAGATTGTTAGAGCTTC
CB(B)           GATTGCAACCAAGGAAGTCTTTGATTGGCTGCAACAAAACCCTAAGATTGTTAGAGCTTC
CS-1(B)         GATTGCAACCAAGGAAGTCTTTGATTGGCTGCAACAAAACCCTAAGATTGTTAGAGCTTC
CS-1(A)         GATTGCAACCAAGGAAGTCTTTGATTGGCTGCAACAAAACCCTAAGATTGTTAGAGCTTC
VvGwaBer        GATTGCAACCAAGGAAGTCTTTGATTGGCTGCAACAAAACCCTAAGATTGTTAGAGCTTC
                **  ****  ******* ********** * ** ***** ******* * ****** *  

CS-2(B)         CTCTACAATTATTAGGCTCATGGATGACATGGCTTCCCACAAGTTTGAGCAAGAGAGAGG
CS-2(A)         CTCTACAATTATTAGGCTCATGGATGACATGGCTTCCCACAAGTTTGAGCAAGAGAGAGG
SB(A)           CTCCACAGTCATGAGGCTCATGGATGACATGGCTTCCCGCAAGTTTGAGCAAGAGAGAGG
MA(B)           ATCCACAGTCATGAGGCTCATGAATGACATGGCTACGCACAAGTTTGAGCAAGAGAGTGG
VviMATPS10      ATCCACAGTCATGAGGCTCATGAATGACATGGCTACGCACAAGTTTGAGCAAGAGAGTGG
VI(A)           ATCCACAGTCATGAGGCTCATGAATGACATGGCTACGCACAAGTTTGAGCAAGAGAGCGG
CH(B)           ATCCACAGTCATGAGGCTCATGAATGACATGGCTACGCACAAGTTTGAGCAAGAGAGTGG
CH(A)           ATCCACAGTCATGAGGCTCATGAATGACATGGCTACGCACAAGTTTGAGCAAGAGAGTGG
CB(A)           ATCCACAGTAATGACGCTCATGAATGACATGGCTACGCACAAGTTTGAGCAAGAGAGAGA
SH(A)           ATCCACAGTAATGACGCTCATGAATGACATGGCTACGCACAAGTTTGAGCAAGAGAGAGA
PN(B)           ATCCACAGTCATGAGGCTCATGAATGACATGGCTACGCACAAGTTTGAGCAAGAGAGAGA
VI(B)           ATCCACAGTCATGAGGCTCATGAATGACATGGCTACGCACAAGTTTGAGCAAGAGAGAGA
SB(B)           CTCCAAAGTCATTAGGCTCATGGATGACATGGCTACGCACAAGTTTGAGCAAGAGAGAGG
CB(B)           CTCCAAAGTCATTAGGCTCATGGATGACATGGCTACGCACAAGTTTGAGCAAGAGAGAGG
CS-1(B)         CTCCAAAGTCATTAGGCTCATGGATGACATGGCTACGCACAAGTTTGAGCAAGAGAGAGG
CS-1(A)         CTCCAAAGTCATTAGGCTCATGGATGACATGGCTACGCACAAGTTTGAGCAAGAGAGAGG
VvGwaBer        CTCCAAAGTCATTAGGCTCATGGATGACATGGCTACGCACAAGTTTGAGCAAGAGAGAGG
                 ** * * * ** * ******* *********** * * ****************** * 

CS-2(B)         CCACATTGCATCAAGCATCGAATGTTACATGAAGCAACATGGTGTCTCGGAGAAACAAGC
CS-2(A)         CCACATTGCATCAAGCATCGAATGTTACATGAAGCAACATGGTGTCTCGGAGAAACAAGC
SB(A)           GCATAATGCATCAAGCATCGAATGTTACATGAAGCAACATGGAGTGTCGGAGCAACAAGC
MA(B)           GCATATTGCATCAAGCATCGAATGTTACATGAAGCAACATGGTGTCTCGGAGCAACTAGC
VviMATPS10      GCATATTGCATCAAGCATCGAATGTTACATGAAGCAACATGGTGTCTCGGAGCAACAAGC
VI(A)           GCATATTGCATCAAGCATCGAATGTTACATGAAGCAGCATGGTCTCTCGGAGCAACAAGC
CH(B)           GCATATTGCATCAAGCATCGAATGTTACATGAAGCAGCATGGTCTCTCGGAGCAACAAGC
CH(A)           GCATATTGCATCAAGCATCGAATGTTACATGAAGCAGCATGGTCTCTCGGAGCAACAAGC
CB(A)           GCATACTGCATCAAGCATCGAATGTTACATGAAGCAACATGGTGTGTC-GAGCAACAAGC
SH(A)           GCATACTGCATCAAGCATCGAATGTTACATGAAGCAACATGGTGTGTC-GAGCAACAAGC
PN(B)           GCATACTGCATCAAGCATCGAATGTTACATGAAGCAACATGGTGTGTCGGAGCAACAAGC
VI(B)           GCATACTGCATCAAGCATCGAATGTTACATGAAGCAACATGGTGTGTCGGAGCAACAAGC
SB(B)           GCATATTGCATCAAGCATCGAATGTTACATGAAGCAACATGGTGTCTTGGAGCAACAAGC
CB(B)           GCATATTGCATCAAGTATCGAATGTTACATGAAGCAACATGGTGTCTCCGAGCAACAAGC
CS-1(B)         GCATATTGCATCAAGTATCGAATGTTACATGAAGCAACATGGTGTCTCCGAGCAACAAGC
CS-1(A)         GCATATTGCATCAAGTATCGAATGTTACATGAAGCAACATGGTGTCTCCGAGCAACAAGC
VvGwaBer        GCATATTGCATCAAGTATCGAATGTTACATGAAGCAACATGGTGTCTCCGAGCAACAAGC
                 ** * ********* ******************** *****  * *  *** *** ***

CS-2(B)         ATATGGGGAGTTTCACAAGCAACTCGAGAACGCATGGAAGGATATAAATGAAGAGTGCCT
CS-2(A)         ATATGGGGAGTTTCACAAGCAACTCGAGAACGCATGGAAGGATATAAATGAAGAGTGCCT
SB(A)           ATATGATGAGCTTCACAAGCAAATCGAGAATGCATGGAAGGATATAAATGAAGAGAGCCT
MA(B)           ATATGAGGAGTTTCACAAGCAACTTGAGAATGCATGGAAGGATATAAATGAAGAGTGCCT
VviMATPS10      ATATGAGGAGTTTCACAAGCAACTTGAGAATGCATGGAAGGATATAAATGAAGAGTGCCT
VI(A)           ATATGAGGAGTTTCACAAGCAACTTGAGAATGCATGGAAGGATATAAATGAAGAGTGCCT
CH(B)           ATATGAGGAGTTTCACAAGCAACTTGAGAATGCATGGAAGGATATAAATGAAGAGTGCCT
CH(A)           ATATGAGGAGTTTCACAAGCAACTTGAGAATGCATGGAAGGATATAAATGAAGAGTGCCT
CB(A)           ATATGAGGAGTTTCACAAGAAAATCGAGAATGCATGGAAGGATATAAATGAAGAGTGCCT
SH(A)           ATATGAGGAGTCTCACAAGAAAATCGAGAATGCATGGAAGGATATAAATGAAGAGTGCCT
PN(B)           ATATGAGGAGTTTCACAAGCAAATCGAGAATGCATGGAAGGATAGAAATGAAGAGTGCCT
VI(B)           ATATGAGGAGTTTCACAAGCAAATCGAGAATGCATGGAAGGATAGAAATGAAGAGTGCCT
SB(B)           ATATGAGGAGTTTCACAAGCAACTTGAGAATGCATGGAAGGATATAAATGAAGAGTGCCT
CB(B)           ATACGAGGATTTTCACAAGCAACTCGAGAATGCATGGAAGGATATAAATGAAGAGTGCCT
CS-1(B)         ATACGAGGATTTTCACAAGCAACTCGAGAATGCATGGAAGGATATAAATGAAGAGTGCCT
CS-1(A)         ATATGAGGAGTTTCACAAGCAACTCGAGAATGCATGGAAGGATATAAATGAAGAGAGCCT
VvGwaBer        ATATGAGGAGTTTCACAAGCAACTCGAGAATGCATGGAAGGATATAAATGAAGAGTGCCT
                *** *  **   ******* ** * ***** ************* ********** ****

CS-2(B)         CAGACCTACCGCAGTTCCAATGCTTCTCCTCAGTCGTCTTCTAAATTTTGCTCGATCAGG
CS-2(A)         CAGACCTACCGCAGTTCCAATGCTTCTCCTCAGTCGTCTTCTAAATTTTGCTCGATCAGG
SB(A)           CAGACCTACTGCAGTTCCAATGCTTCTCCTTAGTCGTCTTCTCAATTTTGCTCGATCAGG
MA(B)           CAGACCTACTGCAGTTCCAATGCTTCTCCTTAGTCGTCTTCTCAATTTATGTCGGGCAGC
VviMATPS10      CAGACCTACTGCAGTTCCAATGCTTCTCCTTAGTCGTCTTCTCAATTTATGTCGGGCAGC
VI(A)           CAGACCTACTGCAGTTCCAATGCTTCTCCTTAGTCGTCTTCTCAATTTTGCTCGGGCAGC
CH(B)           CAGACCTACCGCAGTTCCATTGCTTCTCCTTAGTCGTCTTCTCAATTTTGCTCGGGCAGC
CH(A)           CAGACCTACTGCAGTTCCATTGCTTCTCCTTAGTCGTCTTCTCAATTTTGCTCGGGCAGC
CB(A)           CAGACCTACTGCAGTTCCAATGCTTCTCCTTAGTCGTCTTCTCAATTTATGTCGGGCAGC
SH(A)           CAGACCTACTGCAGTTCCAATGCTTCTCCTTAGTCGTCTTCTCAATTTATGTCGGGCAGC
PN(B)           CAGACCTACTGCAGTTCCAATGCTTCTCCTTAGTCGTCTTCTCAATTTATGTCGGGCAGC
VI(B)           CAGACCTACTGCAGTTCCAATGCTTCTCCTTAGTCGTCTTCTCAATTTATGTCGGGCAGC
SB(B)           CAGACCTACCGCAGTTCCAATGCTTCTCCTTAGTCGTCTTCTCATTTTATGTCGGGCAGC
CB(B)           CAAACCTACTGCAGTTCCAATGCTTCTCCTTAGTCGTCTTCTCAATTTTGCTCGAGCAGC
CS-1(B)         CAAACCTACTGCAGTTCCAATGCTTCTCCTTAGTCGTCTTCTCAATTTTGCTCGAGCAGC
CS-1(A)         CAAACCTACTGCAGTTCCAATGCTTCTCCTTAGTCGTCTTCTCAATTTTGCTCGAGCAGC
VvGwaBer        CAAACCTACTGCAGTTCCAATGCTTCTCCTTAGTCGTCTTCTCAATTTTGCTCGAGCAGC
                ** ****** ********* ********** *********** * ***   ***  *** 

CS-2(B)         AGATGTGATGTACAAGGCCCACAAAGATATATTCTCACATCCTGAAGAAGTGATGAAAAA
CS-2(A)         AGATGTGATGTACAAGGCCCACAAAGATATATTCTCACATCCTGAAGAAGTGATGAAAAA
SB(A)           AGATGTGATGTACAAGGGCCACAAAGATATGTTCTCACATCCTGAAGAGGTGATGAAAAA
MA(B)           AGATGTGGTGTACAAGGGCCAGAAAGATGCTTTCACACATCTTGGAGAAGTGATGAAAAA
VviMATPS10      AGATGTGGTGTACAAGGGCCAGAAAGATGCTTTCACACATCTTGGAGAAGTGATGAAAAA
VI(A)           AGATGTGGTGTACAAGGGCCAGAAAGATGCATTCACACATCTTGGAGAAGTGATGAAAAA
CH(B)           AGATGTGGTGTACAAGGGCCAGAAAGATGCATTCACACATCTTGGAGAAGTGATGAAAAA
CH(A)           AGATGTGGTGTACAAGGGCCAGAAAGATGCATTCACACATCTTGGAGAAGTGATGAAAAA
CB(A)           AGATGTGGTGTACAAGGGCCAGAAAGATGCATTCACACATCTTGGAGAAGTGATGAAAAA
SH(A)           AGATGTGGTGTACAAGGGCCAGAAAGATGCATTCACACATCTTGGAGAAGTGATGAAAAA
PN(B)           AGATGTGGTGTACAAGGGCCAGAAAGATGCATTCACACATCTTGGAGAAGTTATGAAAAA
VI(B)           AGATGTGGTGTACAAGGGCCAGAAAGATGCATTCACACATCTTGGAGAAGTTATGAAAAA
SB(B)           AGATGTGGTGTACAAGGGCCAGAAAGATGCATTCACACATCTTGGAGAAGTGATGTAAAA
CB(B)           AGATGTGATGTACAAGGGCGAGAAAGATATATTCACACATCTTGGAGAAGGGATGAAAAA
CS-1(B)         AGATGTGATGTACAAGGGCGAGAAAGATATATTCACACATCTTGGAGAAGGGATGAAAAA
CS-1(A)         AGATGTGATGTACAATGGGCAGAAAGATGAATTCACACATCTTGGAGAAGTGATGAAAAA
VvGwaBer        AGATGTGATGTACAAGGGGCAGAAAGATGAATTTACACATCTTGGAGAAGTGATGAAAAA
                ******* ******* *   * ******   **  ****** ** *** *  *** ****

CS-2(B)         TAATATTTCAATGCTGCTCATAGACCCTGTGCCAATATGA-
CS-2(A)         TAATATTTCAATGCTGCTCATAGACCCTGTGCCAATATGA-
SB(A)           TAATATTTCAATGCTGCTCATAGACCCTGTGCCAATATGA-
MA(B)           TAATATTTCAATGCTGCTCATAGACCCTGTGCCAATATGA-
VviMATPS10      TAATATTTCAATGCTGCTCATAGACCCTGTGCCAATATGA-
VI(A)           TAATATTTCAATGCTGCTCATAGACCCTGTGCCAATATGA-
CH(B)           TAATATTTCAATGCTGCTCATAGACCCTGTGCCAATATGA-
CH(A)           CAATATTTCAATGCTGCTCATAGACCCTGTGCCAATATGA-
CB(A)           TAATATTTCAATGCTGCTCATAGACCCTGTGCCAATATGA-
SH(A)           TAATATTTCAATGCTGCTCATAGACCCTGTGCCAATATGA-
PN(B)           TAATATTTCAATGCTGCTCATAGACCCTGTGCCAATATGA-
VI(B)           TAATATTTCAATGCTGCTCATAGACCCTGTGCCAATATGA-
SB(B)           TAATATTTCAATGCTGCTCATAGACCCTGTGCCAATATGA-
CB(B)           TAATATTTCAATGCTGCTCATAGACCCTGTGCCAATATGA-
CS-1(B)         TAATATTTCAATGCTGCTCATAGACCCTGTGCCAATATGA-
CS-1(A)         TAATATTTCAATGCTGCTCATAGACCCTGTGCCAA-ATGAA
VvGwaBer        TAATATTTCAATGCTGCTCATAGACCCTGTGCCAATATGA-
                 ********************************** **** 
