# Supplementary material for: Seeing the Forest through the (Phylogenetic) Trees: Functional Characterisation of Grapevine Terpene Synthase (VviTPS) Paralogues and Orthologues
Source: Plants (Basel). 2021 Jul 26;10(8):1520. doi: 10.3390/plants10081520 (PMC8401418; doi:10.3390/plants10081520)
Supplement: Supplementary file 1 [file plants-10-01520-s001.zip › plants-1288915-supplementary/Supplementary File S4/Read me.txt]

Files are provided in the clustal alignment format and can be viewed using most alignment viewers. 

For viewing in a web browser you can use https://www.ebi.ac.uk/Tools/msa/mview/

The file can also be opened using a text viewer.

The file consists of a protein alignment of isolated genes for the genotypes listed below with the forward primer (Primer A or B) used for gene isolation indicated.

Chenin Blanc (CB)
Chardonnay (CH)
Cabernet Sauvignon (CS)
Muscat of Alexendria (MA)
Pinot Noir (PN)
Sauvignon Blanc (SB)
Viognier (VI)
