# Supplementary material for: Seeing the Forest through the (Phylogenetic) Trees: Functional Characterisation of Grapevine Terpene Synthase (VviTPS) Paralogues and Orthologues
Source: Plants (Basel). 2021 Jul 26;10(8):1520. doi: 10.3390/plants10081520 (PMC8401418; doi:10.3390/plants10081520)
Supplement: Supplementary file 1 [file plants-10-01520-s001.zip › plants-1288915-supplementary/Supplementary File S4/Supplementary File S3.txt]

CLUSTAL multiple sequence alignment


CB(B)           MLSARVSLHMALILATSNGSSPAPVANPETNCRTANYQPSIWGNTFIVSHTPEDEITLAH
CS-1(B)         MLSARVSLHMALILATSNGSSPAPAANPETNRRAANYQPSIWGNTFIVSHTPEDEITLAH
PN(B)           MLSARVSLHMALILAISNGSSPAPVANPETNRQTANYQPSIWGNAFIVSNTPEDEITLAH
VI(B)           MLSARVSLHMALILAISNGSSPAPVANPETNRRTANYQPSIWGNAFIVSNTPEDEITLAH
MA(B)           MLSARVSLHMALILATSNGSSPAPVANPETNRQTANYQPSIWGNAFIVSNTPEDEITLVH
VI(A)           ---------MALILATSNGSSPAPVANPETNRQTANYQPSIWGTAFIVSNTPEDEITLVH
                         ****** ********.****** ::*********.:****:********.*

CB(B)           KEQQLEDLKEEVRRELMASASNPSKQLKFIDAVQRLGVAYHFEKEIEEALQNTYDNYHCI
CS-1(B)         KEQQLEDLKEEVRRELMASASNPSKQLKFIDAVQRLGVAYHFEKEIEEALQNTYDNYHCI
PN(B)           KEQQLEDLKEEVRRELMAAASNLSKQLKFIDAVQRLGVAYHFEKDIEEALQNTYDNYHCI
VI(B)           KEQQLEDLKEEVRRELMAAASNLSKQLKFIDAVQRLGVAYHFKKDIEEALQNTYDNYHCI
MA(B)           EEQQLEDLKEEVRRELMAAASNLSKQLKFIDAVQRLGVAYHFEKDIEEALQNTYDNYHCI
VI(A)           EEQQLEDLKEEVRRELMAAASNLSKQLKFIDAVQRLGVAYHFEKDIEEALQNTYDNYHCI
                :*****************:*** *******************:*:***************

CB(B)           DDINDDLYDVALQFRLLRQQGFNISCDIFKRYTDDKGRFKESLINDACGLLGLYEAAHLR
CS-1(B)         DDINDDLYDVALQFRLLRQQGFNISCDIFKRYTDDKGRFKESLINDACGLLGLYEAAHLR
PN(B)           DDINDDLYDVALRFRLLRQQGFNISCDIFNRYTDEKGRFKESLINDACGLLGLYEAAHLR
VI(B)           DDINDDLYDVALRFRLLRQQGFNISCDIFNRYTDEKGRFKESLINDACGLLGLYEAAHLR
MA(B)           DDINHDLYDVALRFRLLRQQGFNISCDIFNRYTDEKGRFKESLINDACGLLGLYEAAHLR
VI(A)           DDINDDLYDVALRFRLLRQQGFNISCDIFNRYTDEKGRFKESLINDACGLLGLYEAAHLR
                ****.*******:****************:****:*************************

CB(B)           VWEEDILDEALAFTTTHLKSMVEHLEYPLAAQVTHALYRSLRKGLERLEARPFMSIYQDE
CS-1(B)         VWEEDILDEALAFTTTHLKSMVEHLEYPLAAQVTHALYRSLRKGLERLEARPFMSIYQDE
PN(B)           VWEEDILDEALAFTTTHLKSMVEHLEYPLAAQVSHALYRPIRKGLERLEARPFMSIYQDE
VI(B)           VWEEDILDEALAFTTTHLKSMVEHLEYPLAAQVSHALYRPIRKGLERLEARPFMSIYQDE
MA(B)           VWEEDILDEALAFTTTHLKSMVEHLEYPLAAQVSHALYRPIRKGLERLEARPFMSIYQDE
VI(A)           VWEGDILDEALAFTTTHLKSMVEHLEYPLAAQVSHALHRPIRKGLERLEARPFMSIYQDE
                *** *****************************:***:*.:*******************

CB(B)           ASHIKALLKLAKLDFNQLQSLYKKELSNILGWWKDLDFSSKLPFVRDRLVEGYFLIATAC
CS-1(B)         ASHIKALLKLAKLDFNQLQSLYKKELSNILGWWKDLDFSSKLPFVRDRLVEGYFLIATAC
PN(B)           TSHSKALLKLAKLDFNLLQSLYKKELSNILRWWKDLDFSSKLPFVRDRVVEGYFWIAIAC
VI(B)           TSHSKALLKLAKLDFNLLQSLYKKELSNILRWWKDLDFSSKLPFVRDRVVEGYFWIAIAC
MA(B)           ASHSKALLKLAKLDFNLLQSLYKKELSNILRWWKDLDFSSNLPFVRDRVVEGYFWIAIAC
VI(A)           ASHSKALLKLAKLDFNLLQSLYKKELSNILRWWKDLDFSSNLPFVRDRVVEGYFWIAIAC
                :** ************ ************* *********:*******:***** ** **

CB(B)           FEPQYSYARRIQTKLHALITTTDDIFDAYGTLEELELFTEAIGRWDIDSTHQLPEYMKPC
CS-1(B)         FEPQYSYARRIQTKLHALITTTDDIFDAYGTLEELELFTEAIGRWDIDSTHQLPEYMKPC
PN(B)           FEPQYSYARRIQTKLHALMTTTDDIFDAYGTLEELKLYTEAIGRWDINSIHQFPEYMKQC
VI(B)           FEPQYSYARRIQTKLHALMATTDDIFDAYGTLEELKLYTEAIGRWDINSIHRFPEYMKQC
MA(B)           FEPQYSYARRIQTKLHALLITTDDIFDAYGTLEELELYTEAIGRWDINSIHQLPEYMKPC
VI(A)           FEPQYSYARRIQTKLHALLITTDDIFDAYGTLEELELYTEAIGRWDINSIHQLPEYMKPC
                ******************: ***************:*:*********:* *::***** *

CB(B)           YQAVLDAYKEIEEMENTERSHSVHQAKDAMKNLVQAYLVEAKWFHGKYIPTIEEYMRVAL
CS-1(B)         YQAVLDAYKEIEEMENTERSHSVHQAKDAMKNLVQAYLVEAKWFHGKYIPTVEEYMRVAL
PN(B)           YQAVLDVFKEIEEMQNTERSYCVHHAKDAMKNFVQAYLVEAKWFHGKYIPTIEEYMRVAL
VI(B)           YQAVLDVFKEIEEMQNTERSYCVHHAKDAMKNFVQAYLVEAKWFHGKYIPTIEEYMRVAL
MA(B)           YQAVLDFFKEI-EMQNTERSYCVHHAQDAMKNLVQAFLVEAKWFHGKYIPTIEEYMRDAL
VI(A)           YQAVLDFFKEIEEMQNTERSYCVHHAKDAMKNLVQAFLVEAKWFHGKYIPTIEEYMRDAL
                ****** :*** **:*****:.**:*:*****:***:**************:***** **

CB(B)           VSIGAPVLTFISFIGMGEIATKEVFDWLQQNPKIVRASSKVIRLMDDMATHKFEQERGHI
CS-1(B)         VSIGAPVLTFISFIGMGEIATKEVFDWLQQNPKIVRASSKVIRLMDDMATHKFEQERGHI
PN(B)           VSSGATVFAIISFIVMGEIATKEVFDWVQQNPKIVRALSTVMRLMNDMATHKFEQEREHT
VI(B)           VSSGATVFAIISFIVMGEIATKEVFDWVQQNPKIVRALSTVMRLMNDMATHKFEQEREHT
MA(B)           VSSGATVFAIISFIVMGEIATKEVFDWVQQNPKIVRALSTVMRLMNDMATHKFEQESGHI
VI(A)           VSSGATVFAIISFIVMGEIATKEVFDWVQQNPKIVRALSTVMRLMNDMATHKFEQESGHI
                ** **.*:::**** ************:********* *.*:***:**********  * 

CB(B)           ASSIECYMKQHGVSEQQAYEDFHKQLENAWKDINEECLKPTAVPMLLLSRLLNFARAADV
CS-1(B)         ASSIECYMKQHGVSEQQAYEDFHKQLENAWKDINEECLKPTAVPMLLLSRLLNFARAADV
PN(B)           ASSIECYMKQHGVSEQQAYEEFHKQIENAWKDRNEECLRPTAVPMLLLSRLLNLCRAADV
VI(B)           ASSIECYMKQHGVSEQQAYEEFHKQIENAWKDRNEECLRPTAVPMLLLSRLLNLCRAADV
MA(B)           ASSIECYMKQHGVSEQLAYEEFHKQLENAWKDINEECLRPTAVPMLLLSRLLNLCRAADV
VI(A)           ASSIECYMKQHGLSEQQAYEEFHKQLENAWKDINEECLRPTAVPMLLLSRLLNFARAADV
                ************:*** ***:****:****** *****:**************:.*****

CB(B)           MYKGEKDIFTHLGEGMKNNISMLLIDPVPI
CS-1(B)         MYKGEKDIFTHLGEGMKNNISMLLIDPVPI
PN(B)           VYKGQKDAFTHLGEVMKNNISMLLIDPVPI
VI(B)           VYKGQKDAFTHLGEVMKNNISMLLIDPVPI
MA(B)           VYKGQKDAFTHLGEVMKNNISMLLIDPVPI
VI(A)           VYKGQKDAFTHLGEVMKNNISMLLIDPVPI
                :***:** ****** ***************
